# Supplementary material for: Ketogenic diets in healthy dogs induce gut and serum metabolome changes suggestive of anti‐tumourigenic effects: A model for human ketotherapy trials
Source: Clin Transl Med. 2022 Sep 23;12(9):e1047. doi: 10.1002/ctm2.1047 (PMC9506423; doi:10.1002/ctm2.1047)
Supplement: Supplementary file 4 — Table S1A Dry matter/weight measurement of baseline diet (BSLN), ketogenic diet 1 (KD1; 32.1% fat) and ketogenic diet 2 (KD2; 46.5% fat) [file CTM2-12-e1047-s002.xlsx]

## Sheet: sub
								file id	200210bJWsa14_1	200210bJWsa13_1	200210bJWsa12_1	200210bJWsa04_1	200210bJWsa01_1	200210bJWsa05_1	200210bJWsa02_1	200210bJWsa06_1	200210bJWsa03_1	200210bJWsa10_1	200210bJWsa08_1	200210bJWsa09_1	200210bJWsa11_1	200210bJWsa07_1	200210bJWsa15_1
								mx class	503722	503722	503722	503722	503722	503722	503722	503724	503724	503724	503724	503724	503724	503724	524839
								mx sample	503731	503730	503729	503728	503727	503726	503723	503737	503736	503735	503734	503733	503732	503725	524840
								label	Nutrition 1 ; Dog 1; Feces_001	Nutrition 1 ; Dog 2; Feces_002	Nutrition 1; Dog 3; Feces_003	Nutrition 1; Dog 4, Feces_004	Nutrition 1; Dog 5, Feces_005	Nutrition 1; Dog 6, Feces_006	Nutrition 1; Dog 7, Feces_007	Nutrition 4; Dog 1, Feces_008	Nutrition 4; Dog 2, Feces_009	Nutrition 4; Dog 3, Feces_010	Nutrition 4; Dog 4, Feces_011	Nutrition 4; Dog 5, Feces_012	Nutrition 4; Dog 6, Feces_013	Nutrition 4; Dog 7, Feces_014	pool
								comment	1	1	1	1	1	1	1	4	4	4	4	4	4	4	pool
								species	dog	dog	dog	dog	dog	dog	dog	dog	dog	dog	dog	dog	dog	dog	dog
								organ	stool	stool	stool	stool	stool	stool	stool	stool	stool	stool	stool	stool	stool	stool	stool
								treatment	treatment 1 - dog stool	treatment 1 - dog stool	treatment 1 - dog stool	treatment 1 - dog stool	treatment 1 - dog stool	treatment 1 - dog stool	treatment 1 - dog stool	treatment 4 - dog stool	treatment 4 - dog stool	treatment 4 - dog stool	treatment 4 - dog stool	treatment 4 - dog stool	treatment 4 - dog stool	treatment 4 - dog stool	pool - pool
BinBase name	ret.index	quant mz	BB id	mass spec	PubChem	KEGG	ttest	InChI Key
zymosterol	1088064	129	110304	85:177.0 89:568.0 91:6448.0 92:1105.0 93:4713.0 94:863.0 95:5377.0 96:483.0 97:679.0 99:214.0 100:60.0 101:496.0 102:96.0 103:474.0 104:244.0 105:5113.0 106:1074.0 107:3871.0 108:677.0 109:2977.0 110:295.0 111:776.0 112:78.0 113:216.0 114:82.0 115:1275.0 116:375.0 117:1731.0 118:596.0 119:5026.0 120:1867.0 121:2893.0 122:375.0 123:1213.0 124:126.0 125:189.0 127:349.0 128:830.0 129:11062.0 130:166…	92746	C05437	0.010153	CGSJXLIKVBJVRY-XTGBIJOFSA-N	2496	1337	2370	2601	8281	3777	2342	16897	25812	14672	4976	17258	476	13117	5800
xylose	543267	103	169	86:77.0 87:118.0 89:838.0 90:80.0 91:46.0 94:19.0 96:63.0 98:48.0 99:37.0 100:186.0 101:192.0 102:469.0 103:7719.0 104:659.0 105:379.0 106:26.0 112:23.0 114:254.0 115:75.0 117:652.0 118:60.0 119:80.0 120:23.0 121:17.0 124:30.0 127:70.0 128:49.0 129:515.0 130:102.0 131:344.0 133:894.0 134:104.0 135:66.0 137:49.0 142:48.0 143:43.0 144:51.0 145:65.0 147:2699.0 148:283.0 149:250.0 151:31.0 155:21.0 1…	135191	C00181	0.555951	SRBFZHDQGSBBOR-IOVATXLUSA-N	15492	61814	8923	34578	34183	13437	99626	25677	14068	14505	72135	31760	32385	16016	17215
xylitol	567437	217	5857	85:22.0 87:53.0 88:95.0 89:312.0 94:15.0 99:38.0 101:376.0 103:3875.0 104:345.0 105:78.0 107:25.0 108:24.0 110:68.0 113:18.0 115:63.0 116:117.0 117:1418.0 118:103.0 119:73.0 129:1604.0 130:163.0 131:367.0 132:26.0 133:712.0 135:29.0 142:33.0 143:88.0 147:3295.0 148:560.0 149:319.0 155:12.0 157:214.0 159:20.0 163:58.0 169:22.0 171:40.0 175:99.0 182:58.0 189:476.0 190:74.0 191:333.0 192:19.0 193:15…	6912	C00379	0.725698	HEBKCHPVOIAQTA-NGQZWQHPSA-N	1025	658	998	7939	278	561	1426	1717	1278	1363	841	1229	2740	1070	725
xanthosine	926133	325	104466	85:67.0 86:155.0 87:150.0 88:146.0 89:671.0 93:64.0 95:58.0 97:44.0 98:90.0 99:197.0 100:550.0 101:133.0 103:3879.0 105:225.0 110:78.0 111:54.0 112:11.0 113:368.0 115:260.0 116:324.0 117:679.0 119:186.0 122:27.0 123:48.0 125:93.0 127:190.0 129:1315.0 131:290.0 133:738.0 134:188.0 135:75.0 141:43.0 142:136.0 143:165.0 144:243.0 145:138.0 146:15.0 147:4210.0 148:264.0 149:485.0 153:108.0 154:74.0 1…	64959	C01762	0.48052	UBORTCNDUKBEOP-UUOKFMHZSA-N	773	121	832	541	332	137	897	454	191	323	2462	196	1289	449	655
xanthine	701688	353	1669	85:2517.0 86:3710.0 87:2079.0 88:382.0 89:398.0 90:80.0 91:121.0 92:294.0 93:389.0 94:217.0 95:887.0 96:502.0 97:447.0 98:2556.0 99:3280.0 100:20394.0 101:2912.0 102:1806.0 103:2337.0 104:350.0 105:1446.0 106:113.0 107:15.0 108:151.0 109:225.0 110:796.0 111:2460.0 112:928.0 113:1375.0 114:1007.0 115:2460.0 116:1524.0 117:4430.0 118:716.0 119:955.0 120:203.0 121:149.0 122:214.0 123:385.0 124:753.0…	1188	C00385	0.421099	LRFVTYWOQMYALW-UHFFFAOYSA-N	13818	63755	12589	1855	8208	10853	8353	18742	1577	12644	29732	36028	37599	39141	22250
valine	313502	144	3	85:2124.0 86:7630.0 87:1944.0 88:1239.0 89:198.0 90:140.0 92:81.0 94:103.0 95:66.0 96:941.0 97:782.0 98:2720.0 99:1558.0 100:41058.0 101:6555.0 102:3952.0 103:6374.0 104:899.0 105:633.0 110:1390.0 111:263.0 112:2218.0 113:1055.0 114:6510.0 115:2943.0 116:1153.0 117:4102.0 118:1273.0 119:1387.0 120:34.0 121:95.0 122:89.0 123:66.0 124:112.0 125:82.0 126:230.0 128:5308.0 129:3668.0 130:4722.0 131:52…	6287	C00183	0.583404	KZSNJWFQEVHDMF-BYPYZUCNSA-N	91506	660385	168497	223721	111564	190704	190196	125603	77222	124354	583676	193158	774492	250937	299165
urocanic acid	699866	267	111728	85:313.0 87:525.0 90:48.0 92:857.0 93:650.0 94:562.0 95:402.0 96:119.0 97:238.0 98:447.0 106:164.0 108:254.0 109:139.0 110:97.0 111:112.0 113:178.0 119:213.0 120:676.0 121:825.0 122:133.0 123:123.0 124:368.0 125:41.0 127:62.0 129:459.0 131:896.0 133:526.0 134:199.0 135:1310.0 136:386.0 137:142.0 138:82.0 139:312.0 140:105.0 141:105.0 143:164.0 147:7340.0 148:1404.0 149:595.0 150:333.0 151:918.0 1…	736715	C00785	0.608353	LOIYMIARKYCTBW-OWOJBTEDSA-N	1846	1680	1982	332	2301	4645	1319	1475	1164	2265	2203	1929	7428	1221	2290
uridine	856709	224	4705	85:3400.0 86:2032.0 87:2033.0 88:833.0 89:4255.0 90:331.0 91:52.0 92:133.0 93:460.0 94:986.0 95:954.0 96:3055.0 97:2191.0 98:2262.0 99:22400.0 100:12813.0 101:9196.0 102:3886.0 103:26772.0 104:2353.0 105:1631.0 106:284.0 107:23.0 108:453.0 109:659.0 110:906.0 111:2680.0 112:1258.0 113:6338.0 114:1321.0 115:5904.0 116:4089.0 117:10224.0 118:1211.0 119:1686.0 120:424.0 121:176.0 122:293.0 123:108.0…	6029	C00299	0.483337	DRTQHJPVMGBUCF-XVFCMESISA-N	1190	1759	5198	1651	2369	1046	1441	881	1010	2189	5709	3020	2558	3461	2263
uric acid	730691	441	23	85:3006.0 86:5154.0 87:3017.0 88:706.0 89:685.0 91:208.0 92:147.0 93:161.0 94:85.0 95:336.0 96:306.0 97:450.0 98:2631.0 99:3540.0 100:32370.0 101:4842.0 102:2564.0 103:7632.0 104:909.0 105:1432.0 106:210.0 107:202.0 108:137.0 109:288.0 110:648.0 111:2136.0 112:611.0 113:1768.0 114:1646.0 115:2846.0 116:1906.0 117:4732.0 118:851.0 119:1234.0 120:212.0 121:150.0 122:111.0 123:193.0 124:531.0 125:10…	1175	C00366	0.93058	LEHOTFFKMJEONL-UHFFFAOYSA-N	6735	7189	27524	1148	29655	13452	9463	6377	1290	6706	27785	13604	25034	17850	14889
urea	326574	189	3256	85:859.0 86:1343.0 87:2349.0 88:432.0 90:43.0 91:99.0 92:36.0 98:133.0 99:5452.0 100:6216.0 101:1289.0 102:803.0 103:149.0 107:195.0 110:309.0 111:554.0 113:326.0 114:765.0 115:629.0 116:182.0 117:375.0 118:388.0 126:44.0 127:542.0 129:155.0 130:2178.0 131:1631.0 132:1249.0 133:328.0 134:319.0 136:55.0 137:40.0 138:7.0 139:106.0 140:86.0 141:220.0 143:208.0 144:172.0 146:1945.0 147:24448.0 148:42…	1176	C00086	0.858717	XSQUKJJJFZCRTK-UHFFFAOYSA-N	20005	12192	23312	29946	25279	17539	13011	19970	25370	22732	13877	26063	12563	16638	18660
uracil	385816	241	3023	85:7501.0 86:34329.0 87:5443.0 88:5529.0 89:1245.0 90:1710.0 91:2717.0 92:617.0 93:270.0 94:231.0 95:475.0 96:1929.0 97:2207.0 98:3686.0 99:85531.0 100:33488.0 101:12996.0 102:3481.0 103:1997.0 104:1436.0 105:2735.0 106:983.0 107:414.0 108:869.0 109:2764.0 110:7455.0 111:1656.0 112:1145.0 113:21290.0 114:3514.0 115:2496.0 116:1970.0 117:3949.0 118:6193.0 119:1613.0 120:1089.0 121:286.0 122:287.0 …	1174	C00106	0.726044	ISAKRJDGNUQOIC-UHFFFAOYSA-N	181266	95692	134010	33631	571937	218336	28554	181575	543795	239077	59528	354601	79943	52061	149939
UDP-glucuronic acid	587601	217	7831	87:154.0 89:34.0 96:10.0 97:71.0 98:2.0 99:102.0 101:913.0 103:713.0 111:84.0 113:761.0 114:53.0 115:189.0 116:678.0 117:1036.0 118:23.0 120:1.0 124:3.0 128:50.0 129:1720.0 130:197.0 131:702.0 132:269.0 133:1146.0 134:40.0 135:54.0 141:21.0 142:1.0 143:1068.0 144:123.0 145:349.0 146:24.0 147:2345.0 148:317.0 149:145.0 157:154.0 159:13.0 169:322.0 171:136.0 175:127.0 185:29.0 187:46.0 188:4.0 189:…	17473	C00167	0.458025	HDYANYHVCAPMJV-LXQIFKJMSA-N	2456	1162	7915	4133	3567	22763	1400	1649	5517	9320	2209	3179	2255	2801	6889
tyrosine	671252	218	16	85:101.0 86:1059.0 87:458.0 89:659.0 90:823.0 91:1849.0 92:215.0 93:210.0 94:46.0 95:258.0 97:226.0 100:19804.0 101:2641.0 102:1366.0 103:1633.0 104:401.0 105:1066.0 107:424.0 113:79.0 115:546.0 116:116.0 117:900.0 118:715.0 119:703.0 120:181.0 121:365.0 123:63.0 124:32.0 125:60.0 128:317.0 129:136.0 130:2787.0 131:1381.0 132:2378.0 133:2406.0 135:1073.0 136:172.0 137:139.0 138:33.0 143:94.0 144:…	6057	C00082	0.613282	OUYCCCASQSFEME-QMMMGPOBSA-N	150581	843206	252239	195942	104090	213803	355909	120338	56665	162601	1153518	115383	927798	282381	397506
tyramine	664737	174	17381	85:11423.0 86:497290.0 87:41826.0 88:17095.0 89:17977.0 90:14664.0 91:27350.0 92:2331.0 93:2206.0 94:330.0 95:3925.0 96:515.0 97:1154.0 98:878.0 99:5395.0 100:205535.0 101:29626.0 102:26271.0 103:11920.0 104:5738.0 105:13899.0 106:1612.0 107:5101.0 108:518.0 109:2410.0 110:608.0 111:694.0 112:272.0 113:5828.0 114:4885.0 115:9457.0 116:18813.0 117:32728.0 118:5975.0 119:8565.0 120:1487.0 121:7764.…	5610	C00483	0.366204	DZGWFCGJZKJUFP-UHFFFAOYSA-N	98430	58761	58035	79259	54081	59569	198600	221852	201290	69561	119130	96096	51936	60454	95587
tryptophol	657957	202	171048	85:275.0 87:188.0 88:626.0 89:636.0 90:205.0 91:70.0 93:67.0 94:87.0 101:135.0 102:764.0 103:1739.0 104:221.0 105:482.0 106:111.0 108:77.0 109:90.0 111:64.0 115:2114.0 116:584.0 117:886.0 118:175.0 119:349.0 121:48.0 122:18.0 124:32.0 125:54.0 126:105.0 128:571.0 129:1228.0 130:2119.0 131:344.0 132:154.0 133:130.0 134:133.0 135:75.0 136:23.0 137:40.0 139:54.0 141:287.0 142:880.0 143:1064.0 144:37…			0.974968	MBBOMCVGYCRMEA-UHFFFAOYSA-N	1432	11029	604	2012	6042	1824	5694	4961	7377	1233	2868	6931	2742	2149	4119
tryptophan	780482	202	14	86:650.0 87:425.0 89:261.0 100:3562.0 101:1584.0 102:1611.0 103:773.0 104:190.0 113:59.0 114:89.0 115:489.0 118:184.0 119:183.0 127:218.0 130:2243.0 131:264.0 132:923.0 133:652.0 144:250.0 145:420.0 146:217.0 147:2097.0 148:245.0 149:212.0 154:44.0 156:266.0 157:161.0 158:212.0 159:339.0 160:439.0 161:112.0 162:7.0 170:343.0 171:149.0 172:244.0 173:187.0 174:182.0 175:114.0 177:48.0 182:53.0 183:…	6305	C00078	0.800796	QIVBCDIJIAJPQS-VIFPVBQESA-N	72302	251352	96581	54702	40624	169347	72730	78892	21839	87095	223325	94859	215988	107982	128094
triethanolamine	531892	262	360127	86:138.0 87:112.0 88:200.0 89:143.0 90:31.0 100:424.0 101:577.0 102:101.0 103:464.0 104:76.0 114:57.0 115:245.0 116:327.0 117:1604.0 118:113.0 130:1207.0 131:392.0 142:104.0 144:530.0 145:133.0 146:98.0 158:24.0 159:71.0 166:41.0 172:263.0 173:45.0 174:265.0 176:18.0 261:24.0 262:4646.0 263:840.0 264:302.0 276:32.0 350:147.0 351:85.0 352:27.0 403:13.0 419:17.0 429:25.0	7618	C06771	0.396243	GSEJCLTVZPLZKY-UHFFFAOYSA-N	767	332	538	256	446	502	656	726	977	306	402	1023	411	451	530
trans-4-hydroxyproline	460662	158	43180	86:496.0 88:18.0 90:38.0 91:40.0 100:34.0 101:5.0 106:27.0 107:16.0 108:57.0 110:12.0 111:3.0 116:445.0 118:584.0 120:50.0 124:71.0 128:2.0 130:368.0 133:14.0 134:244.0 135:1.0 136:2.0 137:3.0 142:291.0 143:10.0 148:375.0 150:25.0 153:1.0 158:3885.0 159:532.0 160:154.0 170:138.0 171:41.0 180:2.0 181:4.0 183:3.0 184:35.0 185:30.0 186:36.0 195:2.0 199:2.0 212:1.0 213:2.0 225:8.0 237:2.0 239:1.0 241…	5810	C01157	0.672546	PMMYEEVYMWASQN-DMTCNVIQSA-N	3414	2098	6160	3788	2950	4364	1915	1562	2504	3839	2678	1736	18695	1072	4385
tocopherol gamma-	1026121	223	4545	85:7.0 86:92.0 88:26.0 91:52.0 94:33.0 95:97.0 97:79.0 99:8.0 104:48.0 105:82.0 107:5.0 109:87.0 111:9.0 112:41.0 119:199.0 120:6.0 121:33.0 123:9.0 124:39.0 125:5.0 128:3.0 134:117.0 135:2.0 137:39.0 139:30.0 140:62.0 142:25.0 145:87.0 147:25.0 148:47.0 149:122.0 151:89.0 152:36.0 156:203.0 157:48.0 161:33.0 163:63.0 164:25.0 165:36.0 166:24.0 167:21.0 171:4.0 172:8.0 173:43.0 174:147.0 175:27.0…	92729	C02483	0.00456416	QUEDXNHFTDJVIY-DQCZWYHMSA-N	1741	1903	2182	1974	4656	3272	2538	35429	34756	49192	7186	22979	966	22636	10878
tocopherol alpha-	1067809	237	100	85:207.0 87:84.0 88:72.0 91:780.0 92:83.0 93:140.0 94:40.0 95:435.0 97:218.0 99:100.0 103:358.0 105:440.0 106:76.0 107:223.0 108:54.0 109:243.0 110:64.0 111:199.0 112:52.0 113:56.0 115:104.0 116:123.0 117:293.0 119:705.0 120:82.0 121:197.0 129:158.0 131:400.0 134:108.0 135:351.0 136:189.0 141:89.0 145:154.0 147:430.0 149:213.0 159:143.0 161:190.0 162:65.0 163:233.0 164:77.0 174:64.0 175:152.0 177…	638015	C00376	0.297092	NCYCYZXNIZJOKI-OVSJKPMPSA-N	24280	19978	27608	23492	48024	36546	31498	43456	45133	63336	20930	48086	14704	31626	29418
tocopherol acetate	1081080	164	160771	89:71.0 91:1411.0 92:386.0 93:665.0 95:815.0 97:275.0 104:61.0 105:342.0 107:808.0 109:904.0 115:347.0 116:198.0 117:403.0 118:97.0 119:284.0 120:75.0 121:2779.0 122:325.0 125:234.0 127:250.0 128:171.0 133:448.0 135:1064.0 136:1879.0 137:1620.0 138:236.0 144:113.0 145:149.0 149:1294.0 150:232.0 151:355.0 152:376.0 160:102.0 161:519.0 163:212.0 164:9909.0 165:24472.0 166:2931.0 167:258.0 173:237.0…	86472	C13202	0.0253658	ZAKOWWREFLAJOT-CEFNRUSXSA-N	5972	2136	8489	7472	13030	2014	5886	2901	4123	1439	3658	1251	2523	2365	1333
thymine	420133	255	1692	85:666.0 86:403.0 87:19.0 88:154.0 89:59.0 93:39.0 95:146.0 96:167.0 97:1054.0 98:449.0 99:544.0 100:1474.0 101:116.0 102:23.0 105:17.0 106:562.0 107:491.0 108:82.0 109:39.0 110:831.0 111:563.0 112:311.0 113:8547.0 114:897.0 115:368.0 117:358.0 118:32.0 119:29.0 120:1384.0 121:49.0 123:97.0 124:39.0 125:126.0 126:53.0 127:157.0 129:12.0 130:638.0 131:1043.0 132:150.0 133:491.0 134:105.0 136:32.0 …	1135	C00178	0.260196	RWQNBRDOKXIBIV-UHFFFAOYSA-N	24881	49484	27393	7974	73377	52783	14351	44461	128739	34584	44925	58380	37054	31418	40369
thymidine	349402	170	87703	85:2128.0 86:315.0 87:993.0 88:296.0 89:761.0 90:170.0 91:199.0 93:88.0 94:143.0 95:637.0 96:198.0 97:555.0 98:401.0 99:2720.0 100:964.0 101:6820.0 102:681.0 103:10367.0 104:790.0 105:668.0 109:307.0 111:3809.0 112:435.0 113:4473.0 114:564.0 115:1105.0 116:667.0 117:787.0 118:65.0 119:288.0 124:34.0 125:1815.0 126:288.0 127:3843.0 128:439.0 129:3217.0 130:471.0 131:1443.0 132:211.0 133:2376.0 134…	5789	C00214	0.0704743	IQFYYKKMVGJFEH-XLPZGREQSA-N	2734	5925	2299	3481	2856	1584	3317	4103	3023	2065	11859	5867	5700	12386	5596
threonine	409568	218	26	85:1692.0 86:5629.0 87:4799.0 88:907.0 89:613.0 90:123.0 91:125.0 93:55.0 94:68.0 96:272.0 97:242.0 98:1238.0 99:967.0 100:21870.0 101:36969.0 102:6991.0 103:4765.0 104:575.0 105:736.0 106:101.0 111:100.0 112:872.0 113:501.0 114:4912.0 115:4479.0 116:1288.0 117:46070.0 118:5398.0 119:3251.0 120:305.0 121:156.0 126:135.0 128:12161.0 129:12490.0 130:8064.0 131:8458.0 132:8775.0 133:10819.0 134:1884…	6288	C00188	0.436387	AYFVYJQAPQTCCC-GBXIJSLDSA-N	9808	23811	8844	23586	9587	16492	10261	8186	8085	11033	35877	13531	53836	12006	20044
threonic acid	497572	292	172	86:78.0 87:500.0 88:136.0 89:1131.0 90:139.0 91:82.0 95:22.0 98:80.0 99:146.0 101:890.0 102:4177.0 103:5003.0 104:619.0 105:374.0 111:46.0 112:15.0 113:201.0 115:359.0 116:115.0 117:5872.0 118:496.0 119:430.0 121:39.0 128:64.0 129:1372.0 130:3055.0 131:1659.0 132:232.0 133:2893.0 134:460.0 135:237.0 136:30.0 141:29.0 143:619.0 144:80.0 145:104.0 147:16627.0 148:2848.0 149:2024.0 152:34.0 157:244.…	5460407	C01620	0.215258	JPIJQSOTBSSVTP-STHAYSLISA-N	147	143	990	202	196	182	96	88	100	178	105	139	130	119	264
threitol	467595	217	770	85:123.0 86:39.0 87:235.0 88:92.0 89:794.0 91:41.0 92:65.0 93:48.0 94:22.0 97:38.0 101:1040.0 102:87.0 103:5119.0 104:409.0 105:302.0 106:38.0 112:26.0 113:47.0 114:17.0 115:225.0 116:875.0 117:3651.0 118:353.0 119:290.0 129:736.0 131:620.0 132:62.0 133:1389.0 134:137.0 135:41.0 143:141.0 145:31.0 147:6122.0 148:886.0 149:553.0 151:42.0 165:22.0 175:40.0 189:971.0 190:191.0 191:521.0 192:94.0 193…	169019	C16884	0.792867	UNXHWFMMPAWVPI-QWWZWVQMSA-N	2371	5301	4384	9348	529	362	5204	3546	3233	2579	5942	623	3973	5049	3761
tetracosane	844612	85	4266	85:2248.0 86:30.0 95:3.0 96:71.0 97:354.0 98:171.0 99:783.0 100:69.0 101:18.0 111:151.0 112:73.0 113:419.0 114:25.0 125:32.0 126:39.0 127:133.0 128:3.0 139:19.0 140:33.0 141:126.0 148:1.0 155:78.0 168:7.0 169:41.0 183:40.0 240:7.0 261:3.0 396:1.0 446:5.0	12592		0.489349	POOSGDOYLQNASK-UHFFFAOYSA-N	12788	4129	6078	7780	18686	12077	9958	12213	13617	15425	13791	18142	3947	7340	9807
tagatose	629499	307	124110	85:133.0 86:55.0 87:181.0 88:142.0 89:1043.0 90:163.0 91:49.0 93:67.0 94:44.0 95:37.0 97:94.0 99:85.0 100:189.0 101:225.0 102:181.0 103:8537.0 104:667.0 105:333.0 110:48.0 111:51.0 113:101.0 114:171.0 115:84.0 116:83.0 117:859.0 118:198.0 119:156.0 121:53.0 122:25.0 124:29.0 125:33.0 126:180.0 127:241.0 128:109.0 129:613.0 130:159.0 131:239.0 133:1163.0 134:285.0 135:74.0 138:28.0 139:22.0 142:70…	439312	C00795	0.174929	LKDRXBCSQODPBY-OEXCPVAWSA-N	100	91	465	247	182	120	152	21	102	144	114	137	215	73	102
sucrose	915139	271	173	85:319.0 87:314.0 88:197.0 89:406.0 91:85.0 92:24.0 94:41.0 97:89.0 99:203.0 100:65.0 101:688.0 102:331.0 103:8357.0 104:731.0 105:421.0 108:21.0 109:428.0 110:53.0 111:276.0 112:52.0 113:277.0 114:83.0 115:331.0 116:305.0 117:1934.0 118:199.0 119:119.0 122:42.0 124:17.0 125:110.0 127:383.0 128:152.0 129:5742.0 130:735.0 131:1008.0 132:97.0 133:1861.0 134:253.0 135:207.0 136:48.0 138:21.0 139:138…	5988	C00089	0.233736	CZMRCDWAGMRECN-UGDNZRGBSA-N	1141	238	1689	164	246	8761	1334	581	391	786	416	605	290	304	923
succinic acid	370608	247	161	85:303.0 87:764.0 88:359.0 89:340.0 91:55.0 92:42.0 95:84.0 98:86.0 99:324.0 101:577.0 102:330.0 103:701.0 104:172.0 105:342.0 106:78.0 107:93.0 111:30.0 113:629.0 114:213.0 115:891.0 116:1231.0 117:1124.0 118:170.0 119:320.0 120:104.0 124:22.0 126:77.0 128:196.0 129:6064.0 130:1045.0 131:1466.0 132:345.0 133:2204.0 135:234.0 136:65.0 137:16.0 138:15.0 142:39.0 143:223.0 145:378.0 147:57887.0 148…	1110	C00042	0.83214	KDYFGRWQOYBRFD-UHFFFAOYSA-N	1321	2996	4790	1839	1553	1100	1016	1042	1394	2578	1390	2510	5070	1741	1799
sophorose	962064	307	132242	85:2560.0 86:912.0 87:2091.0 88:1575.0 89:17628.0 90:1723.0 91:871.0 92:166.0 94:467.0 95:318.0 96:457.0 97:1134.0 98:607.0 99:3066.0 100:5575.0 101:9344.0 102:2677.0 103:111948.0 104:11428.0 105:6566.0 106:805.0 107:81.0 108:148.0 109:1522.0 110:714.0 111:1805.0 112:1834.0 113:3073.0 114:1598.0 115:2873.0 116:4294.0 117:43075.0 118:4276.0 119:2903.0 120:319.0 122:167.0 123:164.0 124:230.0 125:50…	441432	C08250	0.226147	HIWPGCMGAMJNRG-BTLHAWITSA-N	87	93	106	302	191	238	227	138	102	114	498	154	441	497	211
serine	395020	204	25	85:536.0 86:1604.0 87:945.0 88:1874.0 89:1384.0 90:199.0 91:148.0 95:84.0 97:103.0 98:189.0 99:283.0 100:23226.0 101:3557.0 102:1780.0 103:3612.0 104:267.0 105:217.0 109:46.0 110:192.0 112:43.0 113:186.0 114:2146.0 115:2068.0 116:7090.0 117:3142.0 118:630.0 119:872.0 120:104.0 122:24.0 125:17.0 128:249.0 129:255.0 130:1752.0 131:2506.0 132:2800.0 133:5975.0 134:1177.0 135:499.0 141:90.0 142:206.0…	5951	C00065	0.772781	MTCFGRXMJLQNBG-REOHCLBHSA-N	66744	99656	61838	70979	67252	73219	47292	28875	25243	25842	162178	23494	241743	48845	85159
secoisolariciresinol	1018839	209	16712	89:63.0 100:12.0 103:66.0 104:101.0 105:12.0 108:55.0 109:18.0 120:4.0 121:9.0 124:4.0 129:237.0 135:105.0 137:55.0 140:26.0 142:20.0 145:184.0 146:46.0 155:38.0 157:237.0 159:35.0 161:67.0 162:106.0 163:256.0 164:133.0 165:5.0 168:15.0 171:24.0 174:11.0 175:74.0 176:21.0 177:169.0 178:32.0 179:1243.0 180:319.0 181:149.0 182:1.0 187:51.0 191:131.0 192:284.0 193:306.0 194:244.0 195:443.0 196:125.0…	65373	C18167	0.491239	PUETUDUXMCLALY-HOTGVXAUSA-N	20777	8264	4076	16522	1166	5262	4938	1195	1477	36364	36835	4046	9918	4265	11425
ribose	553135	217	1662	85:8071.0 86:9472.0 87:11706.0 88:7002.0 89:91105.0 90:8121.0 91:4369.0 92:716.0 93:150.0 94:1908.0 95:1008.0 96:977.0 97:1171.0 98:3992.0 99:8420.0 100:38767.0 101:35431.0 102:21246.0 103:1062555.0 104:101843.0 105:73545.0 106:4592.0 107:540.0 108:433.0 109:560.0 110:342.0 111:3649.0 112:4750.0 113:10117.0 114:23592.0 115:17668.0 116:13805.0 117:109230.0 118:11975.0 119:17425.0 120:1771.0 121:10…	5779	C00121	0.58461	HMFHBZSHGGEWLO-SOOFDHNKSA-N	33490	120457	19358	31786	81146	63260	41391	51057	19724	66404	55534	146503	71191	58467	60553
pyruvic acid	213805	174	5864	86:84.0 89:7609.0 90:671.0 91:90.0 98:6.0 99:2390.0 100:1953.0 101:104.0 110:81.0 114:306.0 115:3591.0 116:333.0 117:2148.0 118:94.0 130:355.0 136:66.0 143:134.0 144:3.0 148:23.0 158:709.0 159:180.0 160:5.0 173:5.0 174:9542.0 175:1130.0 176:403.0 184:60.0 189:139.0 191:166.0 199:33.0 208:6.0 209:2.0 210:1.0 228:22.0 247:1.0 251:9.0 296:2.0 297:1.0 318:6.0 322:9.0 425:10.0	1060	C00022	0.69046	LCTONWCANYUPML-UHFFFAOYSA-N	4714	4792	3151	11165	4298	3229	3672	3591	3844	6929	5452	6586	6821	5166	5833
putrescine	588119	174	21703	85:624.0 86:17614.0 87:1954.0 88:701.0 95:37.0 96:1.0 97:93.0 98:646.0 99:2310.0 100:8640.0 101:1171.0 102:973.0 103:9.0 110:382.0 111:26.0 112:811.0 113:463.0 114:1772.0 115:664.0 116:1599.0 117:894.0 118:197.0 124:16.0 125:39.0 126:2092.0 127:226.0 128:1088.0 129:243.0 130:4521.0 131:1582.0 132:862.0 140:655.0 141:77.0 142:1872.0 143:265.0 144:500.0 145:66.0 146:2422.0 153:32.0 156:175.0 158:65…	1045	C00138	0.277993	KIDHWZJUCRJVML-UHFFFAOYSA-N	413582	411843	2599424	620518	1482022	630734	458311	502351	345557	484117	636160	1030451	585730	481218	769293
pseudo uridine	813899	217	1688	86:237.0 88:11.0 89:59.0 98:89.0 99:253.0 100:1259.0 101:467.0 102:246.0 103:1528.0 104:31.0 105:44.0 106:207.0 107:166.0 109:7.0 110:112.0 111:375.0 113:146.0 114:80.0 115:64.0 116:328.0 117:474.0 118:55.0 122:3.0 124:1.0 125:164.0 127:342.0 128:214.0 129:1201.0 130:286.0 131:481.0 132:107.0 133:1244.0 134:252.0 136:17.0 137:5.0 140:118.0 141:89.0 142:644.0 143:887.0 144:172.0 145:62.0 147:4539.…	15047	C02067	0.906207	PTJWIQPHWPFNBW-GBNDHIKLSA-N	3591	5605	17065	1881	7013	3493	4443	3404	5509	4687	6716	8783	4265	7989	6189
proline	364716	142	8	85:2056.0 86:1998.0 87:940.0 88:328.0 89:338.0 90:51.0 92:149.0 94:210.0 95:311.0 96:577.0 97:573.0 98:1498.0 99:2820.0 100:4125.0 101:1740.0 102:731.0 103:1654.0 104:106.0 105:427.0 106:176.0 107:465.0 108:67.0 109:52.0 110:311.0 111:232.0 112:301.0 113:996.0 114:329.0 115:1985.0 116:429.0 117:1213.0 118:146.0 119:466.0 120:44.0 121:71.0 122:64.0 123:52.0 124:625.0 125:120.0 126:878.0 127:934.0 …	145742	C00148	0.453163	ONIBWKKTOPOVIA-BYPYZUCNSA-N	21509	7518	28035	24167	38690	44543	21786	11564	15846	20401	54267	17846	155209	20266	32010
piperidone	275603	156	34023	85:313.0 86:2133.0 87:100.0 89:10.0 91:1.0 92:54.0 93:54.0 94:68.0 95:129.0 97:4.0 98:339.0 99:78.0 100:2441.0 101:229.0 102:141.0 103:160.0 104:41.0 105:172.0 106:216.0 107:648.0 109:93.0 110:545.0 111:5.0 112:96.0 113:22.0 114:137.0 115:193.0 116:188.0 117:101.0 118:56.0 119:47.0 122:30.0 126:693.0 127:556.0 128:915.0 129:179.0 130:428.0 131:73.0 133:135.0 134:199.0 135:185.0 136:25.0 137:5.0 1…	12665		0.672246	XUWHAWMETYGRKB-UHFFFAOYSA-N	9020	20306	4775	33514	5849	2518	26735	3815	538	1043	11204	9011	23800	33371	13663
pipecolinic acid	404121	156	2448	85:187.0 88:116.0 99:41.0 100:66.0 101:16.0 103:96.0 109:24.0 110:3.0 113:34.0 114:48.0 116:62.0 117:22.0 126:6.0 127:56.0 128:38.0 130:33.0 134:136.0 147:48.0 151:152.0 152:36.0 156:4170.0 157:475.0 158:163.0 168:30.0 171:57.0 181:23.0 184:125.0 186:10.0 193:50.0 216:8.0 227:24.0 230:88.0 231:22.0 299:135.0 300:78.0 304:20.0 318:8.0 363:26.0 391:1.0 400:3.0 407:6.0 410:5.0 435:5.0 467:3.0 487:21…	6931662		0.36054	HXEACLLIILLPRG-RXMQYKEDSA-N	26404	8978	13119	22610	27480	22543	18272	30570	50197	35425	12016	22251	12234	16116	19393
phytosphingosine	910976	204	171211	87:397.0 88:730.0 89:874.0 91:987.0 93:161.0 95:1050.0 97:1193.0 99:275.0 100:3999.0 101:1245.0 102:1696.0 103:3879.0 105:282.0 111:438.0 112:150.0 113:235.0 114:896.0 115:1398.0 116:3696.0 117:1599.0 118:356.0 119:207.0 125:134.0 128:638.0 129:3267.0 130:924.0 131:861.0 132:1790.0 133:1790.0 134:209.0 141:40.0 143:599.0 145:207.0 147:6661.0 148:959.0 149:421.0 154:115.0 159:114.0 165:157.0 171:5…	122121	C12144	0.100873	AERBNCYCJBRYDG-KSZLIROESA-N	56209	20660	52051	17333	11958	24365	54396	64486	81008	37147	79317	88962	10176	39887	42558
phytol	761712	143	3192	85:289.0 86:126.0 88:244.0 89:421.0 93:8.0 95:309.0 96:270.0 97:141.0 98:162.0 99:186.0 100:115.0 101:841.0 102:38.0 103:473.0 105:22.0 107:75.0 109:125.0 111:146.0 112:77.0 113:127.0 115:76.0 116:79.0 117:326.0 118:190.0 121:37.0 122:27.0 123:538.0 124:112.0 126:124.0 129:259.0 130:97.0 131:412.0 132:89.0 133:199.0 134:256.0 139:46.0 141:49.0 143:5116.0 144:663.0 145:148.0 147:569.0 149:92.0 155…	5280435	C01389	0.159957	BOTWFXYSPFMFNR-PYDDKJGSSA-N	2648	1450	1742	2550	3220	2837	4119	5694	5800	6352	1458	3582	1303	3348	2771
phosphate	345365	314	4	85:2157.0 86:4845.0 87:5305.0 88:1544.0 89:6178.0 90:913.0 91:5486.0 92:639.0 93:1090.0 94:256.0 95:178.0 96:901.0 97:221.0 98:1216.0 99:626.0 100:3524.0 103:17906.0 104:4250.0 105:12326.0 106:1911.0 107:7514.0 108:751.0 109:2429.0 110:239.0 112:225.0 113:1044.0 114:607.0 115:23611.0 116:3246.0 117:2166.0 118:1082.0 119:15220.0 120:2183.0 121:11456.0 122:1330.0 123:5152.0 124:478.0 125:397.0 126:…	1004	C00009	0.262083	NBIIXXVUZAFLBC-UHFFFAOYSA-N	19648	13456	122587	9411	19652	41661	12489	21151	19786	22019	8345	17361	11307	11928	26592
phenylethylamine	513300	174	16890	86:5896.0 87:600.0 88:548.0 90:188.0 91:2636.0 92:206.0 93:1.0 97:1.0 98:48.0 99:129.0 100:2765.0 101:192.0 102:109.0 103:2633.0 104:279.0 107:378.0 108:74.0 110:55.0 113:65.0 114:106.0 116:481.0 121:196.0 122:31.0 124:2.0 127:165.0 128:135.0 129:158.0 130:745.0 134:29.0 135:9.0 139:10.0 143:120.0 144:297.0 146:47.0 155:163.0 158:53.0 160:164.0 161:9.0 162:213.0 172:80.0 174:6708.0 175:987.0 176:…	1001	C05332	0.780741	BHHGXPLMPWCGHP-UHFFFAOYSA-N	10131	11658	9120	25469	3608	3941	22867	33322	7973	5023	15616	10094	8905	15495	14609
phenylalanine	537804	192	33	85:116.0 86:960.0 87:386.0 88:130.0 89:524.0 90:333.0 91:7394.0 92:957.0 93:245.0 95:80.0 97:48.0 98:130.0 99:52.0 100:9746.0 101:1177.0 102:805.0 103:1034.0 104:243.0 105:388.0 107:71.0 113:39.0 114:39.0 115:219.0 116:165.0 117:780.0 118:464.0 119:424.0 120:416.0 121:430.0 122:59.0 123:39.0 129:97.0 130:1679.0 131:1133.0 132:1341.0 133:1146.0 134:336.0 135:293.0 136:49.0 138:34.0 139:49.0 140:25…	6140	C00079	0.722147	COLNVLDHVKWLRT-QMMMGPOBSA-N	55697	351124	130096	76834	41774	95654	158763	47836	12902	72268	433562	48580	353863	131373	178500
phenylacetic acid	368081	164	1733	85:15.0 86:1825.0 87:567.0 88:240.0 89:6578.0 90:5347.0 91:20552.0 92:1827.0 93:126.0 94:19.0 95:266.0 97:74.0 100:1526.0 101:518.0 102:229.0 103:171.0 105:671.0 106:137.0 108:56.0 112:135.0 116:127.0 117:4352.0 118:2311.0 119:769.0 120:88.0 121:1111.0 122:24.0 123:38.0 124:38.0 130:280.0 131:53.0 132:343.0 133:940.0 135:497.0 136:21.0 137:6176.0 138:606.0 139:203.0 140:14.0 144:86.0 146:76.0 148…	999	C07086	0.668513	WLJVXDMOQOGPHL-UHFFFAOYSA-N	13102	11961	14521	53425	18030	11470	260681	27399	24784	18124	203675	11958	145477	89626	66104
pentadecanoic acid	674647	117	1680	85:1079.0 86:936.0 87:668.0 88:311.0 89:1235.0 90:252.0 91:363.0 92:121.0 93:924.0 94:23.0 95:2663.0 96:207.0 97:1950.0 98:1682.0 99:1097.0 100:375.0 101:739.0 102:111.0 103:398.0 105:1755.0 106:21.0 107:560.0 109:714.0 110:435.0 111:832.0 112:533.0 113:210.0 114:84.0 115:386.0 116:3014.0 117:51588.0 118:5064.0 119:2265.0 120:57.0 121:350.0 122:9.0 123:205.0 124:23.0 125:265.0 126:192.0 127:184.0…	13849	C16537	0.312388	WQEPLUUGTLDZJY-UHFFFAOYSA-N	45296	34597	31698	31087	82394	32314	41868	64654	119907	37513	39573	98371	19568	35098	44639
pantothenic acid	690887	291	31356	86:142.0 87:115.0 88:61.0 89:123.0 91:147.0 93:29.0 97:25.0 98:459.0 100:211.0 101:202.0 102:407.0 103:6738.0 104:460.0 105:272.0 106:32.0 114:19.0 115:305.0 116:236.0 117:4122.0 118:351.0 119:205.0 120:33.0 121:29.0 122:19.0 124:194.0 128:128.0 129:1113.0 130:360.0 131:394.0 132:39.0 133:428.0 134:46.0 135:88.0 143:489.0 144:621.0 145:402.0 146:236.0 147:1702.0 148:191.0 149:222.0 156:34.0 157:2…	6613	C12276	0.874442	GHOKWGTUZJEAQD-ZETCQYMHSA-N	5430	6372	10885	3956	3949	10933	5095	6380	5741	7063	8662	6655	4846	8701	6735
palmitoleic acid	706259	311	391898	85:1496.0 86:829.0 87:93.0 88:604.0 89:2639.0 91:2359.0 92:589.0 93:1186.0 94:1017.0 95:4116.0 96:10440.0 97:4769.0 98:6471.0 99:1836.0 100:297.0 109:2479.0 110:2255.0 111:2107.0 112:1313.0 113:388.0 114:74.0 115:242.0 116:1244.0 117:21340.0 118:3682.0 119:2510.0 120:457.0 121:957.0 122:400.0 123:1856.0 125:765.0 129:22844.0 130:2618.0 131:4312.0 132:3154.0 133:3019.0 134:720.0 135:538.0 136:409.…			0.824017		20317	9048	54824	5253	38856	67017	18069	19754	14637	101164	11394	24182	3670	14006	25411
palmitic acid	713809	313	11	85:5547.0 86:2174.0 87:1945.0 88:1374.0 89:4967.0 90:773.0 91:1518.0 92:318.0 93:3798.0 94:511.0 95:10592.0 96:1486.0 97:8747.0 98:6953.0 99:4528.0 100:714.0 101:2700.0 102:872.0 103:543.0 105:5528.0 106:406.0 107:1555.0 108:180.0 109:2908.0 110:516.0 111:3724.0 112:1696.0 113:834.0 114:115.0 115:1629.0 116:11477.0 117:187825.0 118:18078.0 119:7322.0 120:225.0 121:1203.0 122:69.0 123:876.0 124:28…	985	C00249	0.448013	IPCSVZSSVZVIGE-UHFFFAOYSA-N	641295	326933	788351	318744	666748	680578	493573	522045	600231	728937	331381	544069	195019	467292	476624
oxoproline	485935	156	10	85:3305.0 86:3646.0 88:224.0 89:349.0 92:90.0 93:31.0 94:268.0 97:300.0 98:1005.0 99:1224.0 100:2213.0 101:88.0 102:773.0 103:769.0 104:198.0 105:507.0 106:72.0 108:279.0 109:95.0 110:674.0 111:220.0 112:3321.0 113:1081.0 114:1752.0 115:792.0 116:101.0 117:1281.0 118:207.0 119:332.0 122:383.0 123:65.0 124:48.0 126:536.0 127:49.0 128:356.0 129:115.0 130:114.0 131:2158.0 132:618.0 133:4526.0 134:75…	7405	C01879	0.876872	ODHCTXKNWHHXJC-VKHMYHEASA-N	88900	140119	219736	65462	71233	141788	32044	62257	55737	212804	162704	99772	127577	74339	129718
orotic acid	586317	254	18492	86:145.0 93:50.0 97:74.0 99:33.0 100:658.0 101:27.0 117:39.0 124:23.0 131:210.0 132:36.0 133:51.0 140:16.0 147:494.0 153:16.0 158:39.0 167:49.0 174:219.0 214:30.0 225:13.0 226:22.0 239:84.0 246:15.0 253:160.0 254:1313.0 255:366.0 256:147.0 257:19.0 269:169.0 270:80.0 271:22.0 282:29.0 298:15.0 313:14.0 328:15.0 336:13.0 356:52.0 357:395.0 358:187.0 359:82.0 360:19.0 371:27.0 372:28.0 397:15.0 400…	967	C00295	0.245071	PXQPEWDEAKTCGB-UHFFFAOYSA-N	40	315	1524	99	276	438	149	117	100	104	68	150	339	276	197
ornithine	527113	142	1821	85:252.0 86:569.0 87:548.0 88:467.0 89:1118.0 90:393.0 94:104.0 95:111.0 96:181.0 97:341.0 98:542.0 99:225.0 100:4351.0 101:232.0 102:4646.0 103:662.0 104:345.0 105:178.0 106:63.0 107:181.0 108:4.0 109:6.0 110:358.0 111:16.0 112:222.0 113:200.0 114:874.0 115:3565.0 116:287.0 117:1730.0 118:380.0 119:233.0 124:193.0 125:16.0 126:683.0 128:2450.0 129:1396.0 130:1712.0 131:801.0 132:778.0 133:1042.0…	6262	C00077	0.346956	AHLPHDHHMVZTML-BYPYZUCNSA-N	43479	56761	60076	51781	20763	61779	23766	39882	38452	69981	64615	40836	99059	39730	56118
ophthalmic acid	841069	341	2503	85:24.0 86:50.0 89:1.0 96:4.0 98:62.0 99:79.0 100:467.0 101:158.0 109:39.0 111:3.0 112:11.0 114:15.0 115:477.0 116:66.0 117:44.0 120:13.0 121:36.0 123:32.0 128:27.0 129:202.0 130:30.0 131:16.0 137:134.0 140:12.0 142:106.0 144:3.0 147:325.0 154:10.0 156:55.0 158:16.0 159:242.0 161:5.0 162:35.0 172:18.0 174:40.0 179:53.0 181:42.0 184:21.0 192:3.0 195:130.0 197:190.0 198:1.0 209:111.0 211:134.0 212:…	7018721		0.681255	JCMUOFQHZLPHQP-BQBZGAKWSA-N	541	223	455	202	2054	599	140	576	515	802	695	2355	137	243	536
oleic acid	781527	339	1677	85:2028.0 86:501.0 87:461.0 88:450.0 89:1770.0 90:92.0 91:1724.0 92:699.0 93:3684.0 94:1752.0 95:9636.0 96:12465.0 97:7980.0 98:8467.0 99:2044.0 100:150.0 101:659.0 103:66.0 104:2.0 105:1947.0 106:375.0 107:2215.0 108:1397.0 109:5311.0 110:4593.0 111:3398.0 112:1687.0 113:484.0 115:472.0 116:3914.0 117:40886.0 118:4347.0 119:3142.0 120:338.0 121:1983.0 122:672.0 123:2961.0 124:1887.0 125:1309.0 1…	445639	C00712	0.822151	ZQPPMHVWECSIRJ-KTKRTIGZSA-N	203045	110097	472472	53263	281287	495395	200687	158712	173824	675727	154235	257561	37674	196883	266873
oleamide	849710	144	20961	85:426.0 86:402.0 87:144.0 89:353.0 90:711.0 91:1369.0 92:194.0 93:400.0 94:235.0 95:556.0 96:526.0 97:627.0 98:214.0 99:199.0 100:1197.0 101:249.0 102:259.0 104:85.0 105:184.0 106:90.0 107:124.0 108:222.0 109:239.0 110:336.0 111:154.0 113:111.0 114:132.0 115:2827.0 116:11090.0 117:1116.0 118:448.0 119:161.0 120:59.0 121:55.0 122:381.0 123:147.0 124:172.0 125:88.0 126:316.0 127:230.0 128:10813.0 …	5283387	C19670	0.620056	FATBGEAMYMYZAF-KTKRTIGZSA-N	4241	2107	3912	3223	6393	10069	3037	4250	6126	15451	3167	5071	2774	3168	3649
octadecylglycerol	928878	205	104598	85:1831.0 86:134.0 87:138.0 88:115.0 89:743.0 90:83.0 91:171.0 92:39.0 93:52.0 95:256.0 96:162.0 97:977.0 98:173.0 99:522.0 101:1457.0 102:162.0 103:3138.0 104:204.0 105:391.0 106:54.0 107:36.0 108:56.0 109:132.0 110:53.0 111:262.0 112:70.0 113:205.0 115:569.0 116:1378.0 117:8624.0 118:625.0 119:566.0 120:50.0 125:110.0 126:47.0 127:111.0 129:1655.0 130:3660.0 131:3655.0 132:694.0 133:5745.0 134:…	3681	C13858	0.222662	OGBUMNBNEWYMNJ-UHFFFAOYSA-N	57709	21476	25081	24574	126045	64105	46010	121203	78924	58529	96733	151699	14189	45871	55554
octadecanol	755409	327	997	85:3812.0 86:224.0 87:853.0 88:401.0 89:7207.0 90:593.0 91:2611.0 92:281.0 93:206.0 94:57.0 95:784.0 96:291.0 97:9121.0 98:859.0 99:2097.0 100:378.0 101:3627.0 102:510.0 103:8469.0 104:862.0 105:36.0 109:308.0 110:74.0 111:3878.0 112:352.0 113:980.0 115:1693.0 116:209.0 121:32.0 123:60.0 124:45.0 125:1173.0 126:164.0 127:120.0 129:1075.0 137:28.0 139:257.0 140:47.0 141:118.0 143:377.0 144:41.0 14…	8221		0.990374	GLDOVTGHNKAZLK-UHFFFAOYSA-N	2380	1241	1108	1987	7446	2185	2060	3450	3524	1684	2183	4694	847	1942	2271
O-acetylserine	414914	174	3943	85:50.0 88:106.0 89:497.0 90:71.0 91:67.0 92:42.0 93:18.0 95:6.0 100:1115.0 101:583.0 102:369.0 103:258.0 104:89.0 107:294.0 108:42.0 110:29.0 111:25.0 112:39.0 114:153.0 115:82.0 116:2248.0 117:605.0 118:166.0 127:20.0 128:35.0 129:92.0 130:222.0 131:1052.0 132:2219.0 133:371.0 134:647.0 136:37.0 143:114.0 144:320.0 146:17.0 147:692.0 149:416.0 153:1.0 158:108.0 160:21.0 167:25.0 172:25.0 174:33…	99478	C00979	0.79552	VZXPDPZARILFQX-BYPYZUCNSA-N	4283	1937	497	2437	1011	618	1966	2559	704	702	1099	1977	1305	3256	2483
norvaline	326715	144	84561	85:491.0 86:620.0 87:1347.0 88:555.0 89:270.0 90:21.0 91:629.0 92:203.0 94:223.0 95:100.0 96:202.0 97:198.0 98:556.0 99:281.0 100:3028.0 101:791.0 102:238.0 103:1321.0 104:271.0 105:585.0 106:336.0 111:561.0 112:234.0 114:1043.0 115:530.0 116:354.0 117:891.0 118:228.0 120:19.0 122:111.0 123:119.0 125:135.0 128:1045.0 129:421.0 130:833.0 131:1324.0 132:477.0 133:1391.0 135:525.0 139:158.0 140:84.0…	65098	C01826	0.467954	SNDPXSYFESPGGJ-BYPYZUCNSA-N	2992	4911	7822	46894	1713	4372	39903	9028	1718	3375	11021	10138	10726	22228	11518
nonadecanoic acid	822782	117	46258	85:1502.0 89:30.0 101:20.0 117:3559.0 118:308.0 129:1734.0 130:140.0 131:491.0 132:1487.0 134:55.0 135:25.0 145:565.0 146:4.0 150:7.0 159:47.0 173:18.0 185:102.0 187:34.0 201:139.0 213:2.0 241:13.0 246:10.0 283:25.0 285:5.0 313:22.0 327:21.0 328:30.0 339:2.0 341:7.0 346:3.0 354:7.0 355:315.0 356:200.0 357:42.0 358:14.0 364:1.0 403:4.0 428:8.0 484:8.0	12591	C16535	0.758348	ISYWECDDZWTKFF-UHFFFAOYSA-N	3765	2758	3194	2440	4253	2431	2195	3526	5045	4087	2243	3898	633	2959	2972
nicotinic acid	366992	180	285	85:402.0 86:47.0 87:81.0 90:191.0 91:76.0 94:43.0 99:36.0 100:31.0 103:50.0 105:288.0 106:4046.0 107:327.0 109:67.0 110:145.0 118:33.0 122:66.0 123:45.0 126:72.0 129:143.0 134:280.0 135:48.0 136:4959.0 137:603.0 138:162.0 139:22.0 153:17.0 156:104.0 158:16.0 160:19.0 165:17.0 166:29.0 167:25.0 171:18.0 175:13.0 179:34.0 180:4823.0 181:551.0 182:132.0 184:156.0 195:164.0 196:32.0 198:40.0 200:20.0…	938	C00253	0.57775	PVNIIMVLHYAWGP-UHFFFAOYSA-N	35918	38498	30675	31041	44448	47473	67211	25909	9841	37803	50586	41007	43869	55803	40311
nicotinamide	469827	179	1749	85:163.0 86:62.0 88:15.0 93:250.0 94:28.0 95:14.0 99:2.0 100:441.0 102:35.0 104:246.0 105:493.0 106:197.0 107:167.0 108:39.0 110:86.0 113:68.0 114:53.0 119:38.0 122:5.0 130:17.0 131:146.0 133:48.0 136:1730.0 137:162.0 138:49.0 143:12.0 147:1383.0 148:106.0 149:87.0 151:12.0 161:6.0 162:2.0 171:59.0 174:10.0 175:40.0 179:4411.0 180:519.0 181:144.0 183:21.0 184:100.0 186:1.0 189:21.0 190:22.0 191:1…	936	C00153	0.735552	DFPAKSUCGFBDDF-UHFFFAOYSA-N	5482	1832	6935	10809	3145	1850	1481	3211	4738	5022	4924	5415	3338	1470	3975
nicotianamine	898928	186	4701	85:1045.0 86:2209.0 87:492.0 88:565.0 89:531.0 90:17.0 91:24.0 92:91.0 93:60.0 94:2698.0 95:943.0 96:3824.0 97:768.0 98:953.0 99:875.0 100:6932.0 101:1241.0 102:2847.0 103:7119.0 104:1527.0 105:301.0 106:281.0 107:1.0 108:595.0 109:248.0 110:374.0 111:147.0 112:876.0 113:681.0 114:3367.0 115:1337.0 116:3362.0 117:2278.0 118:457.0 119:120.0 120:106.0 121:331.0 122:538.0 123:901.0 124:543.0 125:476…	9882882	C05324	0.414089	KRGPXXHMOXVMMM-CIUDSAMLSA-N	588	356	1822	2377	975	831	480	681	492	4395	2337	691	1500	894	1211
n-epsilon-trimethyllysine	512366	118	87794	85:1548.0 86:420.0 87:492.0 88:116.0 94:98.0 95:74.0 97:352.0 98:518.0 99:301.0 100:2119.0 101:350.0 102:421.0 103:188.0 104:27.0 110:309.0 111:95.0 112:313.0 114:281.0 116:235.0 117:156.0 118:4846.0 119:507.0 120:179.0 124:51.0 128:401.0 129:55.0 130:85.0 131:174.0 132:114.0 133:219.0 134:41.0 136:33.0 137:46.0 138:59.0 139:101.0 140:94.0 141:44.0 142:96.0 147:1129.0 148:202.0 149:142.0 150:30.0…	440121		0.643382	MXNRLFUSFKVQSK-QMMMGPOBSA-O	2910	3169	3529	3610	2745	2985	3612	3166	4040	2449	2326	3632	3529	2447	3641
N-carbamoylaspartate	611345	257	106743	85:289.0 86:203.0 87:242.0 89:488.0 91:478.0 92:20.0 93:91.0 96:273.0 98:129.0 99:387.0 100:2950.0 101:2993.0 102:397.0 103:839.0 104:56.0 105:432.0 106:62.0 107:135.0 113:85.0 114:106.0 115:460.0 116:842.0 117:709.0 118:198.0 119:799.0 120:61.0 121:56.0 126:31.0 127:162.0 128:73.0 129:185.0 131:1148.0 132:209.0 133:2939.0 134:386.0 135:653.0 137:114.0 141:17.0 142:72.0 143:978.0 144:172.0 145:14…	93072	C00438	0.793166	HLKXYZVTANABHZ-REOHCLBHSA-N	367	391	333	861	988	970	331	498	451	824	573	616	907	625	454
N-acetylputrescine	577897	174	1835	85:347.0 86:1220.0 87:126.0 88:4.0 89:96.0 97:229.0 98:5.0 99:159.0 100:1066.0 102:437.0 103:84.0 110:37.0 112:55.0 113:49.0 114:118.0 116:331.0 117:782.0 126:30.0 128:280.0 129:116.0 130:474.0 131:260.0 132:78.0 133:141.0 134:38.0 141:13.0 142:551.0 143:116.0 144:359.0 145:26.0 146:390.0 147:957.0 148:108.0 158:26.0 159:814.0 160:165.0 161:9.0 170:73.0 171:448.0 172:317.0 173:142.0 174:3120.0 17…	122356	C02714	0.635813	KLZGKIDSEJWEDW-UHFFFAOYSA-N	10818	12702	78609	6401	64189	76313	13437	39554	26107	38054	13859	66736	14466	13717	33722
N-acetylornithine	682693	174	4813	86:1469.0 88:39.0 96:5.0 98:196.0 99:230.0 100:486.0 108:3.0 110:65.0 112:159.0 114:755.0 116:213.0 124:83.0 125:114.0 126:135.0 127:15.0 130:41.0 139:47.0 142:820.0 144:258.0 146:47.0 154:1362.0 166:1.0 168:56.0 170:86.0 172:1116.0 173:212.0 174:2598.0 175:348.0 176:268.0 184:144.0 185:155.0 186:11.0 187:399.0 188:140.0 196:16.0 200:2557.0 201:366.0 202:215.0 209:12.0 211:9.0 212:11.0 213:56.0 2…	439232	C00437	0.103478	JRLGPAXAGHMNOL-LURJTMIESA-N	18039	15878	17092	10075	5416	26994	23810	31707	36858	23193	30589	21868	9428	18823	19238
N-acetyl-D-mannosamine	726375	319	17533	86:189.0 89:877.0 100:147.0 101:425.0 102:224.0 103:1593.0 112:28.0 113:50.0 114:268.0 115:13.0 116:268.0 117:1454.0 118:69.0 128:116.0 129:2071.0 130:92.0 131:37.0 133:161.0 140:38.0 142:45.0 143:159.0 144:162.0 147:2718.0 148:197.0 153:37.0 154:47.0 155:39.0 156:193.0 157:1409.0 158:242.0 159:491.0 160:33.0 161:11.0 168:43.0 169:39.0 170:77.0 171:223.0 172:82.0 173:335.0 174:102.0 175:4.0 181:5…	439281	C00645	0.578163	OVRNDRQMDRJTHS-ZTVVOAFPSA-N	4687	32862	3117	5066	45984	3590	2156	2011	1874	1521	10949	14670	24060	12513	13086
N-acetyl-D-galactosamine	720730	319	16829	85:5.0 87:21.0 89:522.0 90:3.0 91:16.0 92:2.0 96:5.0 99:15.0 100:381.0 101:81.0 102:1.0 103:551.0 104:46.0 105:18.0 107:5.0 109:4.0 112:43.0 113:156.0 114:271.0 116:297.0 117:1378.0 118:2.0 127:178.0 128:2.0 129:2030.0 130:131.0 131:17.0 133:111.0 135:22.0 136:1.0 137:1.0 139:11.0 141:32.0 142:43.0 143:40.0 145:60.0 147:2330.0 148:379.0 149:5.0 150:1.0 155:89.0 156:73.0 157:1463.0 158:237.0 159:6…	440552	C05021	0.983429	OVRNDRQMDRJTHS-JAJWTYFOSA-N	6536	41071	1568	4613	54884	3191	3709	2038	1035	1622	18073	18526	60983	11587	15906
myo-inositol	730022	305	1741	85:113.0 86:491.0 87:31.0 88:19.0 89:298.0 90:43.0 95:6.0 99:170.0 100:411.0 101:320.0 102:164.0 103:3399.0 104:366.0 105:2.0 107:22.0 108:49.0 109:262.0 111:243.0 112:149.0 113:176.0 114:90.0 115:187.0 116:296.0 117:1042.0 118:228.0 119:212.0 121:1.0 123:6.0 124:38.0 125:22.0 126:73.0 127:67.0 128:163.0 129:4240.0 130:611.0 131:1566.0 132:262.0 133:3203.0 134:572.0 135:421.0 136:43.0 138:92.0 13…	892	C00137	0.242993	CDAISMWEOUEBRE-UHFFFAOYSA-N	1926	767	2560	1471	5220	3420	1481	816	2920	1651	1261	1659	1706	1510	1860
montanic acid	1087377	117	84087	85:565.0 86:54.0 87:44.0 89:121.0 91:64.0 93:90.0 95:616.0 96:181.0 97:819.0 98:542.0 99:172.0 100:8.0 101:22.0 105:185.0 107:24.0 108:28.0 109:212.0 111:357.0 112:73.0 113:12.0 116:368.0 117:8406.0 118:752.0 119:300.0 121:123.0 123:28.0 125:48.0 129:3840.0 130:481.0 131:970.0 132:4101.0 133:1170.0 134:287.0 135:19.0 137:4.0 143:338.0 145:3044.0 146:313.0 148:1.0 154:30.0 157:2.0 159:182.0 160:35…	10470		0.445919	UTOPWMOLSKOLTQ-UHFFFAOYSA-N	2353	1102	1755	1903	5362	1770	1629	2024	3281	744	936	2007	1474	1974	1977
monomyristin	838305	343	97325	85:2267.0 86:155.0 87:266.0 88:191.0 89:1079.0 90:93.0 93:174.0 94:140.0 95:2721.0 96:151.0 97:1617.0 98:472.0 99:467.0 100:29.0 101:4826.0 102:358.0 103:3998.0 104:229.0 105:244.0 107:108.0 109:1496.0 111:983.0 112:118.0 113:245.0 115:330.0 116:2438.0 117:3520.0 118:294.0 119:216.0 121:96.0 123:657.0 125:76.0 128:28.0 129:4386.0 130:725.0 131:2022.0 132:732.0 133:2276.0 134:181.0 135:134.0 137:2…	79050		0.837514	DCBSHORRWZKAKO-UHFFFAOYSA-N	589	268	563	457	733	1014	563	742	590	793	414	781	383	643	524
methylmaleic acid	418804	259	18026	85:31.0 86:43.0 87:102.0 89:20.0 95:378.0 97:5030.0 98:1678.0 99:1324.0 100:368.0 101:156.0 102:3.0 103:604.0 107:197.0 108:84.0 109:67.0 111:25.0 112:1290.0 113:275.0 114:181.0 115:225.0 116:191.0 117:994.0 120:3.0 122:2195.0 123:57.0 124:1.0 125:65.0 126:1.0 127:1395.0 130:76.0 131:934.0 132:22.0 133:2679.0 134:1180.0 140:595.0 141:2286.0 142:1066.0 143:47.0 144:236.0 147:31662.0 148:3930.0 149…	643798	C02226	0.786858	HNEGQIOMVPPMNR-IHWYPQMZSA-N	212	156	289	111	191	88	69	98	366	266	80	124	82	198	116
methionine sulfoxide	637588	128	1678	85:111.0 86:364.0 88:603.0 89:480.0 90:1509.0 91:197.0 92:84.0 93:154.0 95:15.0 97:671.0 98:290.0 99:172.0 100:3967.0 101:724.0 102:1925.0 103:992.0 104:302.0 105:398.0 108:181.0 110:1218.0 111:125.0 112:950.0 113:82.0 114:1237.0 115:308.0 116:243.0 117:622.0 118:349.0 119:370.0 120:31.0 126:441.0 127:60.0 128:36136.0 129:5558.0 130:2232.0 131:472.0 132:667.0 133:2030.0 134:1330.0 136:77.0 138:1.…	158980	C02989	0.706916	QEFRNWWLZKMPFJ-YGVKFDHGSA-N	5317	32559	16418	4847	15771	34553	7832	9262	2608	5256	28105	16239	29912	9130	20347
methionine	483560	176	45	86:209.0 87:157.0 88:89.0 92:28.0 96:49.0 98:179.0 100:943.0 101:113.0 102:175.0 103:199.0 104:109.0 105:441.0 107:31.0 114:409.0 115:107.0 117:136.0 118:21.0 122:14.0 128:6524.0 129:603.0 130:496.0 131:1184.0 132:354.0 134:118.0 144:59.0 145:49.0 146:97.0 147:486.0 148:243.0 149:200.0 151:51.0 159:53.0 160:202.0 161:47.0 162:43.0 163:30.0 164:16.0 172:30.0 174:90.0 175:14.0 176:5168.0 177:722.0 …	6137	C00073	0.447012	FFEARJCKVFRZRR-BYPYZUCNSA-N	19032	119599	36299	19260	14752	25409	15586	43456	12567	28444	89997	41902	110959	30665	49811
mannose	645856	205	70	85:142.0 89:1499.0 90:197.0 97:127.0 100:159.0 101:419.0 103:3780.0 104:287.0 105:648.0 112:23.0 113:305.0 114:520.0 115:388.0 116:86.0 117:2228.0 118:207.0 119:568.0 124:18.0 125:22.0 129:3108.0 131:511.0 133:1928.0 134:567.0 135:210.0 141:65.0 143:275.0 144:234.0 147:7354.0 150:205.0 152:14.0 157:1447.0 158:309.0 159:104.0 160:3213.0 161:172.0 162:117.0 163:130.0 164:22.0 167:7.0 169:89.0 170:1…	18950	C00159	0.192384	WQZGKKKJIJFFOK-QTVWNMPRSA-N	14292	47424	3794	24166	15089	10156	19559	38914	8283	4783	35656	103447	58066	20221	33661
maltotriose	1176972	361	22127	86:12.0 89:143.0 94:19.0 101:227.0 102:15.0 103:521.0 110:35.0 111:7.0 112:3.0 116:24.0 117:105.0 118:58.0 121:25.0 122:29.0 123:44.0 129:565.0 133:89.0 135:62.0 140:15.0 141:38.0 143:85.0 145:13.0 147:736.0 148:48.0 149:56.0 151:22.0 155:50.0 157:42.0 160:63.0 163:57.0 164:3.0 165:13.0 167:38.0 168:3.0 169:297.0 171:22.0 173:21.0 174:1.0 175:50.0 177:57.0 178:53.0 181:33.0 183:10.0 187:19.0 189:…	439586	C01835	0.158292	FYGDTMLNYKFZSV-DZOUCCHMSA-N	125	91	315	1060	185	1103	292	245	256	240	77	129	349	89	369
maltose	946601	204	1979	85:18.0 86:40.0 87:38.0 89:640.0 90:50.0 94:3.0 95:51.0 96:226.0 97:52.0 98:60.0 99:10.0 100:262.0 101:31.0 102:157.0 103:2571.0 104:171.0 105:231.0 108:7.0 109:86.0 111:17.0 112:13.0 113:130.0 114:62.0 116:82.0 117:1560.0 118:98.0 119:98.0 125:5.0 127:10.0 128:39.0 129:1849.0 130:331.0 131:223.0 132:24.0 133:813.0 134:81.0 140:25.0 141:77.0 142:107.0 143:428.0 145:58.0 147:3256.0 148:427.0 149:3…	439186	C00208	0.17522	GUBGYTABKSRVRQ-PICCSMPSSA-N	6253	15287	16447	59444	13561	56174	39415	17188	22666	13812	5382	6421	39392	6129	20094
maltitol	976828	361	21702	85:3520.0 86:1058.0 87:4048.0 88:2717.0 89:13864.0 90:1254.0 91:1100.0 92:224.0 93:536.0 94:531.0 95:1398.0 96:393.0 97:5331.0 98:793.0 99:3677.0 100:559.0 101:13808.0 102:2729.0 103:123175.0 104:12108.0 105:5982.0 106:394.0 107:504.0 108:158.0 109:3358.0 110:352.0 111:3577.0 112:570.0 113:4772.0 114:1142.0 115:4247.0 116:5894.0 117:73813.0 118:7390.0 119:5408.0 120:474.0 121:357.0 122:75.0 123:2…	493591	D04845	0.0627159	VQHSOMBJVWLPSR-WUJBLJFYSA-N	585	155	74	279	556	102	748	1171	1970	237	1215	764	425	369	544
maleimide	245118	154	1743	85:294.0 86:375.0 87:61.0 88:60.0 92:7.0 93:188.0 94:171.0 96:191.0 97:130.0 99:129.0 100:1406.0 101:44.0 102:144.0 103:750.0 105:72.0 107:179.0 110:1243.0 111:89.0 114:287.0 115:459.0 116:31.0 117:256.0 126:37.0 127:659.0 128:781.0 130:926.0 131:244.0 133:167.0 134:886.0 135:5.0 141:1.0 144:9.0 146:57.0 147:1899.0 149:79.0 150:32.0 154:6151.0 155:630.0 156:263.0 157:17.0 160:56.0 167:18.0 168:5.…	10935	C07272	0.2171	PEEHTFAAVSWFBL-UHFFFAOYSA-N	2036	662	5537	4308	968	1260	838	857	1409	2103	1020	1270	1160	1005	1835
lyxitol	573587	217	233	85:649.0 86:59.0 87:142.0 88:75.0 89:607.0 95:25.0 97:25.0 99:247.0 100:57.0 101:550.0 102:92.0 103:6136.0 104:480.0 105:198.0 106:44.0 111:98.0 112:73.0 113:193.0 114:48.0 115:140.0 116:225.0 117:3144.0 118:289.0 119:258.0 120:15.0 127:102.0 129:2235.0 130:260.0 131:777.0 133:1341.0 134:87.0 135:42.0 141:89.0 143:195.0 144:16.0 145:61.0 147:6082.0 148:964.0 149:538.0 150:39.0 151:43.0 157:231.0 …	439255	C00532	0.393314	HEBKCHPVOIAQTA-IMJSIDKUSA-N	5002	7629	6096	6525	6179	3391	2949	4474	3788	5969	3793	5946	5827	3066	4897
lysine	662197	317	360160	85:4786.0 86:50806.0 87:6485.0 88:21649.0 89:2723.0 90:1721.0 94:1142.0 95:795.0 96:535.0 97:1150.0 98:3651.0 99:2928.0 100:47572.0 101:7430.0 102:13074.0 103:4519.0 104:946.0 106:143.0 107:120.0 108:162.0 109:304.0 110:594.0 111:231.0 112:11763.0 113:2727.0 114:12616.0 115:16345.0 116:6882.0 117:4303.0 118:1926.0 119:1449.0 120:195.0 121:379.0 123:316.0 124:795.0 125:493.0 126:4338.0 127:1011.0 …	5962	C00047	0.742902	KDXKERNSBIXSRK-YFKPBYRVSA-N	52389	138531	39191	43910	47382	67736	24187	50869	29368	65006	83525	63214	127229	38248	65162
lithocholic acid	1104161	215	126301	85:1051.0 86:214.0 87:393.0 88:172.0 89:970.0 91:5560.0 92:987.0 93:6695.0 94:1604.0 95:5528.0 96:566.0 97:938.0 98:52.0 99:238.0 100:101.0 101:849.0 102:241.0 103:652.0 104:234.0 105:5732.0 106:1812.0 107:5225.0 108:1570.0 109:2758.0 110:316.0 111:730.0 112:41.0 113:368.0 115:1035.0 116:1180.0 117:10120.0 118:1336.0 119:3671.0 120:1294.0 121:2765.0 122:991.0 123:1084.0 124:270.0 125:345.0 126:10…	9903	C03990	0.532848	SMEROWZSTRWXGI-HVATVPOCSA-N	97777	122221	106649	20957	390456	442228	229384	186130	119608	151463	31513	382627	47796	155126	140524
linolenic acid	780376	108	4704	85:8263.0 86:3076.0 87:2638.0 88:1997.0 89:7764.0 90:1581.0 91:88210.0 92:18165.0 93:106470.0 94:49681.0 95:90232.0 96:13310.0 97:12053.0 98:4717.0 99:6412.0 100:1262.0 101:3274.0 102:1160.0 103:5418.0 104:2581.0 105:34033.0 106:9798.0 107:47500.0 108:55116.0 109:22200.0 110:3750.0 111:4531.0 112:1209.0 113:1357.0 114:277.0 115:3868.0 116:10630.0 117:51242.0 118:6917.0 119:21073.0 120:8375.0 121:…	5280934	C06427	0.754818	DTOSIQBPPRVQHS-PDBXOOCHSA-N	80535	159648	187876	41025	176941	418262	99259	333431	439877	308642	73384	110566	16194	56321	137853
linoleic acid	777414	150	165	85:1534.0 86:470.0 87:386.0 88:244.0 89:1256.0 90:176.0 91:6885.0 92:1525.0 93:8654.0 94:6153.0 95:14372.0 96:7918.0 97:3896.0 98:518.0 99:829.0 100:115.0 101:441.0 102:166.0 103:421.0 104:436.0 105:2615.0 106:995.0 107:4482.0 108:3591.0 109:5935.0 110:3865.0 111:1556.0 112:178.0 113:194.0 115:385.0 116:1903.0 117:9875.0 118:1041.0 119:1844.0 120:836.0 121:4850.0 122:2280.0 123:2389.0 124:1664.0 …	5280450	C01595	0.739195	OYHQOLUKZRVURQ-HZJYTTRNSA-N	96155	48411	126173	32830	105466	256222	89614	106405	87178	256940	48826	70794	24626	64855	93302
lignoceric acid	978597	132	104210	85:2380.0 86:760.0 89:854.0 91:551.0 92:193.0 93:904.0 94:146.0 95:3048.0 96:974.0 97:3155.0 98:2298.0 99:1510.0 102:139.0 105:433.0 107:88.0 109:1019.0 111:1448.0 112:385.0 113:495.0 116:1737.0 117:37070.0 118:3596.0 119:1601.0 120:87.0 121:738.0 123:159.0 125:482.0 129:17441.0 130:2113.0 131:3037.0 132:17484.0 133:6436.0 134:1239.0 135:1008.0 143:1648.0 145:11762.0 146:1599.0 153:158.0 154:47.0…	11197	C08320	0.679911	QZZGJDVWLFXDLK-UHFFFAOYSA-N	2560	1146	1364	1739	4487	1740	1438	1979	3420	974	1184	2433	975	1872	1925
levoglucosan	569637	204	3169	85:775.0 87:165.0 88:163.0 89:177.0 90:42.0 91:21.0 92:2.0 95:13.0 97:132.0 98:53.0 99:731.0 100:180.0 101:2830.0 102:212.0 103:5456.0 104:270.0 105:366.0 109:317.0 111:424.0 112:33.0 113:818.0 114:131.0 115:724.0 116:1575.0 117:3643.0 118:337.0 119:568.0 120:38.0 125:69.0 126:44.0 127:263.0 129:5991.0 130:703.0 131:1830.0 132:221.0 133:3867.0 134:297.0 135:293.0 136:48.0 139:2.0 140:20.0 141:67.…	2724705		0.00572518	TWNIBLMWSKIRAT-VFUOTHLCSA-N	1951	1176	1528	1737	2348	2238	1515	2536	3352	2545	1775	2907	2474	2550	674
leucine	346101	158	9	85:4635.0 86:3771.0 87:1723.0 88:653.0 90:216.0 92:322.0 93:257.0 94:240.0 95:264.0 96:604.0 97:648.0 98:1293.0 99:2270.0 100:16154.0 101:2483.0 102:35025.0 103:8176.0 104:1484.0 106:132.0 109:214.0 110:350.0 111:258.0 112:641.0 113:670.0 114:595.0 115:4531.0 116:6283.0 117:2966.0 118:912.0 119:1252.0 120:148.0 124:228.0 125:94.0 126:557.0 127:719.0 128:4500.0 129:1122.0 130:7269.0 131:3307.0 132…	6106	C00123	0.64901	ROHFNLRQFUQHCH-YFKPBYRVSA-N	176156	1383508	405410	324522	141986	328029	381624	209637	74577	231635	1349905	234070	1487518	448159	619256
lanosterol	1129573	393	133475	85:152.0 89:169.0 90:94.0 91:1921.0 92:19.0 93:2077.0 94:52.0 95:3842.0 97:516.0 99:52.0 105:2219.0 106:12.0 107:1700.0 108:346.0 109:4194.0 110:216.0 111:445.0 112:84.0 113:122.0 114:51.0 115:253.0 116:154.0 117:525.0 118:169.0 119:2072.0 120:355.0 121:1946.0 122:369.0 123:1151.0 124:169.0 125:51.0 128:314.0 129:1491.0 130:162.0 131:1128.0 132:215.0 133:1272.0 134:213.0 135:1731.0 136:294.0 137:…	246983	C01724	0.575477	CAHGCLMLTWQZNJ-BQNIITSRSA-N	640	307	624	670	1620	1474	528	1008	1592	1061	531	1960	318	580	766
lactose	931361	204	104901	85:639.0 86:160.0 87:714.0 88:310.0 89:975.0 90:75.0 91:119.0 92:103.0 93:187.0 94:98.0 95:145.0 96:59.0 97:238.0 98:26.0 99:719.0 100:119.0 101:7077.0 102:725.0 103:19041.0 104:1602.0 105:854.0 106:56.0 107:82.0 108:56.0 109:1217.0 110:127.0 111:409.0 112:51.0 113:592.0 114:138.0 115:1066.0 116:2299.0 117:3338.0 118:385.0 119:500.0 120:57.0 121:71.0 122:105.0 123:134.0 124:27.0 125:87.0 126:40.0…			0.789721		6459	1271	849	18947	14374	623	2469	14071	800	744	10242	17628	8190	641	3428
lactitol	959541	361	62247	85:15165.0 86:3999.0 87:9771.0 88:6313.0 89:90957.0 90:7984.0 91:5304.0 92:614.0 93:862.0 94:1584.0 95:2674.0 96:1615.0 97:15793.0 98:2935.0 99:12184.0 100:25041.0 101:32274.0 102:16565.0 103:350649.0 104:34478.0 105:29796.0 106:4794.0 107:1805.0 108:900.0 109:11519.0 110:2403.0 111:9672.0 112:2642.0 113:15560.0 114:7078.0 115:12952.0 116:16047.0 117:175394.0 118:18910.0 119:17415.0 120:1844.0 12…	157355	C13542	0.910182	VQHSOMBJVWLPSR-JVCRWLNRSA-N	30246	4242	6167	13306	26011	7922	4328	19838	13924	1266	17297	27012	8931	8132	10729
isopentadecanoic acid	663518	117	127681	88:64.0 89:228.0 90:112.0 93:421.0 94:37.0 95:953.0 97:1254.0 98:617.0 103:1227.0 104:260.0 105:933.0 106:108.0 107:336.0 109:322.0 110:82.0 111:698.0 112:162.0 115:294.0 116:1395.0 117:19993.0 118:1820.0 119:895.0 120:86.0 124:16.0 125:222.0 126:32.0 129:10417.0 130:1111.0 131:2939.0 132:4123.0 133:1561.0 134:214.0 135:308.0 137:11.0 139:49.0 143:980.0 145:2590.0 146:288.0 147:2838.0 153:44.0 15…	151014		0.0782899	ZOCYQVNGROEVLU-UHFFFAOYSA-N	79356	62200	46325	29502	158934	63864	85129	126211	223491	81906	119261	194898	93766	58515	93498
isoleucine	359251	158	15	85:1549.0 86:3001.0 87:645.0 88:285.0 89:271.0 90:580.0 91:64.0 92:52.0 95:58.0 96:323.0 97:189.0 98:829.0 99:977.0 100:9875.0 101:1414.0 102:3456.0 103:1535.0 104:311.0 105:134.0 111:127.0 112:440.0 113:373.0 114:1505.0 115:765.0 116:651.0 118:274.0 119:292.0 121:53.0 123:27.0 126:183.0 128:1693.0 129:920.0 130:964.0 131:1559.0 132:2068.0 133:2024.0 135:106.0 142:989.0 143:511.0 144:398.0 145:30…	6306	C00407	0.536241	AGPKZVBTJJNPAG-WHFBIAKZSA-N	77105	839442	173890	161294	92611	194148	191093	105497	52483	96414	851361	169180	1048159	226160	376816
inosine	897434	230	84524	85:1568.0 86:780.0 87:1166.0 88:560.0 89:1904.0 91:15501.0 92:2918.0 93:6326.0 94:1647.0 95:2401.0 97:1081.0 98:220.0 99:1165.0 100:804.0 101:3341.0 102:808.0 103:15276.0 104:2320.0 105:6001.0 106:3197.0 107:1491.0 108:2478.0 109:746.0 110:1136.0 111:1921.0 112:413.0 113:1448.0 114:353.0 115:3043.0 116:2998.0 117:9407.0 118:1635.0 119:4572.0 120:1119.0 121:826.0 122:365.0 123:390.0 124:342.0 125:…	6021	C00294	0.328517	UGQMRVRMYYASKQ-KQYNXXCUSA-N	9724	1692	8425	20967	879	318	20987	9098	14974	6897	32451	4044	11696	19123	11193
indole-3-propionic acid	732249	202	112556	87:70.0 88:158.0 89:68.0 90:41.0 91:71.0 92:64.0 95:39.0 97:42.0 98:35.0 99:26.0 100:39.0 101:366.0 102:341.0 103:158.0 105:171.0 106:49.0 107:35.0 110:22.0 112:28.0 115:425.0 116:1095.0 117:386.0 118:130.0 119:72.0 120:57.0 121:56.0 122:61.0 125:26.0 126:56.0 128:201.0 129:687.0 130:640.0 131:205.0 132:135.0 133:93.0 134:96.0 135:71.0 136:49.0 138:51.0 140:47.0 141:68.0 142:207.0 143:295.0 144:2…	3744		0.720652	GOLXRNDWAUTYKT-UHFFFAOYSA-N	15852	19875	10011	9957	50817	22253	5810	32418	36011	16673	6439	44411	10830	8542	16402
indole-3-lactate	764586	202	724	88:69.0 93:61.0 95:49.0 102:117.0 104:35.0 109:35.0 112:18.0 116:72.0 117:141.0 119:48.0 124:41.0 129:278.0 133:172.0 135:26.0 136:22.0 137:31.0 140:24.0 142:37.0 143:39.0 144:38.0 145:47.0 147:362.0 148:87.0 149:117.0 151:18.0 156:56.0 158:20.0 160:37.0 162:39.0 164:15.0 165:27.0 169:26.0 170:56.0 173:22.0 181:25.0 182:31.0 183:24.0 184:33.0 185:30.0 186:21.0 188:34.0 194:24.0 195:23.0 200:39.0 …	92904	C02043	0.388108	XGILAAMKEQUXLS-UHFFFAOYSA-N	2174	1548	1130	2263	3047	861	1221	4434	1662	2802	624	3946	1160	1517	1736
indole-3-acetate	684929	202	69	85:142.0 87:38.0 89:42.0 91:40.0 100:21.0 101:105.0 102:208.0 105:43.0 115:43.0 116:34.0 119:53.0 121:26.0 128:130.0 129:377.0 130:199.0 131:197.0 133:47.0 145:101.0 148:147.0 157:44.0 160:50.0 161:30.0 167:14.0 169:17.0 170:37.0 172:34.0 174:29.0 184:57.0 186:179.0 187:57.0 200:136.0 201:41.0 202:3519.0 203:606.0 204:162.0 217:45.0 226:14.0 228:28.0 276:55.0 319:239.0 320:67.0 321:16.0 330:17.0 …	802	C00954	0.694898	SEOVTRFCIGRIMH-UHFFFAOYSA-N	13768	16301	5591	22624	7815	7445	90361	30502	15647	7363	9653	18391	30776	18104	19748
ile-ile NIST	677904	158	187486	85:711.0 86:4373.0 87:1050.0 88:460.0 89:638.0 90:171.0 94:115.0 98:589.0 99:765.0 100:4350.0 101:1772.0 102:8162.0 103:2929.0 104:326.0 108:231.0 111:150.0 112:325.0 113:46.0 114:590.0 115:2024.0 116:3685.0 117:1164.0 118:483.0 119:273.0 120:49.0 121:81.0 122:74.0 123:54.0 126:213.0 128:1005.0 129:1401.0 130:1230.0 131:971.0 132:870.0 133:2310.0 134:453.0 135:342.0 136:87.0 137:163.0 138:42.0 13…			0.335688	BCVIOZZGJNOEQS-XKNYDFJKSA-N	1284	176	1134	1406	481	494	520	603	104	480	1230	413	601	507	442
hypoxanthine	619128	265	1663	85:17650.0 86:12163.0 87:3151.0 88:967.0 89:1497.0 90:1362.0 91:1011.0 92:2327.0 93:2705.0 94:2109.0 95:8249.0 96:4731.0 97:4274.0 98:10523.0 99:10631.0 100:18705.0 101:4328.0 102:2856.0 103:1825.0 104:825.0 105:732.0 106:877.0 107:1246.0 108:1010.0 109:1929.0 110:7804.0 111:16720.0 112:8157.0 113:3184.0 114:2386.0 115:2768.0 116:1782.0 117:3672.0 118:1096.0 119:3047.0 120:887.0 121:1152.0 122:16…	790	C00262	0.598728	FDGQSTZJBFJUBT-UHFFFAOYSA-N	3017	59226	9414	2298	4031	11644	4921	14712	3528	31520	13955	21912	20289	20373	17968
homoserine	443878	218	2849	101:66.0 102:400.0 103:4169.0 104:311.0 105:88.0 108:5.0 113:20.0 114:56.0 115:64.0 116:6.0 117:924.0 118:50.0 125:1.0 128:3071.0 129:503.0 130:734.0 131:345.0 132:149.0 133:513.0 134:269.0 135:55.0 139:3.0 140:11.0 141:19.0 145:11.0 146:159.0 147:1347.0 148:40.0 149:294.0 157:459.0 158:17.0 159:17.0 172:20.0 177:38.0 180:8.0 184:17.0 185:46.0 191:9.0 199:4.0 200:1.0 202:287.0 204:73.0 208:3.0 21…	12647	C00263	0.263715	UKAUYVFTDYCKQA-VKHMYHEASA-N	2222	2578	1418	4300	2153	2765	2940	2468	1457	650	1978	2796	2805	2511	2272
homocystine	874865	128	2786	85:58.0 87:20.0 88:504.0 89:93.0 91:89.0 94:14.0 100:924.0 101:447.0 102:115.0 103:1568.0 104:115.0 107:34.0 108:14.0 110:41.0 112:98.0 113:23.0 114:484.0 115:132.0 116:34.0 117:946.0 118:171.0 119:35.0 126:15.0 128:10523.0 129:2584.0 130:634.0 131:361.0 132:23.0 133:451.0 134:29.0 142:4.0 143:6.0 144:24.0 145:41.0 146:130.0 147:2201.0 148:453.0 149:191.0 153:17.0 158:137.0 159:48.0 160:3354.0 16…	10010	C01817	0.49656	ZTVZLYBCZNMWCF-UHFFFAOYSA-N	1019	546	1289	5338	1909	8169	637	592	677	6891	1070	1404	886	485	1523
histidine	663102	154	364463	85:2890.0 93:749.0 96:1216.0 99:1683.0 103:19424.0 104:1772.0 110:484.0 111:1094.0 117:11967.0 122:61.0 125:472.0 126:1287.0 127:972.0 129:8078.0 131:3919.0 132:2673.0 133:8915.0 136:283.0 139:564.0 141:723.0 143:1235.0 147:33916.0 148:4540.0 153:4278.0 154:100871.0 155:24437.0 157:5328.0 165:225.0 166:1571.0 167:1039.0 168:682.0 181:153.0 182:1912.0 183:1352.0 184:379.0 189:2802.0 190:863.0 191:…			0.737028		33436	81431	52148	33408	30707	64339	16147	32728	19335	58105	67844	41090	101308	24487	48710
guanosine	954962	324	1966	85:1543.0 86:695.0 87:960.0 88:305.0 89:2775.0 90:249.0 91:343.0 93:203.0 94:284.0 95:499.0 96:239.0 97:2078.0 98:737.0 99:4070.0 100:2326.0 101:4073.0 102:1037.0 103:34450.0 104:3406.0 105:1568.0 106:62.0 107:214.0 109:142.0 110:455.0 111:1465.0 112:454.0 113:1897.0 114:483.0 115:8354.0 116:2447.0 117:6988.0 118:924.0 119:1155.0 120:232.0 121:117.0 122:147.0 123:259.0 124:207.0 125:458.0 126:538…	6802	C00387	0.198223	NYHBQMYGNKIUIF-UUOKFMHZSA-N	2515	722	3992	1956	947	338	1960	976	1089	1947	12243	932	4334	6782	3453
guanine	744307	352	2519	85:485.0 86:288.0 87:42.0 89:317.0 95:86.0 98:175.0 99:1474.0 100:782.0 101:980.0 102:75.0 103:1581.0 104:106.0 105:14.0 110:49.0 111:272.0 112:15.0 113:289.0 114:183.0 115:231.0 116:930.0 117:753.0 118:116.0 119:40.0 122:16.0 124:27.0 125:94.0 126:14.0 127:102.0 128:117.0 129:1922.0 130:538.0 131:1046.0 132:378.0 133:1248.0 135:247.0 137:42.0 138:19.0 139:86.0 140:23.0 141:220.0 142:118.0 143:24…	764	C00242	0.358515	UYTPUPDQBNUYGX-UHFFFAOYSA-N	749	754	1233	475	966	1732	420	538	634	2543	1418	740	1061	1508	1119
glycyl tyrosine	922071	174	62472	86:1091.0 95:27.0 100:203.0 114:27.0 118:36.0 130:89.0 146:117.0 158:36.0 160:9.0 161:13.0 164:41.0 172:46.0 173:8.0 174:4074.0 175:790.0 176:566.0 177:154.0 178:80.0 179:390.0 180:59.0 187:56.0 201:14.0 213:11.0 214:2.0 215:4.0 220:8.0 229:36.0 232:2.0 233:8.0 234:5.0 250:22.0 256:4.0 262:13.0 274:1.0 275:6.0 284:3.0 291:12.0 293:47.0 294:16.0 307:5.0 308:299.0 309:83.0 310:55.0 311:34.0 312:4.0…	92829		0.335418	XBGGUPMXALFZOT-VIFPVBQESA-N	1218	873	2200	1251	1157	812	1157	1384	989	1098	3545	992	2333	1154	1445
glycolic acid	227636	177	1971	86:321.0 87:877.0 88:2215.0 89:1177.0 90:166.0 92:46.0 95:690.0 98:47.0 99:43.0 100:1.0 101:491.0 102:395.0 103:3236.0 104:445.0 105:759.0 106:5.0 107:431.0 110:197.0 113:123.0 114:1.0 115:778.0 116:235.0 117:2708.0 118:351.0 119:694.0 120:123.0 121:18.0 124:3.0 131:2476.0 132:305.0 133:6921.0 134:1259.0 135:297.0 144:1.0 146:382.0 147:57199.0 148:9255.0 149:5731.0 150:464.0 151:221.0 161:3331.0 …	757	C00160	0.551712	AEMRFAOFKBGASW-UHFFFAOYSA-N	9595	9917	14368	50063	11491	16672	6226	8505	30542	10793	8273	10458	8069	14111	12620
glycine	368707	248	6	85:2882.0 86:87494.0 87:10917.0 88:4018.0 89:822.0 92:65.0 93:42.0 94:27.0 95:426.0 96:50.0 97:67.0 99:1489.0 100:53029.0 101:10140.0 102:5892.0 103:928.0 105:1276.0 110:146.0 113:1787.0 114:44.0 115:2820.0 116:1864.0 117:12472.0 118:47.0 119:3422.0 122:40.0 123:85.0 125:63.0 129:156.0 130:9640.0 131:7466.0 132:862.0 133:31722.0 134:5661.0 135:2633.0 144:2949.0 145:349.0 146:1208.0 147:26782.0 14…	750	C00037	0.936168	DHMQDGOQFOQNFH-UHFFFAOYSA-N	38307	204287	127128	65274	46395	88313	45483	19686	25000	44973	129251	51082	269618	52322	95603
glycerol-alpha-phosphate	590747	357	1687	85:750.0 87:846.0 88:468.0 89:1193.0 90:82.0 91:168.0 92:114.0 93:127.0 94:26.0 95:116.0 97:212.0 98:232.0 99:483.0 101:13348.0 102:1461.0 103:9463.0 104:991.0 105:689.0 106:35.0 107:239.0 108:36.0 109:51.0 111:385.0 113:2220.0 114:284.0 115:2195.0 116:2414.0 117:2066.0 118:407.0 119:755.0 120:59.0 121:349.0 122:90.0 123:101.0 125:30.0 127:73.0 129:6764.0 130:1365.0 131:6671.0 132:512.0 133:8224.…	754	C03189	0.544091	AWUCVROLDVIAJX-UHFFFAOYSA-N	2588	1071	2275	4466	1455	2479	1342	1660	2130	2469	1961	2012	1442	2027	2347
glycerol-3-galactoside	800205	204	100875	85:119.0 86:50.0 88:92.0 89:704.0 90:63.0 97:170.0 99:209.0 101:1588.0 102:180.0 103:7466.0 104:638.0 105:274.0 113:140.0 114:16.0 115:228.0 116:505.0 117:2068.0 118:19.0 119:111.0 129:3086.0 130:248.0 131:1536.0 132:221.0 133:1744.0 135:112.0 136:31.0 141:23.0 143:419.0 144:45.0 147:6254.0 148:466.0 149:464.0 150:25.0 158:13.0 159:168.0 169:405.0 172:18.0 175:156.0 189:502.0 190:237.0 191:1005.0…	16048618	C05401	0.0717792	NHJUPBDCSOGIKX-NTXXKDEISA-N	648	4484	5673	985	3778	8099	1087	806	351	1473	1296	1809	2847	920	2644
glycerol	344466	205	30	85:1069.0 86:1979.0 87:2157.0 88:1086.0 89:5466.0 90:494.0 91:283.0 94:134.0 97:170.0 99:483.0 100:547.0 101:7688.0 102:1229.0 103:30772.0 104:2994.0 105:1697.0 106:143.0 108:135.0 109:140.0 111:130.0 112:89.0 113:993.0 114:232.0 115:2539.0 116:2329.0 117:35562.0 118:3659.0 119:3831.0 120:444.0 121:441.0 122:107.0 123:185.0 124:113.0 128:225.0 129:5116.0 130:612.0 131:6207.0 132:1094.0 133:25238.…	753	C00116	0.0154654	PEDCQBHIVMGVHV-UHFFFAOYSA-N	129390	202399	241199	162131	226826	223936	121445	103066	135006	136555	93102	168514	134559	127841	150828
glyceric acid	377308	189	394878	87:1831.0 88:928.0 91:529.0 93:1041.0 95:791.0 96:1138.0 100:1947.0 101:4605.0 102:21019.0 103:23383.0 104:3795.0 105:2757.0 108:2348.0 113:722.0 114:762.0 115:3205.0 116:2271.0 117:2738.0 118:1986.0 119:2762.0 120:586.0 121:223.0 130:7187.0 131:5463.0 132:1954.0 133:25557.0 134:2586.0 135:3526.0 143:457.0 147:45511.0 148:10008.0 149:5843.0 150:825.0 152:713.0 158:59.0 159:395.0 160:155.0 163:804…			0.357602		4151	7808	47690	26177	4387	4227	2752	1712	1359	9809	15455	4102	12030	7625	11976
glutaric acid	421260	261	1727	88:191.0 91:36.0 97:767.0 98:37.0 99:40.0 100:340.0 101:236.0 102:261.0 103:344.0 104:57.0 114:112.0 115:81.0 116:704.0 117:526.0 118:162.0 120:11.0 128:639.0 129:1748.0 130:358.0 131:182.0 132:119.0 133:497.0 135:53.0 142:34.0 143:21.0 144:1230.0 145:204.0 147:5413.0 148:702.0 149:827.0 151:43.0 158:934.0 159:179.0 160:47.0 186:172.0 187:30.0 189:439.0 199:13.0 203:445.0 204:296.0 205:234.0 217:…	743	C00489	0.851706	JFCQEDHGNNZCLN-UHFFFAOYSA-N	1140	789	923	2922	849	428	615	819	796	738	1419	724	750	1935	1105
glutamine	600000	156	171972	86:1008.0 87:256.0 88:222.0 90:245.0 94:189.0 96:280.0 97:328.0 98:717.0 100:3469.0 101:366.0 102:313.0 104:214.0 107:149.0 112:1011.0 113:678.0 114:1746.0 116:2134.0 118:20.0 119:321.0 121:86.0 126:499.0 128:4093.0 131:1699.0 132:1288.0 133:2351.0 139:1107.0 140:1327.0 141:56.0 142:377.0 144:424.0 145:1566.0 147:10332.0 148:1224.0 149:833.0 150:22.0 155:12949.0 156:35859.0 157:2758.0 158:1324.0 …	5961	C00064	0.282447	ZDXPYRJPNDTMRX-VKHMYHEASA-N	7587	6444	15787	9856	3870	21483	3401	10961	4802	22644	38260	7682	18874	6067	13988
glutamic acid	529100	246	28	85:1143.0 86:983.0 87:725.0 88:453.0 89:313.0 90:36.0 91:51.0 95:189.0 96:269.0 97:224.0 98:467.0 99:626.0 100:5243.0 101:1252.0 102:493.0 103:1043.0 104:79.0 105:259.0 108:335.0 109:58.0 110:448.0 111:44.0 112:737.0 113:669.0 114:1398.0 115:911.0 116:669.0 117:712.0 118:217.0 119:303.0 120:26.0 122:179.0 123:41.0 125:90.0 126:202.0 127:190.0 128:17149.0 129:3445.0 130:1476.0 131:1330.0 132:969.0…	33032	C00025	0.533997	WHUUTDBJXJRKMK-VKHMYHEASA-N	49386	123360	152795	48156	49757	82202	22050	33524	34469	167532	137463	69204	119099	84343	83293
glucose-1-phosphate	594647	217	3167	85:385.0 86:98.0 87:248.0 88:286.0 89:468.0 90:224.0 92:20.0 95:218.0 99:284.0 101:1180.0 103:1916.0 104:47.0 107:220.0 109:96.0 110:193.0 111:260.0 112:20.0 113:386.0 114:41.0 115:209.0 116:863.0 117:2309.0 118:189.0 119:243.0 125:12.0 126:151.0 128:127.0 129:1571.0 130:306.0 131:508.0 132:123.0 133:2331.0 134:352.0 135:130.0 136:1.0 139:40.0 140:858.0 141:105.0 142:138.0 143:915.0 144:125.0 145…	65533	C00103	0.515977	HXXFSFRBOHSIMQ-VFUOTHLCSA-N	2729	1662	1502	2338	3200	2068	1246	3766	6396	2141	674	1094	2584	1749	2165
glucose	659798	319	22	85:955.0 86:739.0 87:1963.0 88:1249.0 89:23654.0 90:1741.0 91:1135.0 94:110.0 95:64.0 96:681.0 97:924.0 98:177.0 99:1302.0 100:4269.0 101:5985.0 102:2628.0 103:55876.0 104:5298.0 105:6003.0 106:471.0 107:134.0 108:44.0 109:106.0 110:151.0 111:715.0 112:295.0 113:1157.0 114:1065.0 115:1902.0 116:1693.0 117:24869.0 118:2407.0 119:3013.0 120:325.0 121:179.0 122:26.0 125:71.0 126:224.0 127:784.0 128:…	64689	C00221	0.849479	WQZGKKKJIJFFOK-VFUOTHLCSA-N	30347	32632	9510	86323	60859	38036	46487	34988	34463	8531	22339	28204	115355	38549	35471
galactitol	669079	319	34096	85:369.0 86:196.0 87:1.0 88:484.0 89:1920.0 90:267.0 91:81.0 92:98.0 96:28.0 97:404.0 98:135.0 99:704.0 100:30.0 101:1474.0 102:211.0 103:16349.0 104:1773.0 105:733.0 106:67.0 107:210.0 108:70.0 109:20.0 110:52.0 111:280.0 112:158.0 113:398.0 114:150.0 115:494.0 116:897.0 117:7258.0 118:718.0 119:703.0 121:10.0 122:38.0 123:23.0 125:57.0 127:137.0 128:157.0 129:4680.0 130:738.0 131:2077.0 132:376…	5460044	C01507	0.902863	FBPFZTCFMRRESA-UNTFVMJOSA-N	3117	6417	3732	3423	6858	2925	1597	3811	2092	1234	2397	5054	8255	4226	617
fumaric acid	390775	245	1718	85:548.0 86:69.0 87:80.0 91:65.0 95:3.0 98:3.0 99:1019.0 100:367.0 101:132.0 102:16.0 106:51.0 108:90.0 109:6.0 110:342.0 111:15.0 112:22.0 113:317.0 114:50.0 115:339.0 117:96.0 118:146.0 123:15.0 124:26.0 126:329.0 128:72.0 130:753.0 131:100.0 132:16.0 133:591.0 135:211.0 136:56.0 140:10.0 141:129.0 142:57.0 143:926.0 144:124.0 146:48.0 147:5175.0 148:610.0 149:671.0 151:31.0 152:3.0 153:7.0 154…	444972	C00122	0.329053	VZCYOOQTPOCHFL-OWOJBTEDSA-N	1196	1456	6415	2342	2442	1435	606	1269	1016	2628	1575	1213	1787	963	1562
fucose	578299	160	3009	85:191.0 89:328.0 91:5.0 98:6.0 100:250.0 101:182.0 103:132.0 105:64.0 107:33.0 117:5349.0 118:423.0 119:197.0 127:28.0 129:429.0 130:344.0 131:248.0 133:363.0 134:138.0 143:112.0 147:658.0 148:60.0 159:12.0 160:926.0 161:309.0 162:4.0 171:31.0 174:36.0 189:39.0 191:27.0 204:79.0 205:9.0 206:19.0 217:28.0 219:124.0 223:10.0 231:37.0 233:151.0 235:13.0 277:238.0 278:54.0 293:13.0 299:12.0 321:80.0…	439650	C02095	0.307557	SHZGCJCMOBCMKK-FPRJBGLDSA-N	22518	151234	19160	51035	236454	69533	40495	18946	11015	32573	63200	159262	565363	395322	132712
fructose	639442	307	21	85:1065.0 86:372.0 87:1570.0 88:1347.0 89:11886.0 90:1027.0 91:450.0 94:125.0 95:108.0 96:150.0 97:341.0 98:337.0 99:854.0 100:2150.0 101:3537.0 102:951.0 103:87115.0 104:8453.0 105:4107.0 106:219.0 110:160.0 111:332.0 112:91.0 113:824.0 114:1370.0 115:1277.0 116:899.0 117:11742.0 118:1067.0 119:1473.0 120:185.0 121:95.0 124:47.0 125:43.0 126:175.0 127:390.0 129:7908.0 130:1485.0 131:4620.0 132:6…	439709	C02336	0.782363	RFSUNEUAIZKAJO-ARQDHWQXSA-N	6451	74573	2681	7518	55691	9959	7212	22048	1787	2185	4203	79664	21587	2334	20188
ethanolamine	343800	174	45341	85:17544.0 86:175868.0 87:37978.0 88:16848.0 89:41209.0 90:4709.0 91:10643.0 92:1773.0 93:2745.0 94:638.0 95:902.0 96:1260.0 97:1477.0 98:2978.0 99:7231.0 100:169810.0 101:52380.0 102:24044.0 103:172854.0 104:24239.0 105:38562.0 106:5669.0 107:15911.0 108:1840.0 109:5126.0 110:2504.0 111:841.0 112:951.0 113:9857.0 114:19793.0 115:72673.0 116:28088.0 117:182126.0 118:22232.0 119:55318.0 120:8272.0…	700	C00189	0.952719	HZAXFHJVJLSVMW-UHFFFAOYSA-N	48094	77057	48405	40467	43761	34927	35852	26758	32811	52629	40890	31675	81436	58517	33727
dihydrocholesterol	1082070	215	42937	85:915.0 86:94.0 87:34.0 89:485.0 91:4176.0 92:787.0 93:4869.0 94:1228.0 95:5414.0 96:299.0 97:914.0 98:121.0 99:603.0 100:190.0 101:817.0 103:357.0 104:284.0 105:3131.0 106:3045.0 107:4872.0 108:1660.0 109:2455.0 110:512.0 111:1052.0 112:39.0 113:254.0 115:321.0 116:86.0 117:909.0 118:257.0 119:2448.0 120:1216.0 121:2904.0 122:777.0 123:1040.0 124:179.0 125:446.0 128:124.0 129:1634.0 130:938.0 1…	66066	C12978	0.0114789	QYIXCDOBOSTCEI-FBVYSKEZSA-N	9363	5679	4704	10397	16490	9501	9454	4570	6311	4772	3979	5997	5372	3417	6219
dihydro-3-coumaric acid	582960	192	384891	85:6652.0 86:1183.0 89:25089.0 90:7183.0 92:2449.0 94:1610.0 95:11242.0 99:2823.0 100:3400.0 101:5397.0 102:9116.0 103:30006.0 104:7900.0 105:36716.0 106:3271.0 107:992.0 108:431.0 109:2781.0 113:795.0 115:14122.0 116:5401.0 117:72622.0 118:8301.0 119:9858.0 120:2712.0 121:6202.0 122:325.0 123:1296.0 127:2337.0 128:2864.0 129:10632.0 130:3262.0 131:18239.0 132:2511.0 133:18972.0 134:3697.0 135:20…	91	C11457	0.603007		28659	17931	9502	2232	38155	21229	441	34202	52212	18490	297	29887	1230	14678	17272
diglycerol	591074	103	34153	85:905.0 86:267.0 87:916.0 88:733.0 89:1908.0 90:196.0 91:131.0 92:18.0 93:172.0 94:64.0 95:124.0 97:55.0 98:65.0 99:905.0 100:425.0 101:11757.0 102:1309.0 103:41609.0 104:3967.0 105:1938.0 106:282.0 107:68.0 108:95.0 109:75.0 110:106.0 111:279.0 112:76.0 113:288.0 114:248.0 115:2298.0 116:4465.0 117:13368.0 118:1598.0 119:1251.0 120:68.0 121:193.0 122:90.0 123:11.0 124:35.0 127:50.0 129:14510.0 …	42953		0.423069	GPLRAVKSCUXZTP-UHFFFAOYSA-N	12888	7263	8837	13663	14511	12089	7452	16620	12551	16494	9640	14001	8506	8986	11286
D-erythro-sphingosine	859500	204	126903	100:421.0 114:218.0 116:303.0 128:133.0 129:310.0 130:24.0 147:380.0 155:21.0 188:166.0 202:115.0 204:5513.0 205:732.0 206:427.0 223:20.0 345:29.0	5280335	C00319	0.018558	WWUZIQQURGPMPG-KRWOKUGFSA-N	247098	91606	78406	71194	92919	77427	284478	430728	374133	230724	361547	384334	68069	221597	192498
deoxycholic acid	1106875	255	114648	85:547.0 86:120.0 87:216.0 88:121.0 89:518.0 91:4875.0 92:464.0 93:4870.0 94:631.0 95:3302.0 96:180.0 97:350.0 99:223.0 101:665.0 102:68.0 103:871.0 104:157.0 105:4838.0 106:564.0 107:3674.0 108:368.0 109:1502.0 110:117.0 111:115.0 113:193.0 114:61.0 115:649.0 116:930.0 117:5273.0 118:557.0 119:2667.0 120:495.0 121:1582.0 122:437.0 123:268.0 124:85.0 125:104.0 127:277.0 128:386.0 129:5214.0 130:6…	222528	C04483	0.617881	KXGVEGMKQFWNSR-LLQZFEROSA-N	2953420	1663488	1779333	633150	5333271	3073410	3698286	4321096	4518001	3231549	934920	4965575	1040417	3163514	2732823
dehydroabietic acid	849349	239	251689	89:164.0 90:34.0 91:540.0 92:108.0 94:63.0 95:114.0 99:79.0 102:99.0 104:58.0 105:164.0 108:49.0 109:70.0 112:64.0 113:43.0 115:485.0 116:162.0 117:718.0 118:120.0 119:149.0 120:47.0 121:150.0 122:54.0 123:34.0 125:44.0 126:59.0 128:505.0 129:511.0 130:104.0 131:603.0 132:121.0 133:155.0 135:67.0 136:24.0 138:32.0 139:56.0 141:574.0 142:227.0 143:664.0 145:122.0 146:115.0 150:44.0 152:150.0 153:2…			0.840319		1392	600	990	893	5168	1787	770	1252	3069	2434	798	1508	577	958	904
daidzein	1013259	398	115854	88:418.0 89:2048.0 90:422.0 91:1774.0 93:588.0 94:218.0 95:506.0 98:126.0 99:106.0 100:61.0 101:497.0 102:129.0 105:469.0 107:338.0 108:179.0 109:180.0 111:379.0 112:23.0 113:149.0 114:101.0 115:2219.0 117:592.0 118:164.0 119:1360.0 120:245.0 121:680.0 123:14.0 124:76.0 125:177.0 128:41.0 132:354.0 133:410.0 134:45.0 135:845.0 137:337.0 139:376.0 141:219.0 145:844.0 146:246.0 147:3151.0 149:1208.…	5281708	C10208	0.911273	ZQSIJRDFPHDXIC-UHFFFAOYSA-N	216	133	187	365	84	78	233	239	351	99	117	251	157	123	172
cytosin	486724	254	2186	85:305.0 86:945.0 88:631.0 89:66.0 91:93.0 92:12.0 93:60.0 94:50.0 95:688.0 96:493.0 97:996.0 98:12707.0 99:1818.0 100:5096.0 101:1193.0 102:433.0 103:101.0 104:99.0 105:431.0 106:204.0 107:67.0 108:20.0 109:92.0 110:178.0 111:229.0 112:504.0 113:1713.0 114:980.0 115:589.0 116:686.0 117:327.0 118:47.0 120:75.0 123:207.0 124:149.0 125:2555.0 126:219.0 127:121.0 128:47.0 129:459.0 130:1719.0 131:51…	597	C00380	0.740609	OPTASPLRGRRNAP-UHFFFAOYSA-N	1294	1055	1990	439	1007	7624	839	874	1043	4508	1665	1441	911	1280	1954
cysteine	500158	220	65	86:175.0 90:83.0 91:341.0 97:81.0 98:68.0 100:3118.0 101:289.0 102:126.0 103:157.0 104:40.0 106:71.0 111:61.0 112:46.0 113:48.0 115:193.0 116:681.0 117:121.0 119:107.0 120:61.0 130:238.0 132:808.0 133:307.0 135:39.0 146:182.0 147:1274.0 149:187.0 163:84.0 172:22.0 204:108.0 217:15.0 218:2544.0 219:362.0 220:2803.0 221:383.0 222:297.0 223:28.0 231:29.0 232:38.0 262:21.0 287:23.0 301:27.0 304:25.0 …	5862	C00097	0.210746	XUJNEKJLAYXESH-REOHCLBHSA-N	3249	3712	3047	5576	2480	2520	562	5949	5074	9128	3921	3501	2727	1218	3383
creatinine	502599	115	31	85:370.0 88:85.0 89:36.0 93:61.0 98:181.0 99:1414.0 100:9158.0 101:1232.0 103:128.0 108:34.0 111:15.0 113:594.0 114:567.0 115:27718.0 116:1868.0 118:47.0 124:34.0 130:931.0 134:91.0 135:38.0 136:59.0 139:101.0 142:85.0 143:10910.0 144:1070.0 147:1641.0 155:268.0 158:453.0 159:92.0 160:80.0 161:20.0 162:30.0 165:17.0 167:15.0 169:18.0 170:66.0 171:2993.0 172:140.0 173:285.0 174:113.0 175:26.0 176:…	588	C00791	0.366497	DDRJAANPRJIHGJ-UHFFFAOYSA-N	47268	39470	133512	882756	38091	38019	47460	49572	45075	59026	77055	49870	109952	54592	107083
citrulline	623406	157	68605	85:79213.0 86:74969.0 87:30997.0 88:8614.0 90:46945.0 91:9503.0 92:2336.0 95:14494.0 96:8895.0 97:16963.0 98:55840.0 99:174314.0 100:257600.0 101:55136.0 103:40667.0 104:9074.0 105:7201.0 106:1278.0 107:428.0 109:1465.0 110:8140.0 111:10250.0 112:27469.0 113:41523.0 114:50954.0 115:123677.0 121:10654.0 122:6379.0 123:3476.0 124:9802.0 125:23877.0 126:25572.0 127:108342.0 128:72047.0 129:47370.0 1…	9750	C00327	0.76986	RHGKLRLOHDJJDR-BYPYZUCNSA-N	17935	26484	25008	25632	10119	15555	9695	14471	10288	14772	22120	9592	35169	14962	21115
citric acid	617342	273	288	85:108.0 87:167.0 88:92.0 89:136.0 92:58.0 93:86.0 95:193.0 96:108.0 97:78.0 99:605.0 100:143.0 101:223.0 102:92.0 103:336.0 104:70.0 105:58.0 109:24.0 110:55.0 111:256.0 112:15.0 114:87.0 115:639.0 116:312.0 117:522.0 118:105.0 119:62.0 120:32.0 124:17.0 125:53.0 126:49.0 127:177.0 128:22.0 129:915.0 131:952.0 132:92.0 133:1929.0 134:60.0 135:258.0 136:35.0 137:44.0 139:90.0 140:83.0 141:331.0 1…	311	C00158	0.616351	KRKNYBCHXYNGOX-UHFFFAOYSA-N	671	359	764	595	669	914	483	521	582	995	349	612	422	600	552
citramalic acid	456203	247	16826	85:1091.0 86:111.0 98:257.0 99:18.0 100:60.0 101:12.0 110:204.0 113:1.0 114:49.0 115:1851.0 116:213.0 117:396.0 130:232.0 131:61.0 132:133.0 133:455.0 134:36.0 142:43.0 143:196.0 145:620.0 147:3368.0 148:292.0 149:356.0 157:133.0 163:393.0 172:749.0 173:94.0 184:92.0 185:314.0 189:130.0 190:22.0 203:434.0 204:37.0 205:70.0 214:79.0 215:43.0 217:200.0 221:78.0 222:7.0 230:23.0 231:379.0 232:100.0 …	1081	C00815	0.991465	XFTRTWQBIOMVPK-UHFFFAOYSA-N	504	508	247	509	1166	1195	291	806	756	714	459	678	197	797	612
cis-gondoic acid	847372	367	87783	85:2318.0 89:1537.0 91:1953.0 92:494.0 93:1867.0 94:1814.0 95:6984.0 96:10449.0 97:6552.0 98:6703.0 99:1435.0 105:1710.0 106:308.0 107:1454.0 108:883.0 109:3479.0 110:3575.0 111:2492.0 112:1073.0 113:314.0 117:29549.0 118:2998.0 119:2252.0 120:341.0 121:1361.0 122:447.0 123:2047.0 124:1355.0 125:876.0 126:132.0 127:401.0 129:20607.0 130:2301.0 131:4009.0 132:4647.0 133:2381.0 134:1003.0 135:968.0…	5282768	C16526	0.407507	BITHHVVYSMSWAG-KTKRTIGZSA-N	2131	859	3950	692	3023	4428	1521	3282	2149	8126	2662	4155	572	2065	2287
cinnamic acid	503750	161	127717	85:1331.0 88:140.0 89:503.0 90:155.0 91:2438.0 92:331.0 93:381.0 98:236.0 99:679.0 101:808.0 102:10999.0 103:24610.0 104:2088.0 105:760.0 107:178.0 115:690.0 117:285.0 118:436.0 119:272.0 120:3196.0 121:527.0 128:77.0 129:560.0 130:1701.0 131:21644.0 132:1962.0 133:1129.0 135:4956.0 136:542.0 137:212.0 142:205.0 143:258.0 145:9730.0 146:3010.0 148:715.0 149:548.0 151:40.0 152:44.0 153:54.0 159:11…			0.168193		2616	2090	3468	521	5011	11327	566	2043	603	3892	658	1759	474	926	3182
cholesterone	1095940	456	170271	85:327.0 87:127.0 88:149.0 89:147.0 90:32.0 91:999.0 92:232.0 93:1255.0 94:239.0 95:1365.0 96:446.0 97:394.0 100:133.0 101:272.0 102:192.0 103:788.0 104:249.0 105:1577.0 107:529.0 109:492.0 111:57.0 113:98.0 115:355.0 116:46.0 117:539.0 118:279.0 119:1182.0 120:357.0 121:277.0 123:235.0 125:107.0 126:144.0 127:331.0 128:364.0 129:1423.0 130:312.0 131:933.0 132:449.0 133:557.0 136:138.0 137:119.0 …	91477	C00599	0.22662	NYOXRYYXRWJDKP-GYKMGIIDSA-N	363	176	497	249	795	1139	405	367	399	460	279	547	115	209	364
cholesterol	1076014	129	87943	85:10145.0 86:1203.0 87:1832.0 88:723.0 89:6644.0 90:1153.0 91:78364.0 92:13956.0 93:58070.0 94:11396.0 95:77285.0 96:6765.0 97:16725.0 98:1574.0 99:4571.0 100:554.0 101:8272.0 102:1830.0 103:8723.0 104:4368.0 105:68934.0 106:14571.0 107:52652.0 108:10693.0 109:32688.0 110:4633.0 111:10017.0 112:1057.0 113:3097.0 114:830.0 115:14461.0 116:7208.0 117:25953.0 118:8439.0 119:52382.0 120:25231.0 121:…	5997	C00187	0.0061896	HVYWMOMLDIMFJA-DPAQBDIFSA-N	425003	264951	600476	446695	952873	591663	428575	209021	273625	322208	260483	307153	181514	171045	336855
cerotinic acid	1033286	145	17982	85:1295.0 86:158.0 88:1.0 89:242.0 91:67.0 93:95.0 95:1309.0 96:191.0 97:1943.0 98:1236.0 99:444.0 101:240.0 102:74.0 104:114.0 105:273.0 106:1.0 108:119.0 109:514.0 111:676.0 112:371.0 113:1.0 114:1.0 115:99.0 116:520.0 117:19706.0 118:1850.0 119:625.0 120:16.0 121:455.0 122:38.0 123:291.0 124:92.0 125:288.0 129:8151.0 130:948.0 131:2365.0 132:8532.0 133:1938.0 134:337.0 135:577.0 136:86.0 137:2…	10469		0.567369	XMHIUKTWLZUKEX-UHFFFAOYSA-N	831	439	336	821	1585	679	689	922	1762	929	479	1238	226	824	397
biphenyl	426625	154	68719	89:3302.0 97:316.0 107:235.0 124:383.0 136:397.0 137:350.0 139:89.0 152:471.0 154:23828.0 155:316.0 156:3822.0 157:1218.0 174:2709.0 175:157.0 183:108.0 184:13.0 187:110.0 216:13.0 228:376.0 229:264.0 274:94.0 277:19.0 279:11.0 313:1.0 323:3.0 324:4.0 332:5.0 336:1.0 353:1.0 368:1.0 398:3.0 403:2.0 405:7.0 407:4.0 418:2.0 421:5.0 424:3.0 425:11.0 427:3.0 431:2.0 438:6.0 440:3.0 442:4.0 445:1.0 44…	7095	C06588	0.865668	ZUOUZKKEUPVFJK-UHFFFAOYSA-N	7901	5314	8376	8434	9849	6988	2659	6567	9870	11029	3316	9061	3208	4634	6302
beta-sitosterol	1128225	129	3174	85:2766.0 86:101.0 87:57.0 89:458.0 91:5648.0 92:1009.0 93:4837.0 94:854.0 95:7005.0 96:398.0 97:1583.0 98:69.0 99:841.0 101:529.0 102:39.0 103:648.0 104:289.0 105:5798.0 106:1007.0 107:5082.0 108:945.0 109:3381.0 110:296.0 111:1228.0 112:109.0 113:310.0 114:25.0 115:1041.0 116:430.0 117:2402.0 118:725.0 119:4929.0 120:2342.0 121:4665.0 122:692.0 123:1370.0 124:121.0 125:512.0 127:195.0 128:627.0…	222284	C01753	0.0136192	KZJWDPNRJALLNS-VJSFXXLFSA-N	14474	5871	4049	20967	17597	5279	7275	62039	121300	45780	15621	57556	8425	51917	27582
beta-glutamic acid	525547	232	104384	85:333.0 86:220.0 88:96.0 95:148.0 96:59.0 98:246.0 99:360.0 100:5232.0 101:740.0 102:106.0 110:86.0 114:463.0 115:338.0 116:303.0 117:1332.0 118:115.0 119:148.0 132:163.0 133:632.0 134:116.0 144:264.0 146:71.0 147:3261.0 148:479.0 163:139.0 172:233.0 173:60.0 174:357.0 185:38.0 188:586.0 189:211.0 190:62.0 191:53.0 200:139.0 204:51.0 216:650.0 230:64.0 232:4033.0 233:826.0 234:395.0 235:32.0 246…	73064	C05574	0.992263	BBJIPMIXTXKYLZ-UHFFFAOYSA-N	4623	1271	12347	21736	314	543	489	8829	289	6660	19600	221	3001	2443	6046
beta-gentiobiose	965352	160	100873	85:1429.0 86:721.0 87:1340.0 88:666.0 89:9018.0 90:749.0 91:536.0 92:96.0 93:135.0 94:142.0 95:134.0 96:89.0 97:641.0 98:223.0 99:1242.0 100:2366.0 101:8618.0 102:2362.0 103:22500.0 104:1984.0 105:4901.0 106:339.0 107:183.0 109:858.0 110:33.0 111:683.0 112:262.0 113:1304.0 114:964.0 115:1755.0 116:4243.0 117:12702.0 118:1086.0 119:1415.0 120:139.0 121:184.0 125:66.0 126:100.0 127:843.0 128:487.0 …	441422	C08240	0.721722	DLRVVLDZNNYCBX-LIZSDCNHSA-N	824	37	192	107	613	166	51	499	210	64	424	778	243	152	286
beta-alanine	435564	248	148	85:228.0 86:3117.0 87:240.0 90:32.0 93:32.0 95:19.0 99:386.0 100:1891.0 101:337.0 102:313.0 103:237.0 104:118.0 107:63.0 113:116.0 114:91.0 117:236.0 119:17.0 120:39.0 129:105.0 130:635.0 133:1533.0 134:301.0 135:92.0 137:24.0 142:51.0 146:224.0 147:2196.0 148:431.0 160:346.0 161:56.0 162:41.0 164:29.0 168:16.0 170:19.0 172:67.0 173:3.0 174:3380.0 175:583.0 176:292.0 181:27.0 187:19.0 188:94.0 18…	239	C00099	0.193261	UCMIRNVEIXFBKS-UHFFFAOYSA-N	428057	335106	45330	71525	497863	64678	173268	729380	1072345	173341	295237	462548	95581	236802	355528
benzoic acid	339067	179	36	86:343.0 87:342.0 88:702.0 89:324.0 90:144.0 91:469.0 93:84.0 95:73.0 98:224.0 101:459.0 102:419.0 103:2363.0 105:19922.0 106:1506.0 107:541.0 108:41.0 109:28.0 115:81.0 116:11012.0 117:1187.0 118:403.0 119:326.0 120:194.0 121:192.0 128:258.0 130:1267.0 131:785.0 132:5944.0 133:1178.0 134:622.0 135:12484.0 136:1522.0 137:356.0 139:52.0 144:953.0 146:581.0 149:399.0 158:68.0 159:237.0 160:66.0 161…	243	C00180	0.213103	WPYMKLBDIGXBTP-UHFFFAOYSA-N	94003	36322	208083	126413	86756	69921	48125	68285	127953	53486	32085	73693	41378	41831	76985
azelaic acid	610551	317	329430	85:4024.0 86:2227.0 87:401.0 88:1079.0 91:2867.0 92:570.0 93:4066.0 95:1934.0 96:1467.0 97:5855.0 98:622.0 99:2736.0 100:1110.0 101:2248.0 102:958.0 103:2192.0 107:1747.0 109:3699.0 110:597.0 111:502.0 115:1692.0 116:8089.0 117:17525.0 118:1600.0 119:528.0 121:182.0 123:1047.0 124:1220.0 125:894.0 127:1231.0 129:16201.0 130:2038.0 131:3372.0 133:6408.0 135:1140.0 136:356.0 142:187.0 143:2329.0 14…	19347555	C08261	0.29645	BDJRBEYXGGNYIS-UHFFFAOYSA-N	1338	781	1071	1604	1478	1628	924	635	1234	1277	858	1646	631	1093	1027
aspartic acid	480387	232	79	87:91.0 96:51.0 97:57.0 98:86.0 99:100.0 100:3071.0 101:325.0 102:140.0 103:85.0 115:76.0 117:579.0 118:67.0 129:72.0 130:177.0 132:82.0 133:399.0 134:83.0 142:92.0 147:1028.0 148:289.0 149:74.0 160:33.0 163:47.0 164:28.0 173:22.0 174:51.0 188:319.0 189:76.0 190:42.0 202:314.0 203:31.0 204:79.0 216:94.0 218:511.0 219:116.0 220:18.0 232:2572.0 233:417.0 234:183.0 235:21.0 267:39.0 291:15.0 306:42.…	5960	C00049	0.32095	CKLJMWTZIZZHCS-REOHCLBHSA-N	1867	12349	109414	7492	72040	25491	23129	94073	145531	37975	23257	64651	18717	34207	12001
arachidonic acid	837115	91	64589	85:8972.0 88:4884.0 89:53747.0 90:12379.0 91:1986143.0 92:445814.0 93:1024668.0 94:368422.0 95:357548.0 96:41847.0 97:27251.0 103:48984.0 104:123674.0 105:867808.0 106:682595.0 107:374732.0 108:454293.0 109:137838.0 110:8677.0 111:1163.0 115:121297.0 117:1291545.0 118:216358.0 119:711032.0 120:374816.0 121:180393.0 122:78287.0 123:24472.0 127:6430.0 128:51855.0 129:620669.0 130:124204.0 131:50274…	444899	C00219	0.703763	YZXBAPSDXZZRGB-DOFZRALJSA-N	180678	155658	255570	75340	132753	383096	154388	548784	147315	242355	55531	330879	83814	134706	185804
arachidic acid	856421	117	291	85:167.0 89:444.0 90:10.0 92:58.0 93:400.0 94:80.0 95:656.0 98:494.0 99:384.0 100:46.0 102:86.0 105:51.0 107:116.0 110:60.0 111:101.0 113:12.0 115:21.0 116:933.0 117:16860.0 118:1459.0 119:650.0 120:71.0 125:117.0 128:67.0 129:7682.0 130:803.0 132:6486.0 133:1341.0 134:343.0 135:92.0 137:72.0 138:29.0 140:58.0 141:48.0 143:611.0 144:144.0 145:3932.0 146:417.0 157:65.0 159:172.0 160:80.0 161:46.0 …	10467	C06425	0.485435	VKOBVWXKNCXXDE-UHFFFAOYSA-N	19405	10033	14614	13184	27004	17059	14016	20161	28385	21998	9385	19814	11096	20755	12894
anthranilic acid	530297	266	12895	87:37.0 91:179.0 92:94.0 99:36.0 100:714.0 101:106.0 106:25.0 108:38.0 110:82.0 113:374.0 114:12.0 115:160.0 116:250.0 118:627.0 119:171.0 120:139.0 126:166.0 129:201.0 130:73.0 132:140.0 133:95.0 134:722.0 135:29.0 142:59.0 143:63.0 144:74.0 146:51.0 149:244.0 150:143.0 151:45.0 152:24.0 156:29.0 157:10.0 159:56.0 160:11.0 168:8.0 170:151.0 171:118.0 172:181.0 173:57.0 174:132.0 176:136.0 178:17…			0.233585		1008	725	3848	688	1485	2518	907	1375	1440	900	729	1128	640	924	1328
aminomalonate	455754	218	413	86:2942.0 88:141.0 89:112.0 91:83.0 95:21.0 96:52.0 99:117.0 100:1404.0 101:500.0 102:258.0 103:262.0 105:161.0 113:119.0 114:63.0 115:110.0 116:295.0 117:454.0 119:188.0 120:63.0 121:40.0 122:45.0 131:1530.0 132:103.0 133:2100.0 134:376.0 143:19.0 144:92.0 147:5888.0 148:433.0 149:305.0 152:37.0 154:11.0 158:171.0 160:45.0 161:81.0 164:29.0 167:17.0 173:76.0 174:1023.0 175:272.0 176:72.0 178:67.…	100714	C00872	0.996662	JINBYESILADKFW-UHFFFAOYSA-N	955	4778	3766	1979	1578	2695	772	757	736	1870	3476	2347	6506	802	2555
alpha-aminoadipic acid	573295	260	125502	85:5171.0 86:2872.0 87:1853.0 88:805.0 89:1528.0 90:266.0 91:249.0 92:126.0 93:125.0 94:122.0 95:131.0 96:1290.0 97:581.0 98:6263.0 99:3004.0 100:22245.0 101:4204.0 102:2216.0 103:6429.0 104:717.0 105:691.0 106:54.0 107:157.0 108:1397.0 109:428.0 110:436.0 111:454.0 112:1270.0 113:1070.0 114:2235.0 115:12931.0 116:5935.0 117:5889.0 118:1058.0 119:1156.0 120:208.0 122:78.0 123:104.0 124:144.0 125:…	92136	C00956	0.537693	OYIFNHCXNCRBQI-BYPYZUCNSA-N	2663	3105	2236	1952	3694	1835	1295	1772	526	3675	1652	3253	1948	1704	2213
alanine-alanine	523110	116	114683	86:4308.0 87:938.0 89:660.0 90:85.0 91:105.0 92:48.0 93:88.0 94:36.0 96:133.0 97:194.0 100:3903.0 101:1008.0 102:1184.0 103:1209.0 104:93.0 105:169.0 106:46.0 107:58.0 108:46.0 110:39.0 111:55.0 114:1266.0 116:90302.0 117:10500.0 118:8719.0 119:688.0 128:1227.0 129:2108.0 130:1543.0 132:128.0 133:262.0 134:42.0 135:72.0 137:33.0 141:9.0 143:370.0 144:409.0 146:171.0 150:55.0 153:40.0 157:764.0 15…	5484352	C00993	0.811784	DEFJQIDDEAULHB-IMJSIDKUSA-N	59375	38280	55015	69211	19588	55094	32087	61083	34330	52319	63234	29199	56229	46299	48149
alanine	243971	116	34178	85:333.0 86:2106.0 87:467.0 88:280.0 89:5.0 90:53.0 91:138.0 92:168.0 93:215.0 94:1333.0 95:43.0 96:6.0 98:74.0 99:48.0 100:4652.0 101:1063.0 102:1419.0 103:3674.0 104:501.0 105:328.0 106:3.0 108:75.0 109:236.0 110:175.0 112:94.0 114:926.0 115:860.0 116:84295.0 117:10442.0 118:3671.0 119:545.0 120:126.0 121:65.0 122:38.0 123:90.0 124:32.0 125:42.0 126:107.0 127:278.0 128:1618.0 129:278.0 130:1195…	5950	C00041	0.589644	QNAYBMKLOCPYGJ-REOHCLBHSA-N	344087	1402423	589166	295021	190275	422610	150645	364551	140652	296451	1007885	444080	1398610	649578	614577
adenosine	918039	236	290	85:353.0 86:112.0 89:208.0 95:41.0 98:54.0 99:460.0 100:35.0 101:439.0 102:88.0 103:2553.0 104:236.0 105:110.0 109:159.0 111:217.0 113:236.0 115:473.0 116:284.0 117:469.0 119:106.0 120:28.0 126:71.0 129:719.0 130:43.0 131:300.0 132:124.0 133:869.0 134:103.0 135:182.0 136:60.0 137:23.0 138:121.0 139:38.0 142:46.0 143:329.0 144:32.0 145:58.0 147:1456.0 148:317.0 149:320.0 151:23.0 153:75.0 155:49.0…	60961	C00212	0.286465	OIRDTQYFTABQOQ-KQYNXXCUSA-N	16895	411	12051	32481	2252	947	8354	2642	3923	3030	12631	2290	7897	5321	7394
adenine	646534	264	1764	85:258.0 92:26.0 93:169.0 98:13.0 99:241.0 100:98.0 102:99.0 104:48.0 110:149.0 111:262.0 112:6.0 116:64.0 122:1.0 124:60.0 126:21.0 129:21.0 130:276.0 137:10.0 138:43.0 139:12.0 144:218.0 148:39.0 149:1110.0 150:48.0 152:17.0 153:364.0 157:26.0 158:2.0 160:15.0 162:52.0 164:56.0 165:208.0 166:57.0 167:27.0 180:42.0 192:582.0 202:3.0 205:36.0 206:131.0 219:65.0 221:9.0 223:14.0 225:69.0 226:52.0 …	190	C00147	0.433618	GFFGJBXGBJISGV-UHFFFAOYSA-N	13434	2989	15356	8375	7534	22023	3533	3418	3661	24227	5521	4072	3735	6739	8766
9-myristoleate	630100	117	97452	85:228.0 86:53.0 87:39.0 88:34.0 89:134.0 91:250.0 92:59.0 93:329.0 94:170.0 95:740.0 96:1113.0 97:453.0 98:808.0 99:141.0 100:31.0 101:39.0 103:42.0 105:164.0 106:47.0 107:158.0 108:28.0 109:337.0 110:261.0 111:149.0 112:135.0 113:76.0 114:19.0 116:339.0 117:5224.0 118:387.0 119:294.0 120:38.0 121:146.0 123:249.0 124:249.0 125:105.0 126:26.0 127:40.0 129:3557.0 130:391.0 131:778.0 132:510.0 133:…			0.377192	YWWVWXASSLXJHU-AATRIKPKSA-N	10620	1171	5329	8076	6075	8848	5076	6645	9426	14322	6375	8291	7581	3558	3444
6-hydroxynicotinic acid	510614	268	114257	85:189.0 89:181.0 90:79.0 92:23.0 93:53.0 94:107.0 95:284.0 96:64.0 97:69.0 100:186.0 101:258.0 105:41.0 106:45.0 108:50.0 109:46.0 111:64.0 112:73.0 115:23.0 116:93.0 119:115.0 120:91.0 121:56.0 122:138.0 123:136.0 124:69.0 125:31.0 127:207.0 128:90.0 132:36.0 133:194.0 134:48.0 135:68.0 136:126.0 138:51.0 140:25.0 142:69.0 146:32.0 150:67.0 151:125.0 152:149.0 153:24.0 159:50.0 161:47.0 165:90.…	72924	C01020	0.473826	BLHCMGRVFXRYRN-UHFFFAOYSA-N	1181	2950	847	428	2854	1167	1665	1942	1608	940	1072	2195	375	635	1396
6-deoxyglucose	573663	117	85102	85:1382.0 86:894.0 87:839.0 88:367.0 89:5317.0 90:407.0 91:305.0 95:82.0 96:126.0 97:153.0 98:192.0 99:868.0 100:2605.0 101:2321.0 102:1181.0 103:5551.0 104:561.0 105:2504.0 106:242.0 107:146.0 108:149.0 109:70.0 110:120.0 111:250.0 112:338.0 113:533.0 114:1548.0 115:2124.0 116:1054.0 117:90320.0 118:9236.0 119:3823.0 120:191.0 121:50.0 122:58.0 124:133.0 125:98.0 126:205.0 127:703.0 128:771.0 12…	441480	C08352	0.402524	SHZGCJCMOBCMKK-DVKNGEFBSA-N	17826	26881	16982	22660	18137	25301	15713	20197	26357	34742	4317	34540	24933	24102	18891
5-hydroxy-3-indoleacetic acid	777606	290	31552	95:15.0 101:72.0 106:26.0 134:100.0 141:29.0 142:43.0 145:9.0 146:79.0 154:6.0 168:12.0 172:17.0 174:37.0 184:6.0 186:85.0 187:14.0 188:4.0 196:11.0 198:9.0 200:12.0 202:266.0 203:46.0 204:40.0 214:15.0 216:53.0 217:147.0 218:82.0 226:9.0 234:29.0 244:6.0 247:17.0 260:59.0 264:1.0 274:15.0 288:59.0 289:8.0 290:2213.0 291:624.0 292:226.0 293:29.0 304:17.0 325:60.0 328:3.0 335:2.0 340:53.0 364:26.0…	1826	C05635	0.329305	DUUGKQCEGZLZNO-UHFFFAOYSA-N	1984	2087	1885	564	2631	1441	1246	2999	2348	2482	1237	6778	510	1318	1865
5-aminovaleric acid	536657	174	1698	85:189.0 86:2159.0 87:251.0 97:75.0 98:42.0 99:58.0 100:1189.0 101:180.0 102:422.0 107:116.0 109:25.0 112:223.0 114:52.0 115:46.0 116:194.0 117:280.0 123:29.0 125:1.0 126:134.0 128:21.0 129:828.0 130:249.0 131:289.0 132:190.0 133:45.0 135:16.0 146:99.0 148:253.0 152:19.0 154:184.0 156:230.0 157:40.0 158:71.0 160:40.0 170:64.0 172:165.0 174:8981.0 175:1547.0 176:642.0 177:54.0 186:31.0 188:42.0 19…	138	C00431	0.379698	JJMDCOVWQOJGCB-UHFFFAOYSA-N	8654202	4840274	5803233	10066080	3248873	6003808	6789067	5718651	5845187	6773630	5069514	3860577	4477386	7377758	6306397
4-hydroxyphenylacetic acid	542795	179	31555	85:74.0 89:848.0 90:484.0 91:340.0 93:30.0 95:3.0 97:50.0 98:40.0 101:1.0 102:542.0 104:207.0 105:301.0 107:207.0 109:9.0 112:6.0 113:36.0 114:37.0 116:22.0 117:97.0 119:14.0 121:91.0 123:17.0 130:32.0 133:307.0 134:89.0 135:516.0 136:71.0 137:25.0 142:12.0 145:27.0 147:753.0 149:559.0 150:125.0 151:12.0 153:1.0 161:273.0 162:35.0 163:909.0 164:2215.0 165:409.0 166:53.0 169:9.0 171:18.0 172:6.0 1…	127	C00642	0.747901	XQXPVVBIMDBYFF-UHFFFAOYSA-N	39253	13646	29758	180280	114935	36630	686199	85772	45218	75169	514492	113823	387829	140655	163936
4-hydroxybutyric acid	325027	233	85123	85:1473.0 86:1030.0 88:1141.0 90:78.0 97:88.0 99:1509.0 100:534.0 101:1470.0 102:152.0 103:1274.0 104:135.0 105:287.0 109:555.0 110:127.0 111:131.0 113:83.0 115:915.0 116:653.0 117:10011.0 118:922.0 119:717.0 129:821.0 130:174.0 131:930.0 132:466.0 133:1873.0 134:148.0 143:2878.0 144:298.0 147:42121.0 148:6583.0 149:3200.0 150:406.0 151:85.0 157:102.0 187:41.0 192:99.0 204:836.0 205:197.0 222:17.…	10413	C00989	0.415236	SJZRECIVHVDYJC-UHFFFAOYSA-N	953	576	530	2716	649	695	750	943	1002	454	404	797	720	742	868
4-hydroxybenzoic acid	537290	267	370159	85:7245.0 86:1061.0 87:2212.0 88:845.0 89:17207.0 90:7260.0 91:31159.0 92:14537.0 93:6616.0 94:931.0 95:4812.0 96:2700.0 97:2166.0 98:584.0 99:1678.0 100:1577.0 101:611.0 103:9171.0 104:11271.0 105:12053.0 106:1893.0 107:4059.0 108:796.0 109:2160.0 111:2900.0 112:719.0 113:519.0 114:171.0 115:2782.0 116:551.0 117:3740.0 118:3300.0 119:6558.0 120:3899.0 121:7180.0 122:5034.0 123:2732.0 124:447.0 1…	135	C00156	0.429149		9767	15741	34269	8644	7965	10353	8457	6389	7807	7527	15541	11878	16395	7201	13857
4-aminobutyric acid	488730	304	1842	85:2931.0 86:36127.0 88:1868.0 89:824.0 90:367.0 91:21.0 92:27.0 93:383.0 94:61.0 95:474.0 96:289.0 97:896.0 98:1926.0 99:2673.0 100:23284.0 101:4921.0 102:4701.0 103:1487.0 104:675.0 105:715.0 106:24.0 107:184.0 108:203.0 109:406.0 110:716.0 111:335.0 112:2089.0 113:1884.0 114:3527.0 115:3212.0 116:3300.0 117:5040.0 118:1020.0 119:1376.0 120:195.0 121:54.0 122:39.0 123:55.0 124:233.0 125:201.0 1…	119	C00334	0.385935	BTCSSZJGUNDROE-UHFFFAOYSA-N	8399	1629	1713	1166	5849	5530	4535	3562	3695	1930	1474	5025	2687	3391	4256
3-phenyllactic acid	516011	193	113643	90:151.0 91:4047.0 92:276.0 93:36.0 101:283.0 103:861.0 104:675.0 105:348.0 115:199.0 117:554.0 118:76.0 119:236.0 120:23.0 121:151.0 123:19.0 131:1334.0 132:204.0 133:1618.0 134:213.0 135:228.0 137:22.0 144:30.0 147:9562.0 148:1737.0 149:951.0 150:54.0 161:262.0 163:188.0 164:41.0 169:74.0 175:49.0 176:17.0 177:84.0 178:39.0 190:53.0 191:160.0 192:127.0 193:7922.0 194:979.0 195:193.0 205:277.0 2…	3848		0.548563	VOXXWSYKYCBWHO-UHFFFAOYSA-N	4537	4055	1972	6179	1082	1999	1310	4415	1729	2701	2922	2462	1545	1831	2643
3-hydroxypalmitic acid	774930	233	104418	85:352.0 87:92.0 88:53.0 91:242.0 93:193.0 95:752.0 96:217.0 97:1171.0 98:57.0 99:263.0 101:1676.0 102:193.0 103:806.0 104:70.0 109:304.0 110:38.0 111:545.0 113:159.0 115:268.0 117:1552.0 118:97.0 119:239.0 121:167.0 123:76.0 125:190.0 129:875.0 130:935.0 131:673.0 133:1543.0 134:176.0 135:260.0 137:50.0 139:70.0 143:774.0 144:83.0 145:150.0 146:16.0 147:9081.0 148:1240.0 149:1302.0 150:149.0 151…	15569776		0.369582	CBWALJHXHCJYTE-OAHLLOKOSA-N	2951	1324	2523	1014	886	1327	946	2220	6446	3183	2039	974	514	997	1703
3-hydroxybutyric acid	278632	191	145501	85:131.0 87:1473.0 88:6305.0 89:1090.0 90:120.0 91:68.0 95:57.0 96:101.0 98:187.0 99:1246.0 100:1071.0 101:2671.0 102:480.0 105:239.0 112:38.0 113:234.0 115:3134.0 116:423.0 117:29724.0 118:3054.0 119:1586.0 121:72.0 125:44.0 128:13.0 129:229.0 130:4368.0 131:1815.0 132:261.0 133:5879.0 134:969.0 135:540.0 139:28.0 141:46.0 144:210.0 146:140.0 147:40360.0 148:7485.0 149:5505.0 150:460.0 151:191.0…	92135	C01089	0.751755	WHBMMWSBFZVSSR-GSVOUGTGSA-N	14620	16462	10486	39342	15087	37614	14458	17615	17883	40982	19840	11605	17701	8868	16952
3-hydroxyanthralinic acid	640146	354	389050	85:3384.0 86:4206.0 87:4773.0 88:3832.0 89:7943.0 90:5068.0 91:13052.0 92:4869.0 93:12706.0 94:2989.0 95:7671.0 96:2827.0 97:2242.0 98:3326.0 99:2018.0 100:3384.0 101:2712.0 102:5063.0 103:16787.0 104:15906.0 105:14749.0 106:20460.0 107:9716.0 108:5131.0 109:13022.0 110:2657.0 111:2020.0 112:273.0 113:1746.0 114:1580.0 115:10484.0 116:5645.0 117:9820.0 118:6066.0 119:15773.0 120:16214.0 121:9206.…			0.597914		658	565	500	708	688	562	398	830	684	685	438	421	396	304	552
3-aminoisobutyric acid	455267	248	68084	86:338518.0 87:46881.0 88:16592.0 99:1719.0 100:184623.0 101:23299.0 102:35160.0 103:16116.0 104:4899.0 113:5017.0 114:8548.0 115:3909.0 116:23405.0 117:18916.0 118:5795.0 119:6263.0 120:431.0 122:605.0 130:36886.0 131:26230.0 132:14131.0 133:54171.0 134:10324.0 135:989.0 136:144.0 144:5214.0 146:15280.0 147:92433.0 148:14500.0 149:6149.0 150:1268.0 157:1090.0 158:5311.0 160:11439.0 162:1053.0 17…	64956	C05145	0.622377	QCHPKSFMDHPSNR-UHFFFAOYSA-N	26332	19278	4886	28857	36545	5183	54090	29125	21872	16485	11735	33034	19884	17690	18658
3,6-anhydro-D-galactose	604521	231	110787	85:125.0 86:163.0 87:144.0 88:136.0 89:2871.0 90:203.0 91:247.0 92:48.0 93:245.0 95:4620.0 96:319.0 97:40.0 98:112.0 99:276.0 101:952.0 102:177.0 103:4097.0 104:354.0 105:3164.0 106:180.0 108:83.0 109:78.0 110:57.0 112:188.0 113:144.0 116:499.0 117:1616.0 118:248.0 119:329.0 120:60.0 121:29.0 122:86.0 123:307.0 124:14.0 125:103.0 126:200.0 127:102.0 128:67.0 129:312.0 131:457.0 133:2218.0 134:77.…			0.634249		536	375	357	1117	82	128	425	418	407	324	380	327	470	241	380
3,4-dihydroxyphenylacetic acid	625046	179	32204	85:28.0 86:102.0 87:5.0 89:63.0 90:1.0 91:12.0 92:18.0 93:81.0 94:23.0 95:280.0 96:478.0 97:77.0 98:92.0 99:17.0 104:301.0 107:13.0 109:25.0 110:87.0 117:55.0 118:1.0 119:43.0 128:53.0 131:119.0 133:167.0 134:73.0 135:15.0 136:3.0 137:13.0 139:14.0 141:26.0 147:242.0 149:231.0 151:8.0 161:17.0 163:69.0 164:8.0 166:5.0 169:14.0 170:12.0 171:29.0 176:18.0 177:22.0 178:57.0 179:2366.0 180:295.0 181:…	547	C01161	0.886933	CFFZDZCDUFSOFZ-UHFFFAOYSA-N	560	1129	220	2702	307	222	1259	845	646	826	1240	687	869	1657	1025
3-(4-hydroxyphenyl)propionic acid	598147	179	110341	85:576.0 87:354.0 88:431.0 89:1639.0 90:679.0 91:2659.0 92:227.0 93:254.0 95:404.0 97:47.0 99:124.0 101:578.0 102:306.0 104:649.0 105:1003.0 107:471.0 110:63.0 115:641.0 116:1512.0 117:868.0 118:186.0 119:494.0 120:81.0 121:377.0 123:164.0 124:62.0 127:41.0 131:1081.0 133:818.0 134:134.0 135:1445.0 136:155.0 137:195.0 140:1363.0 141:53.0 145:234.0 147:1204.0 148:168.0 149:1752.0 150:374.0 151:130…	10394	C01744	0.224824	NMHMNPHRMNGLLB-UHFFFAOYSA-N	129669	44893	100791	328929	31739	115898	28275	83485	11001	48954	52932	63893	17054	125194	75566
2-monoolein	941794	129	84531	85:232.0 87:211.0 88:58.0 89:445.0 91:823.0 92:128.0 93:916.0 94:354.0 95:1224.0 96:388.0 97:243.0 98:63.0 99:217.0 101:1656.0 102:154.0 103:14217.0 104:1223.0 105:902.0 107:335.0 108:145.0 109:395.0 110:153.0 111:102.0 112:25.0 113:248.0 114:23.0 115:284.0 116:221.0 117:652.0 119:259.0 120:34.0 121:300.0 122:28.0 123:125.0 124:65.0 125:21.0 128:32.0 129:8919.0 130:1155.0 131:1582.0 132:109.0 133…	5319879		0.295013	UPWGQKDVAURUGE-KTKRTIGZSA-N	13180	31135	4179	27609	62173	51867	34690	31527	33151	41762	7205	25087	4722	8786	14565
2-ketoisocaproic acid	310761	89	208	85:129.0 86:213.0 88:136.0 89:5113.0 90:387.0 91:282.0 98:690.0 99:3574.0 100:584.0 101:86.0 103:142.0 104:34.0 105:37.0 110:2780.0 111:140.0 113:196.0 114:693.0 115:2338.0 116:377.0 117:158.0 118:61.0 119:177.0 123:21.0 126:192.0 128:49.0 134:174.0 135:32.0 140:183.0 143:201.0 150:40.0 151:21.0 153:18.0 154:48.0 156:80.0 157:32.0 158:269.0 159:57.0 162:23.0 167:25.0 172:42.0 173:31.0 174:195.0 1…	70	C00233	0.333863	BKAJNAXTPSGJCU-UHFFFAOYSA-N	1701	1563	1169	4622	5790	2858	3019	4108	1741	3551	6956	1941	10668	1744	1541
2-hydroxyvaleric acid	309587	131	25922	85:783.0 86:12.0 89:96.0 95:343.0 99:185.0 101:10.0 110:16.0 113:33.0 115:380.0 116:57.0 117:78.0 127:85.0 130:28.0 131:2537.0 132:259.0 133:199.0 147:2527.0 148:299.0 149:168.0 189:23.0 200:55.0 204:42.0 205:87.0 247:159.0	98009		0.567001	JRHWHSJDIILJAT-UHFFFAOYSA-N	18740	9921	5218	26406	18595	11927	15901	12029	21158	10986	8532	19470	10307	11010	11744
2-hydroxyglutaric acid	506306	247	2000	85:987.0 86:115.0 99:30.0 101:119.0 103:121.0 105:91.0 115:9.0 116:84.0 117:39.0 129:3826.0 130:487.0 131:370.0 132:6.0 133:412.0 134:38.0 146:11.0 147:1685.0 148:252.0 149:537.0 150:24.0 157:1113.0 158:97.0 159:129.0 163:13.0 172:4.0 184:12.0 203:612.0 204:140.0 217:9.0 218:20.0 231:219.0 247:1048.0 248:174.0 249:17.0 349:124.0 350:3.0 354:11.0 477:11.0 479:1.0	43	C02630	0.842885	HWXBTNAVRSUOJR-UHFFFAOYSA-N	667	531	6246	706	731	10656	278	2028	378	1700	2050	13919	2416	664	2841
2'-deoxyguanosine	959764	280	170724	85:251.0 86:217.0 87:181.0 89:341.0 90:63.0 92:102.0 96:159.0 98:100.0 99:1237.0 100:514.0 101:1098.0 103:6289.0 104:448.0 110:102.0 111:581.0 112:89.0 113:464.0 114:157.0 115:340.0 116:126.0 117:1220.0 118:188.0 124:39.0 125:158.0 126:91.0 127:438.0 128:143.0 130:126.0 131:822.0 132:312.0 133:841.0 134:272.0 135:174.0 136:58.0 137:33.0 138:151.0 140:13.0 141:70.0 142:73.0 143:337.0 144:91.0 145:…	187790	C00330	0.122376	YKBGVTZYEHREMT-KVQBGUIXSA-N	1522	3512	897	1750	553	877	2880	1375	476	2024	22162	1883	5660	17428	4802
2-aminobutyric acid	286855	130	35	86:72.0 87:70.0 88:60.0 95:172.0 96:100.0 97:101.0 98:310.0 100:1409.0 101:515.0 103:438.0 109:19.0 112:26.0 113:30.0 114:381.0 115:214.0 116:41.0 117:123.0 119:88.0 125:26.0 127:344.0 128:166.0 129:205.0 130:17910.0 131:2153.0 132:165.0 133:555.0 137:14.0 141:36.0 142:98.0 143:94.0 144:50.0 145:44.0 146:118.0 147:859.0 148:610.0 149:322.0 150:27.0 151:15.0 152:21.0 154:24.0 158:64.0 162:20.0 163…	6657	C02721	0.83481	QWCKQJZIFLGMSD-UHFFFAOYSA-N	67672	449891	81851	229434	38962	70519	160225	82356	26795	42011	232789	127814	312797	173256	154417
2,6-diaminopimelic acid	686035	200	133922	86:650.0 90:154.0 96:107.0 97:67.0 98:89.0 99:196.0 100:2211.0 102:795.0 107:185.0 108:159.0 109:165.0 110:472.0 111:139.0 113:71.0 114:584.0 115:245.0 117:308.0 122:203.0 125:42.0 126:1004.0 128:5835.0 129:1002.0 130:287.0 131:610.0 133:758.0 134:76.0 140:163.0 142:619.0 143:229.0 144:338.0 146:199.0 147:3426.0 148:745.0 154:766.0 155:977.0 160:71.0 166:60.0 170:89.0 171:393.0 172:253.0 177:34.0…	865		0.668399	GMKMEZVLHJARHF-UHFFFAOYSA-N	1745	3472	931	2433	1294	625	4975	1769	3601	1089	1337	1396	6873	2402	1928
2,5-dihydroxypyrazine	397526	241	2254	85:168.0 86:172.0 87:115.0 93:14.0 97:710.0 98:27.0 100:66.0 108:4.0 109:15.0 111:179.0 113:419.0 114:172.0 115:562.0 127:101.0 128:126.0 129:169.0 130:13.0 140:38.0 144:10.0 145:499.0 146:11.0 167:155.0 168:17.0 172:5.0 174:1.0 177:4.0 182:157.0 183:31.0 197:1.0 211:11.0 213:6.0 215:3.0 241:1811.0 242:397.0 243:132.0 255:138.0 256:387.0 257:73.0 258:12.0 302:5.0 311:2.0 328:1.0 337:1.0 395:8.0 4…	23368901		0.97287	USHRADXTTYICIJ-UHFFFAOYSA-N	2597	1739	2403	4558	2526	1886	1359	2557	3040	2959	1747	2555	2737	1582	2319
2,4-diaminobutyric acid	570766	174	104406	86:4905.0 87:90.0 88:301.0 91:62.0 94:20.0 98:160.0 99:142.0 100:4281.0 101:897.0 102:1077.0 103:277.0 112:246.0 113:93.0 114:435.0 115:672.0 116:612.0 118:65.0 119:157.0 126:145.0 127:154.0 128:428.0 129:233.0 130:1039.0 131:479.0 132:493.0 133:942.0 134:73.0 135:57.0 139:76.0 142:61.0 145:112.0 146:917.0 147:2627.0 148:46.0 149:79.0 155:335.0 157:53.0 158:170.0 170:85.0 171:44.0 172:682.0 174:1…	134490	C03283	0.991379	OGNSCSPNOLGXSM-VKHMYHEASA-N	12753	15109	9008	24875	14010	4283	18981	10443	6111	4940	9940	13888	21293	32750	10523
2,3-dihydro-8-methoxyfuro(2,3-b)quinoline	525108	200	89005	99:39.0 101:132.0 103:406.0 110:136.0 114:185.0 116:151.0 171:21.0 172:296.0 184:96.0 198:15.0 200:2954.0 201:466.0 202:64.0 216:53.0 257:130.0 258:14.0 274:94.0			0.237821		304	239	312	428	103	136	202	219	172	117	181	133	299	185	278
1-monostearin	959214	203	648	85:2387.0 86:245.0 88:342.0 89:880.0 90:108.0 91:126.0 93:404.0 94:183.0 95:2259.0 96:306.0 97:2167.0 98:609.0 99:768.0 100:91.0 101:4087.0 102:436.0 103:4290.0 104:462.0 105:416.0 106:95.0 107:246.0 108:39.0 109:1410.0 110:130.0 111:1003.0 112:196.0 113:337.0 114:74.0 115:511.0 116:2218.0 117:3517.0 118:444.0 119:328.0 120:48.0 121:179.0 122:22.0 123:677.0 124:97.0 125:278.0 128:153.0 129:4761.0…	24699	D01947	0.306702	VBICKXHEKHSIBG-UHFFFAOYSA-N	14933	2231	8127	13343	18759	7473	4439	13654	6099	48754	5139	6977	15889	18856	11706
1-monopalmitin	900644	371	391871	85:3051.0 86:1.0 87:217.0 88:553.0 89:1186.0 90:64.0 94:336.0 95:2990.0 96:87.0 97:1809.0 98:645.0 99:1106.0 101:5698.0 102:617.0 103:4448.0 104:447.0 105:471.0 109:1280.0 111:804.0 113:313.0 115:292.0 116:2917.0 117:3820.0 118:377.0 121:148.0 122:78.0 123:492.0 124:109.0 125:482.0 128:132.0 129:4579.0 130:808.0 131:2381.0 132:1264.0 133:2875.0 134:541.0 135:93.0 137:479.0 138:41.0 139:102.0 140:…			0.450775		7500	2754	6496	6195	13941	6739	4213	8161	5430	22706	4137	4955	7709	9768	6982
1-monoolein	955584	129	21632	85:72.0 89:187.0 91:637.0 92:23.0 93:609.0 94:257.0 95:930.0 96:137.0 97:233.0 98:71.0 99:58.0 101:857.0 102:10.0 103:1960.0 104:152.0 105:339.0 106:76.0 107:381.0 108:283.0 109:335.0 111:110.0 113:52.0 115:53.0 116:382.0 117:699.0 118:63.0 119:233.0 120:67.0 121:238.0 122:81.0 123:69.0 129:3634.0 130:175.0 131:487.0 132:166.0 133:653.0 134:55.0 135:62.0 137:2.0 143:54.0 145:233.0 146:27.0 147:14…	5283468		0.682043	RZRNAYUHWVFMIP-KTKRTIGZSA-N	15569	63854	27032	28088	67366	85059	22003	79363	115494	124342	10691	27804	10515	5846	34207
1-methylhydantoin	381440	100	110036	86:1551.0 89:67.0 92:64.0 93:244.0 100:13542.0 101:1544.0 102:113.0 104:75.0 105:39.0 106:68.0 107:103.0 108:81.0 110:147.0 113:246.0 114:206.0 121:84.0 123:35.0 124:40.0 127:1843.0 128:574.0 130:452.0 136:87.0 138:70.0 139:109.0 141:574.0 142:170.0 143:1704.0 146:44.0 148:147.0 151:51.0 154:94.0 161:40.0 163:65.0 167:24.0 168:30.0 169:69.0 170:112.0 171:10295.0 172:987.0 173:331.0 174:10.0 175:1…			0.926221	RHYBFKMFHLPQPH-UHFFFAOYSA-N	15967	7290	12972	89030	3794	3771	24282	4684	11265	1231	41038	9310	59196	21108	12495
1-deoxyerythritol	357129	117	17781	85:236.0 86:64.0 87:671.0 88:30.0 89:302.0 90:15.0 100:175.0 101:3971.0 102:319.0 103:7576.0 104:803.0 105:90.0 110:329.0 114:382.0 115:1520.0 116:16358.0 117:42947.0 118:4762.0 119:2153.0 120:13.0 127:335.0 129:3334.0 130:1054.0 131:3525.0 132:400.0 133:5494.0 135:111.0 140:549.0 142:164.0 143:2360.0 144:141.0 145:408.0 147:17853.0 148:3097.0 149:2517.0 150:147.0 151:82.0 153:1.0 156:243.0 158:1…	20497		0.539732	YAXKTBLXMTYWDQ-UHFFFAOYSA-N	7252	5545	6263	18942	13518	3573	9888	14757	21525	6632	6258	12083	6287	10402	8870
416620	829032	305	416620	85:1308.0 86:175.0 87:249.0 89:290.0 91:235.0 92:68.0 94:89.0 98:449.0 99:385.0 100:1508.0 101:2476.0 102:361.0 103:965.0 104:129.0 106:199.0 108:53.0 113:265.0 115:181.0 116:826.0 117:827.0 118:86.0 119:149.0 124:28.0 125:148.0 127:591.0 129:839.0 130:130.0 131:1047.0 132:227.0 133:1765.0 134:95.0 135:135.0 137:28.0 138:31.0 140:98.0 141:66.0 143:534.0 144:188.0 146:45.0 147:6037.0 148:868.0 149…			0.95706		3690	3453	2460	2606	6405	5142	2620	5536	4528	3876	2337	5657	2270	2478	3403
416618	884796	223	416618	85:643.0 86:98.0 90:56.0 91:322.0 93:274.0 94:78.0 95:252.0 96:100.0 97:290.0 103:481.0 104:253.0 105:561.0 107:117.0 109:233.0 110:49.0 111:146.0 115:224.0 119:312.0 120:97.0 121:208.0 122:99.0 123:171.0 124:37.0 128:164.0 129:224.0 130:154.0 131:4100.0 132:508.0 134:52.0 135:62.0 136:76.0 137:215.0 138:83.0 143:635.0 144:127.0 145:68.0 149:59.0 150:73.0 151:332.0 152:47.0 159:48.0 163:162.0 164…			0.0232534		834	464	569	610	1196	582	1168	18671	10701	1821	2063	15173	695	5432	3275
416612	1155879	121	416612	85:2376.0 86:750.0 87:861.0 88:230.0 89:2080.0 90:364.0 91:14458.0 92:2163.0 93:14235.0 94:2405.0 95:9430.0 96:2241.0 97:1804.0 98:106.0 99:1201.0 101:3022.0 102:703.0 103:1520.0 104:445.0 105:12559.0 106:1728.0 107:11027.0 108:2692.0 109:7275.0 110:1434.0 111:1049.0 112:165.0 113:567.0 114:152.0 115:2115.0 116:3947.0 117:15475.0 118:2031.0 119:7369.0 120:1214.0 121:26542.0 122:3558.0 123:5389.0 …			0.300589		24890	17541	31154	4938	30398	32208	23364	31605	55153	25582	10529	60286	22318	19267	23653
416597	989614	142	416597	86:251.0 88:215.0 89:415.0 90:61.0 91:353.0 93:156.0 94:220.0 95:116.0 96:710.0 98:643.0 99:474.0 100:3107.0 101:1258.0 102:550.0 103:3480.0 105:369.0 107:118.0 108:189.0 109:72.0 112:61.0 113:312.0 114:434.0 115:1430.0 116:723.0 117:3548.0 119:471.0 120:136.0 122:202.0 124:273.0 125:124.0 126:946.0 127:367.0 128:1301.0 129:892.0 131:791.0 132:314.0 133:926.0 134:362.0 138:89.0 139:418.0 140:518.…			0.762347		2845	3593	4970	3248	915	557	1571	2864	2789	4891	1696	1184	1728	827	2401
416595	295099	129	416595	85:1457.0 88:444.0 90:177.0 91:1003.0 92:245.0 93:802.0 94:470.0 98:789.0 99:297.0 101:1214.0 102:2163.0 104:145.0 105:3528.0 107:459.0 108:80.0 109:102.0 110:1652.0 111:143.0 115:274.0 116:1078.0 117:1018.0 118:214.0 119:206.0 120:277.0 122:66.0 124:118.0 125:181.0 129:31012.0 130:3705.0 131:2428.0 133:454.0 134:203.0 135:113.0 136:70.0 137:74.0 141:58.0 143:146.0 149:189.0 153:58.0 158:237.0 15…			0.0908623		24630	15108	23234	15423	24516	7121	22276	26895	60925	45011	21365	23668	23342	15602	22331
416580	857892	246	416580	86:1190.0 89:1439.0 90:240.0 91:1529.0 92:240.0 94:1820.0 98:558.0 100:4185.0 102:1629.0 105:328.0 106:454.0 108:767.0 112:530.0 115:1268.0 118:297.0 119:122.0 120:295.0 123:160.0 124:217.0 127:338.0 128:2701.0 130:639.0 131:2931.0 133:430.0 134:736.0 137:18.0 138:127.0 140:327.0 141:433.0 143:2505.0 144:2911.0 145:1039.0 150:618.0 152:193.0 154:1840.0 155:842.0 156:7246.0 157:1661.0 158:958.0 15…			0.31305		22631	20393	13708	12091	29047	18584	18504	35246	26722	19956	15240	43195	12183	17751	20019
416577	555805	174	416577	85:1615.0 86:15324.0 87:1865.0 88:825.0 89:6812.0 90:665.0 91:251.0 98:325.0 99:507.0 100:6816.0 101:907.0 102:1202.0 104:55.0 105:209.0 109:41.0 110:145.0 112:1374.0 113:548.0 114:476.0 115:372.0 116:523.0 117:1890.0 118:250.0 119:218.0 122:57.0 124:192.0 126:1197.0 127:760.0 128:2030.0 129:264.0 130:1707.0 131:1586.0 132:563.0 133:760.0 134:162.0 138:69.0 140:326.0 141:290.0 142:1182.0 144:209.…			0.80447		18683	21995	6300	34684	11557	6025	28210	9622	4750	3623	11048	18130	30285	38472	18894
416574	1115267	350	416574	85:3383.0 86:1002.0 87:3277.0 88:786.0 89:4091.0 90:567.0 91:12342.0 92:3130.0 93:15744.0 94:6137.0 95:8961.0 96:1179.0 97:1428.0 98:1044.0 101:2408.0 103:2978.0 105:12807.0 106:7586.0 107:14467.0 108:4449.0 109:5260.0 110:886.0 111:1128.0 112:283.0 113:816.0 114:707.0 115:3563.0 116:2825.0 117:11029.0 118:3465.0 119:7650.0 120:2984.0 121:8276.0 122:2083.0 123:2461.0 124:455.0 125:758.0 126:175.0…			0.82083		3555	2699	4420	499	3417	5072	3381	5702	2591	4156	1725	4270	3206	2603	3116
416571	813916	428	416571	86:156.0 89:582.0 91:82.0 93:127.0 94:69.0 96:278.0 97:205.0 99:239.0 100:483.0 101:498.0 102:93.0 103:495.0 104:118.0 105:86.0 106:52.0 109:70.0 110:237.0 111:174.0 112:43.0 113:347.0 114:98.0 116:371.0 117:2892.0 118:261.0 119:182.0 122:47.0 123:70.0 124:53.0 126:902.0 127:403.0 129:1320.0 130:232.0 131:638.0 132:224.0 133:895.0 134:145.0 135:83.0 137:84.0 138:150.0 139:63.0 140:97.0 141:184.0 …			0.468107		2083	2733	3397	2160	4141	2654	1709	2355	1334	4535	1956	2726	1693	1547	2325
416567	622876	95	416567	86:146.0 92:50.0 95:20487.0 96:1469.0 101:235.0 106:35.0 107:236.0 108:68.0 109:135.0 112:101.0 113:146.0 115:134.0 121:87.0 124:51.0 126:35.0 127:323.0 131:545.0 133:436.0 135:652.0 136:31.0 145:101.0 147:3813.0 148:549.0 149:160.0 151:41.0 153:50.0 163:28.0 164:40.0 165:396.0 166:95.0 167:319.0 168:1471.0 169:246.0 170:76.0 171:48.0 172:85.0 180:31.0 181:206.0 182:38.0 183:22.0 185:36.0 191:189…			0.967744		11202	11125	34071	7290	36522	13706	5405	22145	21779	25706	7594	32711	4406	6820	15099
416566	1138623	442	416566	85:807.0 86:396.0 87:839.0 88:362.0 89:1990.0 90:472.0 91:5479.0 92:642.0 93:6024.0 94:1757.0 95:3314.0 96:511.0 97:465.0 98:449.0 99:1252.0 101:1054.0 102:336.0 103:2159.0 105:5113.0 106:1316.0 107:4086.0 108:1501.0 109:1832.0 110:1073.0 111:793.0 112:604.0 113:564.0 115:978.0 116:1530.0 117:4622.0 118:269.0 119:4276.0 120:1324.0 121:2009.0 122:1495.0 123:898.0 124:768.0 125:517.0 126:174.0 127:…			0.824992		4985	3261	4589	862	6261	7377	3302	6481	2250	4154	2422	10143	4384	2921	3749
416565	1136251	442	416565	85:2469.0 86:1146.0 87:724.0 88:568.0 89:3885.0 90:447.0 91:11305.0 92:1550.0 93:11070.0 94:3314.0 95:6391.0 96:1611.0 97:1338.0 98:458.0 99:2506.0 100:842.0 101:1661.0 102:221.0 103:1865.0 104:641.0 105:10514.0 106:2655.0 107:8207.0 108:2929.0 109:3777.0 110:1311.0 111:1036.0 112:607.0 113:773.0 114:214.0 115:2233.0 116:3677.0 117:11392.0 118:2066.0 119:6732.0 120:2447.0 121:4719.0 122:2127.0 12…			0.986999		6090	3368	7472	1124	10017	10231	4873	9655	4574	5810	3176	11489	5601	2663	5140
414661	547543	86	414661	85:98189.0 86:2239228.0 87:118537.0 88:22518.0 89:568181.0 90:87478.0 91:64704.0 92:16083.0 93:97956.0 94:68513.0 95:240502.0 96:153755.0 97:102253.0 98:234671.0 99:462699.0 100:367615.0 101:62455.0 102:49335.0 103:5787.0 105:23067.0 106:5342.0 107:21871.0 108:6551.0 109:7136.0 110:70654.0 111:50519.0 112:1193167.0 113:109682.0 114:42382.0 115:74265.0 116:274729.0 117:37419.0 118:14570.0 119:6155…			0.364067		6240	10096	54984	4747	10038	4260	8741	7322	8279	9120	7651	5553	10464	5144	11926
414301	281163	143	414301	85:5445.0 88:1881.0 89:2211.0 90:593.0 91:451.0 94:1011.0 95:198.0 96:1128.0 97:2124.0 98:9551.0 99:19091.0 101:3583.0 102:3355.0 110:803.0 112:1135.0 113:828.0 114:68386.0 115:8819.0 116:4552.0 118:2632.0 119:597.0 121:292.0 125:391.0 129:4096.0 130:3374.0 132:6320.0 133:1363.0 140:563.0 143:87204.0 144:9471.0 145:12457.0 155:1000.0 157:592.0 158:1019.0 159:4434.0 160:2167.0 166:171.0 172:4572.0…			0.921324		1770	3787	1706	8424	2578	1109	1101	2561	2662	2278	4132	4666	3624	1312	1930
413991	430891	88	413991	85:420.0 87:1238.0 88:12315.0 89:607.0 92:171.0 93:484.0 94:78.0 95:1651.0 96:215.0 97:7981.0 98:351.0 99:396.0 101:550.0 103:415.0 106:534.0 107:273.0 108:283.0 109:461.0 110:1487.0 111:1071.0 113:3316.0 115:1709.0 118:1572.0 119:345.0 121:287.0 122:131.0 123:1068.0 124:309.0 125:205.0 129:3254.0 130:927.0 131:521.0 132:576.0 136:854.0 137:417.0 138:196.0 139:135.0 140:105.0 141:5440.0 142:1522.…			0.131581		4139	1146	3585	4450	4746	3286	3047	4265	4871	3627	8410	4149	3472	4457	4991
413930	459180	98	413930	98:13897.0 99:713.0 111:92.0 122:114.0 124:54.0 140:21.0 148:138.0 156:190.0 172:473.0 184:48.0 197:51.0 200:192.0 202:32.0 211:45.0 215:74.0 224:36.0 228:29.0 229:15.0 231:89.0 233:42.0 239:34.0 247:50.0 248:23.0 250:48.0 268:45.0 277:29.0 278:29.0 289:21.0 292:37.0 303:37.0 308:24.0 309:34.0 314:61.0 323:31.0 327:53.0 329:54.0 331:50.0 339:25.0 351:21.0 359:32.0 374:38.0 376:33.0 377:28.0 378:2…			0.52494		339	772	3630	286	3954	1477	275	371	499	3987	266	1313	415	239	1222
411226	521053	201	411226	85:741.0 86:8005.0 87:616.0 96:224.0 97:1132.0 98:656.0 99:379.0 100:6754.0 101:1814.0 103:1524.0 105:197.0 108:188.0 109:401.0 110:143.0 111:51.0 112:2011.0 114:273.0 115:3917.0 116:5600.0 117:339.0 119:342.0 120:119.0 124:70.0 126:1369.0 127:289.0 128:23567.0 129:3554.0 130:1380.0 133:1600.0 135:239.0 139:60.0 140:33.0 141:275.0 142:526.0 144:258.0 147:5469.0 148:1111.0 149:770.0 151:43.0 152:3…			0.935187		467	505	344	874	679	536	356	440	542	677	330	1075	315	453	501
411126	895700	202	411126	85:654.0 86:629.0 87:501.0 88:656.0 89:1150.0 90:175.0 91:2350.0 92:259.0 93:539.0 94:183.0 95:287.0 97:186.0 98:340.0 99:164.0 100:249.0 101:1123.0 102:2194.0 103:2246.0 104:313.0 105:1881.0 106:268.0 107:361.0 109:79.0 113:153.0 114:111.0 115:2046.0 116:1229.0 117:4286.0 118:706.0 119:2345.0 120:323.0 121:489.0 122:66.0 123:141.0 126:163.0 127:386.0 128:1818.0 129:3740.0 130:3205.0 131:1746.0 1…			0.299022		576	394	1432	371	549	682	376	599	553	454	200	469	561	400	539
407455	378885	124	407455	85:4057.0 86:388.0 89:739.0 90:28.0 94:37.0 95:270.0 97:355.0 98:346.0 99:817.0 100:516.0 101:608.0 104:52.0 106:100.0 107:101.0 108:94.0 112:234.0 113:394.0 114:46.0 115:270.0 116:295.0 117:202.0 122:80.0 124:3151.0 125:232.0 126:247.0 127:287.0 140:71.0 141:79.0 145:63.0 146:1243.0 147:887.0 148:138.0 155:625.0 161:250.0 162:33.0 164:53.0 165:360.0 169:176.0 174:205.0 176:75.0 181:52.0 193:54.0…			0.779483		592	1074	3170	683	2180	1818	594	1365	1359	2333	1319	1865	1232	1443	1414
403856	969133	319	403856	85:1806.0 86:1370.0 87:2290.0 88:1849.0 89:24302.0 94:575.0 96:552.0 97:1171.0 98:849.0 99:5915.0 100:2635.0 101:14014.0 102:234.0 103:123486.0 104:10448.0 105:4268.0 109:1712.0 110:687.0 111:662.0 112:651.0 113:3383.0 116:4239.0 117:43452.0 118:2298.0 126:2198.0 127:6152.0 128:1463.0 129:61022.0 130:5531.0 131:7314.0 133:19116.0 134:2018.0 135:3709.0 137:160.0 138:231.0 139:685.0 140:1286.0 141:…			0.405553		189	71	115	224	365	149	133	158	197	143	195	248	231	340	140
403525	1045466	119	403525	86:43.0 87:174.0 89:1443.0 90:790.0 91:9259.0 92:823.0 93:689.0 94:158.0 95:982.0 99:285.0 101:661.0 102:111.0 103:3273.0 104:437.0 105:1443.0 106:185.0 107:266.0 109:127.0 113:151.0 115:348.0 116:551.0 117:1567.0 118:621.0 119:21626.0 120:2876.0 121:1522.0 122:240.0 123:268.0 124:190.0 127:176.0 128:71.0 129:987.0 130:75.0 131:374.0 132:165.0 133:1415.0 134:239.0 135:207.0 136:500.0 137:6654.0 1…			0.0351318		338	180	247	365	399	295	163	762	1716	640	522	971	83	527	559
402286	766897	116	402286	86:2160.0 88:321.0 90:92.0 92:82.0 99:151.0 100:2239.0 101:346.0 108:133.0 109:42.0 112:283.0 114:428.0 115:140.0 116:12838.0 117:1247.0 118:441.0 126:183.0 127:60.0 128:302.0 130:482.0 131:409.0 133:322.0 137:41.0 138:81.0 141:77.0 146:250.0 147:1294.0 150:44.0 161:42.0 162:37.0 164:38.0 166:57.0 168:71.0 170:106.0 172:279.0 173:62.0 174:3359.0 175:412.0 176:65.0 177:108.0 180:71.0 182:106.0 184…			0.822748		1247	1323	1448	1724	422	367	388	855	605	162	1297	781	2386	1389	1128
402069	808352	158	402069	86:206.0 91:127.0 97:65.0 98:92.0 100:154.0 102:71.0 114:93.0 120:79.0 128:44.0 146:54.0 156:133.0 158:3940.0 159:551.0 160:245.0 168:103.0 187:38.0 188:28.0 189:33.0 213:32.0 224:24.0 313:32.0 328:21.0 338:13.0 339:41.0 352:11.0 365:16.0 380:18.0 390:16.0 397:27.0 407:16.0 408:16.0 409:9.0 413:21.0 415:19.0 416:8.0 417:14.0 439:14.0 442:14.0 443:18.0 447:16.0 455:11.0 456:14.0 457:14.0 464:15.0 …			0.182389		1188	318	2172	1265	241	740	450	449	89	763	514	130	1045	520	696
401994	752282	176	401994	85:415.0 86:1330.0 88:382.0 93:78.0 96:147.0 97:91.0 98:497.0 99:131.0 100:1598.0 104:906.0 105:261.0 106:117.0 107:77.0 108:80.0 110:70.0 112:153.0 114:633.0 123:61.0 125:114.0 126:155.0 128:11885.0 129:3503.0 130:1864.0 131:438.0 132:85.0 137:47.0 141:146.0 142:133.0 145:223.0 146:90.0 147:258.0 148:78.0 150:57.0 151:109.0 152:280.0 153:746.0 154:64.0 157:209.0 160:157.0 162:39.0 166:142.0 167:…			0.832187		566	409	536	490	389	299	223	397	303	545	259	394	730	400	384
401733	903871	274	401733	85:423.0 86:412.0 87:177.0 89:676.0 90:73.0 101:174.0 102:71.0 103:2832.0 104:172.0 105:189.0 110:140.0 112:851.0 113:112.0 114:167.0 115:166.0 116:665.0 117:1757.0 118:232.0 124:46.0 127:48.0 128:472.0 129:1755.0 130:333.0 131:691.0 132:221.0 133:848.0 134:146.0 137:70.0 140:92.0 141:173.0 142:256.0 143:420.0 147:3922.0 148:648.0 149:244.0 153:27.0 154:54.0 155:16.0 156:503.0 157:292.0 158:35.0 …			0.731537		3713	2346	1220	4403	3022	3348	2997	3330	2905	652	1978	1304	7020	6319	3292
401459	207904	173	401459	86:505.0 87:204.0 88:105.0 97:522.0 99:760.0 101:1625.0 113:479.0 115:87.0 116:847.0 117:16971.0 118:1625.0 119:479.0 128:60.0 129:5268.0 130:631.0 131:876.0 132:3923.0 133:348.0 134:24.0 143:247.0 145:3891.0 155:2863.0 156:416.0 157:398.0 158:32.0 159:303.0 160:34.0 173:20989.0 174:2750.0 175:836.0 220:9.0 265:13.0 280:18.0 292:14.0 297:28.0 302:18.0 313:9.0 314:31.0 347:23.0 350:8.0 356:30.0 36…			0.14841		8590	4189	56001	6008	89241	102190	1613	5450	6425	40851	1061	22624	1337	1442	25114
400786	613238	314	400786	86:1428.0 89:712.0 94:571.0 95:772.0 96:2365.0 97:1829.0 98:256.0 99:1022.0 100:6444.0 102:975.0 103:406.0 108:480.0 109:362.0 112:175.0 116:1457.0 117:2916.0 122:853.0 126:746.0 127:581.0 129:2607.0 131:817.0 132:661.0 133:1500.0 141:410.0 142:578.0 145:308.0 147:5651.0 148:499.0 149:1871.0 150:961.0 151:356.0 152:176.0 153:1402.0 154:1667.0 155:951.0 168:1485.0 169:2437.0 170:929.0 171:657.0 18…			0.278933		325	382	423	506	585	449	406	462	607	309	349	339	291	283	266
400152	560365	102	400152	85:2416.0 86:5853.0 88:1148.0 89:389.0 97:473.0 99:1296.0 100:10068.0 101:5590.0 102:105571.0 103:9765.0 104:3218.0 105:400.0 110:425.0 111:224.0 112:59.0 113:676.0 116:2605.0 117:1128.0 118:298.0 119:397.0 127:538.0 128:547.0 129:495.0 131:2397.0 132:895.0 133:1932.0 134:853.0 142:184.0 144:386.0 146:776.0 147:5425.0 148:613.0 149:1020.0 150:166.0 153:296.0 157:1643.0 158:2708.0 171:503.0 172:19…			0.295758		3772	3416	3243	3560	3109	2929	6954	3320	7435	4575	4280	5735	2761	4913	4464
400037	1180232	144	400037	85:823.0 86:367.0 87:473.0 89:539.0 90:1092.0 91:492.0 92:164.0 93:4203.0 94:384.0 95:2947.0 97:464.0 98:739.0 100:1128.0 101:270.0 102:628.0 103:1618.0 104:44.0 105:2793.0 106:272.0 107:2984.0 109:1318.0 110:66.0 111:303.0 112:168.0 113:506.0 114:373.0 115:3556.0 116:6351.0 117:3091.0 118:1118.0 119:334.0 120:536.0 121:787.0 123:294.0 124:115.0 125:111.0 126:477.0 128:6938.0 129:982.0 130:1889.0…			0.910994		373	230	279	47	153	180	343	518	210	282	93	221	137	198	114
399858	833026	274	399858	85:1795.0 86:2955.0 87:1056.0 88:629.0 89:6725.0 90:607.0 94:427.0 97:320.0 98:386.0 99:1547.0 100:1951.0 101:2520.0 102:1179.0 103:21417.0 104:2036.0 105:744.0 110:1584.0 111:293.0 112:6739.0 113:1547.0 114:1382.0 115:981.0 116:3309.0 117:9963.0 118:1154.0 119:1066.0 124:139.0 126:288.0 127:216.0 128:2753.0 129:7285.0 130:1462.0 131:2846.0 133:5428.0 134:509.0 135:528.0 137:100.0 138:109.0 140:3…			0.827055		3143	16864	2547	822	4551	8245	2903	6469	871	7165	5399	6638	6347	9792	6547
399829	829378	274	399829	85:2836.0 86:6865.0 87:1965.0 88:913.0 89:12052.0 90:941.0 91:3805.0 92:361.0 94:441.0 99:672.0 100:5998.0 101:3059.0 102:3425.0 103:36724.0 104:5013.0 105:6525.0 106:771.0 110:3461.0 111:534.0 112:7351.0 113:1867.0 114:2258.0 115:1204.0 116:6371.0 117:17898.0 118:2203.0 119:1564.0 120:492.0 121:240.0 122:548.0 124:322.0 125:193.0 126:1064.0 127:364.0 128:4526.0 129:6440.0 130:2628.0 131:4928.0 1…			0.951838		147	650	37	25	193	428	71	265	91	266	111	287	234	338	255
396036	497470	202	396036	85:1417.0 86:1866.0 88:160.0 89:782.0 90:311.0 92:32.0 94:72.0 95:268.0 99:1118.0 100:7911.0 101:1440.0 102:8090.0 103:2850.0 112:1311.0 114:365.0 115:1821.0 116:1728.0 117:2760.0 118:284.0 119:229.0 121:143.0 122:100.0 126:236.0 127:151.0 128:549.0 129:1692.0 130:1263.0 132:928.0 133:4109.0 134:502.0 135:380.0 136:77.0 139:217.0 142:1625.0 144:2330.0 146:452.0 150:302.0 152:33.0 158:27630.0 159:…			0.42505		56	1336	210	72	171	129	520	68	110	46	2337	133	1974	233	257
395930	682556	156	395930	86:320.0 88:108.0 98:164.0 99:191.0 100:239.0 101:1014.0 102:672.0 112:113.0 113:118.0 114:147.0 115:471.0 126:176.0 127:465.0 128:2892.0 129:1518.0 130:294.0 140:236.0 141:109.0 142:208.0 152:100.0 154:922.0 155:766.0 156:12170.0 157:1217.0 160:504.0 174:494.0 175:144.0 181:59.0 182:240.0 183:270.0 184:2785.0 185:411.0 196:15.0 197:69.0 214:25.0 224:32.0 237:54.0 255:68.0 258:344.0 259:71.0 263:…			0.532995		1968	1047	626	440	5541	4755	2670	6292	5926	1311	847	8162	231	834	2163
391855	323204	174	391855	86:27981.0 87:57608.0 88:3199.0 91:694.0 94:536.0 95:354.0 100:14489.0 101:7467.0 102:3041.0 103:1060.0 108:57.0 109:132.0 117:1453.0 119:1887.0 123:306.0 125:90.0 129:5421.0 130:6143.0 131:2567.0 133:6479.0 134:758.0 136:71.0 141:2944.0 143:3288.0 144:364.0 145:1257.0 158:180.0 174:38517.0 175:6573.0 176:2822.0 177:94.0 178:14.0 221:64.0 223:31.0 239:106.0 245:78.0 247:41.0 248:83.0 250:24.0 256…			0.723424		1412	914	1486	1875	1531	1249	691	1501	1544	1321	1249	1451	1084	1420	1249
391740	319340	212	391740	85:460.0 91:478.0 95:215.0 96:232.0 97:381.0 99:304.0 102:75.0 103:1553.0 105:144.0 106:70.0 107:17.0 111:122.0 114:119.0 115:326.0 116:82.0 117:251.0 120:574.0 121:163.0 124:49.0 125:122.0 126:39.0 129:881.0 130:389.0 131:415.0 132:70.0 133:803.0 135:76.0 139:323.0 140:375.0 143:770.0 144:277.0 145:187.0 147:7964.0 148:1471.0 149:489.0 152:98.0 153:73.0 158:53.0 159:30.0 166:317.0 168:59.0 170:4…			0.881883		335	629	362	300	178	268	216	247	214	303	447	222	622	317	446
391739	809790	153	391739	85:2673.0 86:633.0 87:170.0 89:895.0 90:35.0 91:109.0 93:202.0 94:40.0 95:464.0 96:303.0 97:587.0 98:144.0 99:891.0 100:761.0 101:233.0 102:112.0 103:3328.0 104:262.0 105:171.0 107:50.0 108:82.0 109:75.0 110:188.0 111:366.0 112:141.0 113:457.0 114:566.0 115:148.0 117:1557.0 118:140.0 119:109.0 121:39.0 122:90.0 123:97.0 124:121.0 125:160.0 126:198.0 127:266.0 128:312.0 129:583.0 130:315.0 131:507…			0.581196		234	108	401	401	358	301	87	55	403	1245	199	330	119	181	316
390400	288673	126	390400	85:1573.0 90:1095.0 91:594.0 92:4222.0 93:2234.0 94:919.0 95:118.0 96:1607.0 97:8762.0 98:2623.0 106:9459.0 107:1765.0 108:230.0 109:1203.0 110:1088.0 113:996.0 114:2144.0 123:172.0 126:61338.0 127:38445.0 128:1423.0 131:135.0 138:1598.0 139:43202.0 140:15795.0 141:870.0 158:128.0 167:370.0 182:143.0 183:3586.0 184:113.0 185:286.0 186:208.0 198:142.0 213:279.0 235:106.0 248:71.0 257:123.0 258:84.…			0.763757		14502	8429	11326	11480	12279	8118	7662	12084	15254	11442	7771	13083	7987	9241	10775
390194	514902	142	390194	86:74.0 96:158.0 98:130.0 99:376.0 100:289.0 106:106.0 114:46.0 115:115.0 117:432.0 124:41.0 131:182.0 133:230.0 137:42.0 142:9942.0 143:1423.0 144:418.0 145:74.0 147:2771.0 148:467.0 149:83.0 170:211.0 171:91.0 186:6454.0 187:985.0 188:239.0 198:26.0 214:39.0 216:1837.0 218:61.0 235:19.0 244:72.0 245:28.0 257:36.0 288:624.0 289:129.0 290:49.0 297:22.0 303:12.0 337:16.0 391:21.0 440:17.0 442:22.0…			0.276173		817	993	1872	1533	1724	2649	3409	848	815	1007	9379	1446	17037	1653	1796
390137	721291	174	390137	86:3517.0 87:252.0 88:202.0 96:209.0 100:3174.0 101:474.0 102:670.0 112:297.0 113:79.0 114:210.0 115:1368.0 116:385.0 118:183.0 126:143.0 128:1245.0 129:224.0 130:397.0 131:569.0 132:280.0 133:513.0 140:164.0 142:105.0 144:83.0 146:68.0 147:2821.0 148:472.0 149:313.0 154:404.0 155:135.0 156:503.0 157:133.0 158:80.0 160:75.0 172:266.0 174:17321.0 175:3286.0 176:1406.0 177:94.0 186:91.0 187:38.0 19…			0.283749		6697	8913	11814	11588	9994	10520	2791	3756	4977	8584	4246	3955	13908	8302	11216
387808	721727	245	387808	86:1256.0 88:309.0 89:3699.0 90:325.0 93:306.0 94:818.0 95:52090.0 96:4153.0 97:3864.0 98:320.0 100:2957.0 103:5728.0 104:574.0 107:270.0 109:256.0 112:269.0 114:365.0 115:331.0 117:7625.0 118:305.0 119:585.0 125:168.0 127:1602.0 128:636.0 129:6153.0 130:1764.0 131:870.0 133:3930.0 134:416.0 135:345.0 140:409.0 141:532.0 142:2266.0 144:481.0 145:147.0 146:294.0 147:10871.0 148:1567.0 149:1587.0 1…			0.732424		1387	3408	4507	1731	3722	220	278	761	1334	2049	2123	1350	4257	1477	2255
385011	697976	204	385011	85:791.0 86:936.0 87:659.0 88:533.0 89:512.0 90:127.0 94:84.0 98:183.0 99:439.0 100:2023.0 101:1615.0 102:763.0 103:507.0 107:104.0 108:115.0 111:120.0 113:282.0 114:1017.0 116:3225.0 117:2798.0 118:853.0 119:125.0 120:92.0 124:45.0 125:58.0 126:90.0 128:42.0 130:830.0 131:432.0 132:1102.0 133:1652.0 134:190.0 135:290.0 140:128.0 141:234.0 142:594.0 143:656.0 144:427.0 146:295.0 147:2685.0 148:61…			0.99051		2202	531	2699	2345	827	940	1200	1278	563	997	4086	819	959	2090	1724
384997	326938	159	384997	85:2976.0 88:2608.0 89:2196.0 91:4311.0 92:255.0 93:117.0 94:183.0 95:440.0 96:91.0 97:1684.0 99:3619.0 100:1213.0 101:3062.0 102:2633.0 103:61442.0 104:6065.0 105:4349.0 106:537.0 107:227.0 110:1084.0 111:264.0 113:583.0 114:325.0 115:5407.0 116:512.0 117:28139.0 118:2851.0 119:3206.0 120:339.0 122:97.0 125:110.0 127:2447.0 129:1827.0 130:2447.0 131:8028.0 132:2312.0 133:24233.0 134:3913.0 135:1…			0.885087		1808	2682	2173	3800	431	471	778	2267	3050	1465	1848	1007	1164	1906	1169
384990	941150	201	384990	85:3507.0 86:1738.0 88:1942.0 89:1778.0 97:6827.0 98:5132.0 101:4616.0 102:573.0 103:14774.0 105:3024.0 111:2750.0 112:1151.0 113:374.0 114:519.0 115:1318.0 116:737.0 117:5107.0 118:641.0 121:568.0 124:849.0 125:577.0 127:260.0 128:330.0 130:5921.0 131:5713.0 132:1124.0 133:2829.0 135:1004.0 139:509.0 142:378.0 143:2249.0 144:233.0 145:5780.0 146:653.0 147:24374.0 148:4593.0 149:2683.0 151:1451.0…			0.490142		3262	3434	1863	3777	10086	6202	4082	3570	5482	4821	1483	7187	1260	2305	3337
384933	1095178	226	384933	85:2193.0 86:995.0 87:958.0 88:804.0 89:2665.0 90:466.0 91:20301.0 92:3125.0 93:11185.0 94:3277.0 95:13418.0 96:2175.0 97:2509.0 98:256.0 99:668.0 100:213.0 101:4777.0 102:1140.0 103:1394.0 104:1029.0 105:17017.0 106:2900.0 107:13413.0 108:2129.0 109:5542.0 110:553.0 111:1324.0 112:232.0 113:917.0 114:414.0 115:5910.0 116:8209.0 117:10814.0 118:3555.0 119:9577.0 120:2140.0 121:3772.0 122:910.0 12…			0.840279		170	51	140	33	310	350	106	147	197	113	53	673	48	67	119
384919	847685	331	384919	85:3700.0 86:738.0 89:1579.0 90:287.0 91:2424.0 93:1183.0 94:1086.0 97:1099.0 101:2812.0 102:380.0 103:9580.0 104:831.0 105:531.0 106:282.0 107:1771.0 108:573.0 109:642.0 110:126.0 113:406.0 115:1547.0 117:4359.0 118:1021.0 119:136.0 121:624.0 123:619.0 124:140.0 125:497.0 129:16340.0 130:1908.0 131:2522.0 132:95.0 133:3646.0 134:333.0 135:1076.0 136:124.0 137:150.0 143:805.0 147:6284.0 149:2956.…			0.261139		210006	48184	188240	20660	331352	313723	227287	387548	195441	550308	231054	514284	28424	146914	197408
384913	832996	343	384913	85:2136.0 89:1221.0 93:2955.0 95:3937.0 96:765.0 97:2458.0 98:403.0 99:1496.0 100:245.0 101:868.0 103:2053.0 104:170.0 107:2139.0 108:787.0 109:2105.0 111:880.0 113:682.0 114:444.0 115:443.0 119:1026.0 121:3440.0 122:251.0 123:490.0 125:277.0 127:1413.0 128:582.0 129:10107.0 130:2098.0 131:1531.0 133:1912.0 135:5184.0 136:630.0 137:383.0 138:193.0 141:365.0 142:1273.0 143:1199.0 144:346.0 145:247…			0.426837		361	259	612	149	433	2319	640	616	613	772	205	423	109	335	515
384897	568879	219	384897	85:2559.0 86:146.0 87:404.0 88:486.0 89:1804.0 98:112.0 99:630.0 100:668.0 101:639.0 103:4585.0 104:495.0 112:179.0 113:696.0 114:342.0 115:672.0 117:6661.0 118:567.0 119:413.0 127:46.0 129:10789.0 130:1168.0 131:5949.0 132:622.0 133:2479.0 134:237.0 141:290.0 142:105.0 145:109.0 147:3956.0 148:670.0 157:232.0 158:201.0 159:479.0 162:17.0 163:831.0 172:632.0 173:1026.0 174:550.0 175:144.0 186:98.…			0.889573		586	724	235	718	1079	709	541	252	233	583	502	870	1149	844	419
384889	615056	103	384889	85:807.0 86:699.0 87:712.0 88:442.0 89:503.0 99:433.0 100:577.0 101:1872.0 102:358.0 103:33273.0 104:3139.0 105:1230.0 106:101.0 111:75.0 112:37.0 113:656.0 114:291.0 115:4387.0 116:826.0 117:3511.0 118:337.0 119:274.0 120:82.0 129:5616.0 130:840.0 131:1900.0 132:134.0 133:2882.0 134:393.0 135:217.0 140:97.0 141:379.0 143:717.0 147:11983.0 148:1860.0 149:1044.0 150:62.0 151:285.0 152:35.0 155:345…			0.377325		19599	3268	2608	3287	6086	4470	3145	1552	4457	19190	12216	10955	13197	2492	3602
384886	892504	209	384886	85:5949.0 86:1118.0 87:1347.0 88:1059.0 89:5662.0 90:348.0 91:5427.0 92:1292.0 93:8010.0 94:5032.0 95:16170.0 96:7327.0 97:7817.0 98:2777.0 99:4338.0 100:942.0 101:5419.0 102:819.0 103:27004.0 104:5770.0 105:4385.0 106:665.0 107:3877.0 108:2536.0 109:6987.0 110:3655.0 111:4210.0 112:1290.0 113:3168.0 114:549.0 115:3232.0 116:2864.0 117:12665.0 118:1754.0 119:2047.0 120:758.0 121:5216.0 122:2183.0…			0.116002		1282	17706	677	943	437	821	2481	2982	4773	2719	40570	5148	11287	32251	9256
384836	1123464	220	384836	85:1035.0 86:170.0 87:182.0 88:207.0 89:1591.0 91:9285.0 92:480.0 93:10827.0 94:1188.0 95:6142.0 99:955.0 101:4845.0 102:566.0 103:6735.0 104:529.0 105:6709.0 106:1349.0 107:8008.0 109:1738.0 111:448.0 112:98.0 113:679.0 115:2200.0 116:2212.0 117:9302.0 118:915.0 119:5252.0 120:354.0 121:1669.0 122:877.0 123:458.0 124:60.0 127:1370.0 128:1927.0 129:6924.0 130:1521.0 131:8187.0 132:662.0 133:9198.…			0.94867		548	821	1373	106	594	2129	1143	1096	983	1889	26	1095	366	1104	880
382915	857595	96	382915	85:911.0 86:1293.0 87:560.0 88:273.0 89:6784.0 90:655.0 93:888.0 94:507.0 95:1719.0 96:28317.0 97:4468.0 98:927.0 99:1296.0 100:1453.0 101:5003.0 102:959.0 103:26159.0 104:2225.0 106:452.0 108:104.0 109:237.0 110:148.0 111:996.0 112:441.0 113:573.0 115:874.0 116:1761.0 117:10806.0 118:1060.0 119:573.0 121:439.0 122:119.0 123:949.0 124:527.0 125:695.0 126:1011.0 127:208.0 128:793.0 130:2118.0 131:…			0.144418		2190	1113	1704	372	1695	1109	2200	2654	2660	1454	2493	2867	839	1621	1454
382913	860930	132	382913	85:1247.0 86:47.0 87:1088.0 88:139.0 89:7256.0 90:638.0 91:8940.0 92:1049.0 93:2551.0 94:774.0 95:1563.0 96:1226.0 99:581.0 100:415.0 101:2709.0 103:31009.0 104:4474.0 105:6609.0 106:816.0 107:1144.0 108:350.0 111:128.0 112:220.0 113:714.0 114:606.0 115:1187.0 117:11871.0 118:2557.0 119:2354.0 121:941.0 123:134.0 124:240.0 125:169.0 126:498.0 127:646.0 128:1204.0 129:4618.0 130:2239.0 131:3557.0 …			0.372014		11719	2353	3858	3745	5189	3961	13653	18952	16443	11716	1028	17858	1082	843	415
382908	880848	132	382908	85:1908.0 86:1676.0 87:366.0 88:253.0 89:7101.0 90:607.0 91:6538.0 92:530.0 94:396.0 95:652.0 96:275.0 97:450.0 98:816.0 99:277.0 100:1225.0 101:1914.0 102:1429.0 103:18301.0 104:2847.0 105:8193.0 106:680.0 109:753.0 112:158.0 113:1037.0 114:661.0 115:1258.0 116:1215.0 117:11439.0 118:1617.0 119:1112.0 120:322.0 121:270.0 123:90.0 124:88.0 126:607.0 127:235.0 128:1046.0 129:5536.0 130:3846.0 131:…			0.950605		179	2991	227	36	226	345	325	141	154	424	1524	284	1052	554	871
382613	614659	174	382613	86:19558.0 87:1799.0 88:866.0 100:8955.0 101:1386.0 102:2998.0 112:163.0 113:404.0 114:628.0 115:356.0 116:1264.0 117:1826.0 118:230.0 119:384.0 129:366.0 130:2960.0 131:854.0 132:589.0 133:1012.0 146:199.0 147:5649.0 148:580.0 149:473.0 155:175.0 156:328.0 157:123.0 160:1153.0 161:136.0 162:76.0 167:71.0 172:1088.0 174:35551.0 175:6305.0 176:5617.0 177:784.0 178:280.0 187:453.0 188:241.0 189:69.…			0.661591		2358	22008	4759	4913	1102	1263	1668	1078	625	1613	10912	1199	9276	3142	3757
382606	1178660	131	382606	87:201.0 91:488.0 93:721.0 94:75.0 95:642.0 101:177.0 103:407.0 105:313.0 107:248.0 108:81.0 109:318.0 115:366.0 120:50.0 121:238.0 123:40.0 130:249.0 131:19596.0 132:2102.0 133:1065.0 134:143.0 135:111.0 144:64.0 145:234.0 147:1275.0 159:269.0 160:38.0 161:209.0 164:43.0 172:46.0 173:52.0 175:38.0 176:33.0 187:45.0 189:34.0 199:72.0 202:35.0 203:27.0 204:95.0 209:112.0 226:28.0 228:21.0 229:73.0…			0.202138		2187	1194	1157	822	2118	1213	1694	2806	2408	1380	2095	2980	681	1535	1246
382605	769413	299	382605	85:3550.0 86:347.0 87:419.0 89:674.0 90:60.0 91:2698.0 92:327.0 93:613.0 95:3217.0 96:680.0 97:12149.0 98:777.0 99:1115.0 101:1880.0 102:573.0 103:16087.0 104:1301.0 105:1030.0 109:1174.0 110:128.0 111:4880.0 112:428.0 113:159.0 115:1979.0 116:328.0 118:198.0 119:646.0 120:58.0 121:201.0 123:389.0 125:1386.0 126:119.0 127:119.0 128:115.0 129:6015.0 130:1130.0 131:1422.0 133:4180.0 134:827.0 135:5…			0.149571		1204	349	775	692	961	275	469	292	1105	651	2327	1882	408	1490	923
382604	982507	205	382604	85:7846.0 86:476.0 87:606.0 88:887.0 89:4708.0 90:430.0 91:679.0 94:68.0 95:1527.0 96:940.0 97:4613.0 98:1008.0 99:2429.0 100:272.0 101:6972.0 102:854.0 103:12475.0 104:1261.0 105:1801.0 106:156.0 107:181.0 108:191.0 109:654.0 110:267.0 111:1503.0 112:525.0 113:986.0 114:193.0 115:2548.0 116:5843.0 117:32136.0 118:3160.0 119:2442.0 120:215.0 121:160.0 122:186.0 123:319.0 124:139.0 125:645.0 126:3…			0.461495		1832	825	858	1062	4319	2187	2007	2605	2936	1702	2247	4715	890	1498	1952
382600	611347	312	382600	85:1193.0 86:1369.0 87:703.0 88:602.0 89:1260.0 90:618.0 91:1321.0 92:2891.0 93:1460.0 94:649.0 95:1860.0 96:500.0 97:1428.0 98:262.0 99:557.0 100:8701.0 101:1829.0 102:810.0 103:7162.0 104:2976.0 105:592.0 106:1175.0 107:182.0 108:369.0 109:833.0 110:404.0 111:500.0 112:127.0 113:282.0 115:491.0 116:503.0 118:332.0 119:530.0 120:2744.0 121:923.0 122:590.0 123:1122.0 124:335.0 125:382.0 126:432.0…			0.0940495		2056	1405	3590	2876	3152	3224	1645	2127	1585	2341	1889	2543	1218	1545	2635
382589	1121850	233	382589	85:416.0 89:561.0 91:835.0 92:177.0 93:935.0 95:296.0 101:392.0 102:190.0 103:4431.0 105:1310.0 106:260.0 107:414.0 108:88.0 110:72.0 112:71.0 115:699.0 116:533.0 117:3405.0 118:405.0 119:252.0 120:158.0 121:53.0 125:22.0 128:178.0 130:573.0 131:1461.0 133:698.0 135:77.0 138:25.0 141:347.0 142:650.0 143:1770.0 144:327.0 145:618.0 146:157.0 147:2565.0 148:1152.0 149:449.0 150:153.0 151:185.0 152:4…			0.682176		2709	3746	8815	353	7002	32740	6100	5418	8322	21356	464	4692	1880	4958	6571
382586	815917	331	382586	85:3973.0 86:674.0 87:741.0 88:408.0 89:3037.0 90:327.0 91:3662.0 92:273.0 93:2486.0 94:1280.0 95:5836.0 96:5438.0 97:5070.0 98:2531.0 99:1975.0 100:1283.0 101:3925.0 102:806.0 103:9050.0 104:1055.0 105:1744.0 106:412.0 107:1854.0 108:848.0 109:3018.0 110:1176.0 111:2728.0 112:1523.0 113:542.0 114:751.0 115:2205.0 116:3860.0 117:16676.0 118:1919.0 119:1545.0 120:402.0 121:1068.0 122:598.0 123:259…			0.561083		200	40	59	68	472	124	97	151	337	289	128	361	38	72	158
382585	919293	117	382585	85:11890.0 86:2544.0 87:2201.0 88:1513.0 89:7696.0 90:1046.0 91:2233.0 92:441.0 93:5573.0 94:900.0 95:14418.0 96:3012.0 97:16137.0 98:12358.0 99:6110.0 100:991.0 101:4097.0 102:1076.0 103:5732.0 104:438.0 105:4818.0 106:563.0 107:2851.0 108:452.0 109:4899.0 110:854.0 111:8062.0 112:2863.0 113:1469.0 114:413.0 115:2419.0 116:11506.0 117:208933.0 118:19530.0 119:8601.0 120:435.0 121:2720.0 122:370.…			0.167395		33202	26541	13988	16877	61403	32961	42773	56640	34286	37786	61745	79166	21144	36529	35919
382583	861783	174	382583	85:7465.0 86:67249.0 87:8476.0 88:2743.0 89:2949.0 92:522.0 93:2064.0 94:2022.0 95:3000.0 96:3693.0 97:2935.0 98:5639.0 99:6298.0 100:37971.0 101:8793.0 102:7318.0 103:9189.0 104:2276.0 105:1065.0 106:188.0 107:1918.0 108:3063.0 109:1005.0 110:2565.0 111:2264.0 112:6200.0 113:4549.0 114:6505.0 115:3844.0 116:6708.0 117:9606.0 118:2597.0 119:2330.0 120:981.0 121:1730.0 122:473.0 123:1558.0 124:246…			0.0463829		10411	7143	5894	8545	3330	6269	9215	12845	8829	12709	9689	10067	7737	7679	7863
382579	292598	140	382579	101:184.0 106:110.0 114:693.0 115:490.0 126:1378.0 127:158.0 128:227.0 140:11693.0 141:642.0 156:1168.0 157:78.0 170:129.0 177:182.0 178:69.0 182:1398.0 183:119.0 187:414.0 196:77.0 199:30.0 278:23.0 304:18.0 307:29.0 320:23.0 351:16.0 396:21.0 405:18.0 410:19.0 416:13.0 418:18.0 420:25.0 426:23.0 428:18.0 431:16.0 435:14.0 437:16.0 438:24.0 445:18.0 452:29.0 453:11.0 454:13.0 459:26.0 473:18.0 4…			0.576972		4279	2328	3119	3653	3794	2583	2507	3357	4773	3338	2146	3457	2262	645	3039
382090	976497	117	382090	85:3890.0 86:539.0 87:701.0 88:224.0 89:1379.0 93:3297.0 95:2757.0 96:730.0 97:3072.0 98:2517.0 99:1373.0 101:552.0 103:1004.0 104:390.0 105:528.0 108:116.0 109:813.0 110:379.0 111:1979.0 113:193.0 114:119.0 117:41496.0 118:3626.0 119:2647.0 120:407.0 121:1068.0 123:491.0 127:363.0 129:20934.0 130:2876.0 131:5016.0 132:16769.0 133:4095.0 135:925.0 140:107.0 143:2123.0 145:11048.0 146:2259.0 147:4…			0.297524		5920	4281	4196	4513	10218	6826	2589	2780	5662	5399	3046	4859	2241	6107	434
382085	810515	337	382085	85:20363.0 86:5795.0 87:3620.0 88:3051.0 89:12805.0 90:1714.0 91:56686.0 92:13366.0 93:69351.0 94:50610.0 95:105923.0 96:67731.0 97:32023.0 98:8762.0 99:9629.0 100:1661.0 101:7599.0 102:2370.0 103:6664.0 104:3525.0 105:19721.0 106:8538.0 107:34392.0 108:29490.0 109:41826.0 110:30581.0 111:12283.0 112:3015.0 113:3508.0 114:1078.0 115:4742.0 116:18825.0 117:93470.0 118:11007.0 119:15697.0 120:5897.…			0.583768		698	349	2717	215	588	846	372	396	632	7497	258	708	127	367	1025
381725	1069943	157	381725	85:7122.0 86:896.0 87:921.0 89:3001.0 91:8552.0 92:2664.0 93:6257.0 94:5747.0 95:17524.0 96:4670.0 97:368.0 98:5427.0 99:6688.0 100:1280.0 101:11104.0 102:2253.0 103:29503.0 104:422.0 105:4393.0 106:1716.0 107:3238.0 108:2489.0 109:6041.0 110:2131.0 111:1829.0 112:881.0 113:5553.0 114:831.0 115:7978.0 116:668.0 117:17236.0 118:2641.0 121:4732.0 122:3133.0 123:1825.0 124:1618.0 125:1411.0 128:1435…			0.43946		247	232	37	141	166	254	368	147	601	178	279	552	77	114	195
380578	744356	353	380578	87:138.0 90:91.0 97:189.0 105:196.0 107:94.0 126:132.0 129:647.0 146:81.0 147:1455.0 156:75.0 158:200.0 162:74.0 164:54.0 167:110.0 168:111.0 170:54.0 171:128.0 172:176.0 174:110.0 182:87.0 185:106.0 203:47.0 223:78.0 225:73.0 227:189.0 232:38.0 234:60.0 240:42.0 252:44.0 257:50.0 259:31.0 264:269.0 265:167.0 266:39.0 274:36.0 276:115.0 277:77.0 279:99.0 280:117.0 281:134.0 285:65.0 292:40.0 293:…			0.48537		254	396	572	205	446	745	204	223	187	1116	590	359	380	698	457
380514	213012	174	380514	138:104.0 152:131.0 155:126.0 158:105.0 174:1330.0 198:47.0 235:36.0 467:14.0			0.73561		4714	5402	3486	12286	3842	3229	4084	3355	4195	7637	5975	5936	7544	5642	5833
380135	605687	128	380135	128:7608.0 141:619.0 156:3904.0 202:233.0 215:108.0 218:722.0 219:336.0 230:910.0 233:114.0 246:198.0 258:355.0 264:557.0 265:395.0 278:246.0 288:69.0 305:135.0 324:28.0 338:38.0 347:42.0 357:592.0 376:80.0 381:78.0 411:52.0 421:61.0 449:36.0 451:17.0 454:68.0 468:21.0 473:40.0 499:26.0			0.506618		2239	9473	4576	1888	3861	11360	3178	3489	1035	2130	7950	3731	7167	2919	4649
380077	543591	102	380077	85:288.0 89:530.0 99:239.0 102:3835.0 103:1970.0 104:138.0 105:361.0 106:91.0 111:97.0 113:308.0 127:136.0 133:415.0 142:494.0 145:142.0 147:1800.0 148:236.0 153:89.0 158:873.0 166:91.0 167:62.0 172:145.0 175:1042.0 180:702.0 181:102.0 182:57.0 206:139.0 211:88.0 214:130.0 215:119.0 217:171.0 218:270.0 242:73.0 256:172.0 260:38.0 280:68.0 296:36.0 297:33.0 299:106.0 308:58.0 352:31.0 355:55.0 358…			0.925838		2607	3346	299	13216	7878	10008	39391	16851	11551	8008	16914	6615	12987	7344	5857
379577	624659	179	379577	103:1526.0 105:451.0 126:208.0 172:1402.0 177:148.0 179:5385.0 180:813.0 194:180.0 209:74.0 221:91.0 224:936.0 237:863.0 239:405.0 249:36.0 267:1222.0 283:238.0 304:39.0 305:141.0 332:133.0 339:587.0 354:749.0 369:208.0 383:42.0 386:65.0 387:39.0 423:24.0 477:25.0 484:26.0			0.873475		560	1129	220	3155	307	222	1118	845	580	1091	1240	687	869	1887	1025
379063	562916	243	379063	85:1143.0 86:979.0 90:181.0 92:132.0 95:882.0 98:362.0 101:1370.0 102:958.0 103:1218.0 106:164.0 107:484.0 110:1002.0 112:963.0 117:1476.0 118:1023.0 119:694.0 124:119.0 126:704.0 127:662.0 128:630.0 129:1713.0 130:502.0 131:1892.0 132:936.0 133:4587.0 134:697.0 135:479.0 142:482.0 143:784.0 144:748.0 147:2103.0 148:929.0 149:1755.0 153:516.0 155:709.0 159:169.0 161:888.0 163:1283.0 164:165.0 166…			0.419366		204	200	527	570	84	384	16	108	87	437	381	79	242	65	284
379005	530695	301	379005	99:1318.0 109:1285.0 119:948.0 138:56.0 153:63.0 174:1665.0 183:1592.0 184:117.0 198:258.0 226:1032.0 227:24.0 243:27.0 253:75.0 255:69.0 266:45.0 269:45.0 270:35.0 271:108.0 279:48.0 285:77.0 293:17.0 296:75.0 301:1349.0 302:313.0 308:38.0 310:46.0 339:83.0 345:69.0 352:97.0 361:39.0 375:29.0 383:27.0 388:24.0 389:56.0 400:37.0 401:38.0 408:28.0 416:41.0 418:27.0 420:27.0 424:34.0 434:17.0 438:2…			0.00910674		416	221	282	261	424	259	247	418	823	507	393	736	353	501	303
378986	558436	159	378986	112:457.0 119:182.0 145:195.0 149:536.0 156:172.0 159:3239.0 160:252.0 161:181.0 176:87.0 180:108.0 190:281.0 212:52.0 218:194.0 219:238.0 228:47.0 249:97.0 252:47.0 268:35.0 275:86.0 277:39.0 286:32.0 326:57.0 337:31.0 386:26.0 389:43.0 394:51.0 434:29.0 435:28.0 453:20.0 455:48.0 490:35.0			0.64158		903	5619	1477	856	1121	831	1010	1576	511	2012	1727	1726	3835	3022	2273
378765	281163	145	378765	104:115.0 113:188.0 118:121.0 123:72.0 126:168.0 139:83.0 140:683.0 145:1898.0 184:184.0 216:160.0 219:86.0 230:102.0 278:37.0 339:37.0 363:21.0 382:32.0 405:28.0 413:31.0 445:32.0 478:27.0			0.45005		6362	7811	6230	20816	5842	3576	3783	5419	10936	4613	6031	5163	3516	5531	7897
378307	196109	100	378307	86:1936.0 89:16785.0 91:3194.0 100:7351.0 106:2693.0 117:5523.0 120:2931.0 136:172.0 137:198.0 149:2168.0 154:58.0 218:38.0 293:36.0 298:21.0 316:13.0 317:41.0 359:54.0 489:20.0			0.506661		4223	2258	3863	24456	16756	6280	3057	10471	8459	10226	2149	4360	2195	6318	9144
378204	527747	142	378204	115:5518.0 137:53.0 142:8340.0 143:3029.0 144:154.0 169:57.0 173:66.0 198:40.0 200:129.0 210:25.0 243:194.0 294:27.0 302:113.0 304:50.0 309:40.0 322:1032.0 323:292.0 331:27.0 335:24.0 338:27.0 344:28.0 346:68.0 397:22.0 405:29.0 436:12.0 477:24.0 500:30.0			0.696678		12919	40352	37180	15452	8092	31813	5868	10547	6388	17428	25892	10274	46090	14125	18600
378142	486796	240	378142	92:120.0 104:288.0 106:507.0 107:539.0 110:1162.0 152:126.0 163:49.0 166:104.0 170:1565.0 179:484.0 181:233.0 193:113.0 194:65.0 198:297.0 203:159.0 207:129.0 209:55.0 210:188.0 213:650.0 224:364.0 226:124.0 227:1402.0 239:634.0 240:1670.0 241:647.0 242:321.0 249:37.0 252:252.0 253:364.0 254:1798.0 255:835.0 256:1080.0 257:515.0 268:109.0 270:128.0 278:105.0 284:150.0 285:139.0 291:47.0 294:43.0 …			0.636171		1290	1145	2317	1112	1243	8690	729	930	1062	4858	1808	1375	929	1509	2107
377399	195900	100	377399	86:1020.0 87:225.0 88:2521.0 89:5616.0 99:399.0 100:2567.0 101:440.0 106:1539.0 117:2147.0 118:552.0 119:13490.0 127:529.0 147:1506.0 148:7297.0 152:61.0 247:47.0 378:26.0 381:26.0 458:21.0 487:43.0			0.473412		4223	2258	3863	27013	16756	5714	3057	9228	9652	9028	2149	4360	2195	6840	9144
376648	290831	126	376648	85:8486.0 86:2686.0 89:38480.0 90:3787.0 91:1212.0 92:2376.0 93:2790.0 94:1578.0 96:1790.0 97:10428.0 98:4139.0 99:3068.0 100:1927.0 103:1054.0 106:11452.0 107:1669.0 109:2125.0 110:6082.0 112:1154.0 113:8157.0 114:8627.0 115:2325.0 117:1107.0 118:162.0 126:97720.0 127:56863.0 128:3518.0 129:382.0 130:76.0 137:1210.0 138:1885.0 139:53457.0 140:27545.0 148:498.0 154:260.0 155:278.0 156:1658.0 158:…			0.776948		13262	8948	10795	10961	12081	9532	7559	11893	14913	10114	7026	12855	4459	8758	9711
376621	1071874	368	376621	85:21224.0 86:3396.0 87:3659.0 88:2315.0 89:10910.0 90:878.0 91:152727.0 92:22673.0 93:107044.0 94:20291.0 95:139152.0 96:12435.0 97:33253.0 98:2660.0 99:10829.0 100:1553.0 101:16099.0 102:4773.0 103:16859.0 104:8801.0 105:139148.0 106:30549.0 107:110486.0 108:19689.0 109:64214.0 110:7956.0 111:17390.0 112:1131.0 113:7876.0 114:2143.0 115:28277.0 116:16230.0 117:55537.0 118:15481.0 119:109398.0 1…			0.37401		65	36	22	57	148	38	30	79	212	26	83	135	14	46	46
371565	528493	166	371565	85:5705.0 87:2435.0 88:2177.0 89:2698.0 90:1175.0 91:634.0 92:200.0 93:214.0 94:461.0 95:880.0 97:913.0 99:510.0 106:168.0 107:204.0 108:108.0 109:119.0 110:841.0 111:1051.0 112:694.0 113:841.0 115:3560.0 117:2887.0 118:2451.0 119:1898.0 120:941.0 122:124.0 124:375.0 125:496.0 126:2095.0 127:1775.0 128:11094.0 129:11437.0 130:2830.0 131:4831.0 132:1918.0 133:5260.0 134:2217.0 135:325.0 136:569.0 …			0.682132		1319	1457	2093	1329	1155	1234	553	1136	987	1284	1128	907	1910	1165	1754
371546	680823	361	371546	85:28932.0 86:14914.0 87:27482.0 88:21174.0 89:221486.0 90:18670.0 91:26306.0 92:1070.0 93:1723.0 94:2098.0 95:4197.0 96:7059.0 97:12750.0 98:7425.0 99:30846.0 100:42226.0 101:102730.0 102:47834.0 103:421414.0 104:48795.0 105:48308.0 106:6153.0 107:3215.0 108:936.0 109:12471.0 110:9524.0 111:24593.0 112:9014.0 113:22704.0 114:18076.0 115:42070.0 116:44754.0 117:201831.0 118:29570.0 119:35485.0 12…			0.564231		245	339	157	578	715	547	328	342	478	111	256	321	727	229	401
371271	465550	176	371271	86:4074.0 87:828.0 88:943.0 90:95.0 98:2752.0 99:901.0 100:9950.0 101:1932.0 102:4569.0 105:190.0 106:58.0 115:2950.0 116:4269.0 117:3811.0 118:541.0 119:281.0 124:31.0 128:1001.0 130:1378.0 132:545.0 133:2364.0 139:108.0 143:210.0 144:663.0 146:735.0 147:14324.0 148:1487.0 149:1034.0 150:197.0 151:87.0 155:65.0 159:8255.0 160:8396.0 161:965.0 162:457.0 164:44.0 172:1463.0 176:8786.0 177:982.0 17…			0.586799		498	1991	776	334	2524	788	2458	1756	1561	595	4743	1184	1146	883	793
367061	227307	258	367061	86:2081.0 87:1538.0 102:181.0 104:90.0 106:160.0 107:5037.0 108:374.0 109:218.0 114:772.0 117:2811.0 118:425.0 120:359.0 121:713.0 122:270.0 125:749.0 126:1262.0 128:113.0 131:3468.0 132:646.0 133:3206.0 134:497.0 135:1065.0 136:390.0 137:3664.0 138:567.0 139:448.0 140:79.0 142:38.0 144:71.0 145:359.0 146:573.0 147:25531.0 148:3519.0 149:2290.0 150:201.0 151:3249.0 152:167.0 155:753.0 158:103.0 1…			0.860495		1053	595	418	2066	986	566	607	986	1197	931	452	1033	542	853	944
365933	926229	311	365933	85:3619.0 86:938.0 87:511.0 88:1415.0 90:83.0 91:462.0 93:2366.0 94:2221.0 95:7989.0 96:2054.0 97:687.0 98:2119.0 99:1762.0 100:2582.0 101:557.0 103:9274.0 104:684.0 105:1060.0 106:470.0 107:1233.0 108:367.0 109:1214.0 110:917.0 111:1050.0 112:681.0 113:1935.0 114:767.0 115:1248.0 116:30815.0 118:1361.0 119:989.0 121:1026.0 122:333.0 123:1227.0 124:350.0 125:384.0 126:48.0 127:1554.0 128:1588.0 1…			0.315112		129	107	80	98	444	107	590	357	278	97	188	1158	165	468	201
365736	842649	365	365736	85:11785.0 86:4672.0 87:2902.0 88:2609.0 89:13426.0 90:1414.0 91:67211.0 92:15521.0 93:78753.0 94:67994.0 95:121211.0 96:83952.0 97:45104.0 98:10899.0 102:1757.0 104:6689.0 105:26935.0 106:12843.0 107:40788.0 108:41528.0 109:57545.0 110:37368.0 111:16310.0 112:3831.0 115:5022.0 116:22814.0 117:110383.0 118:14957.0 119:19756.0 120:10077.0 121:51056.0 122:26002.0 123:29243.0 124:19423.0 125:8758.0 …			0.987331		1031	212	1805	418	10168	995	441	1506	1455	3692	1702	6317	127	450	1539
365431	401747	194	365431	85:128.0 86:244.0 88:157.0 89:142.0 90:233.0 91:706.0 92:4376.0 93:2541.0 94:526.0 96:91.0 97:641.0 98:180.0 99:129.0 100:4236.0 106:240.0 109:607.0 110:1002.0 112:338.0 115:107.0 120:2730.0 121:237.0 122:318.0 123:6829.0 124:2908.0 125:671.0 131:2352.0 132:211.0 134:43.0 136:330.0 137:164.0 139:482.0 150:1851.0 151:201.0 152:398.0 154:151.0 160:74.0 164:120.0 165:158.0 166:1778.0 167:1014.0 168:…			0.998903		665	353	631	963	654	558	417	621	459	877	676	732	322	555	643
365344	1108715	253	365344	85:5196.0 86:876.0 87:944.0 88:599.0 89:2527.0 90:818.0 91:17795.0 92:2501.0 93:15991.0 94:3165.0 95:12810.0 96:1311.0 97:2084.0 98:395.0 99:1343.0 100:248.0 101:4530.0 102:1044.0 103:5390.0 104:965.0 105:17817.0 106:3090.0 107:12541.0 108:1727.0 109:6095.0 110:671.0 111:1212.0 112:248.0 113:1617.0 114:331.0 115:4463.0 116:5883.0 117:23327.0 118:3739.0 119:11641.0 120:2018.0 121:6544.0 122:1299.0…			0.74209		10306	3481	15808	3219	146749	85609	95531	112648	11080	17443	2371	126948	9076	11010	15536
365343	399374	269	365343	85:434.0 86:795.0 87:234.0 88:114.0 89:1554.0 95:422.0 97:767.0 98:105.0 99:177.0 100:1213.0 101:140.0 103:232.0 104:165.0 105:315.0 106:137.0 111:246.0 112:117.0 113:213.0 114:656.0 115:363.0 117:1676.0 121:173.0 123:103.0 124:30.0 125:228.0 126:91.0 127:751.0 128:87.0 133:502.0 139:104.0 140:52.0 142:158.0 147:831.0 151:120.0 156:74.0 157:65.0 158:230.0 160:148.0 161:80.0 164:67.0 165:87.0 167:…			0.899529		798	456	554	821	661	450	466	721	598	764	463	656	484	587	651
365292	993609	237	365292	89:192.0 91:766.0 92:89.0 93:716.0 94:172.0 95:525.0 97:233.0 98:94.0 99:164.0 101:297.0 103:425.0 104:137.0 105:796.0 106:78.0 107:462.0 108:81.0 109:159.0 111:190.0 112:120.0 115:264.0 116:317.0 117:793.0 118:139.0 119:518.0 120:73.0 121:172.0 122:51.0 123:166.0 128:98.0 129:1299.0 130:301.0 131:330.0 133:390.0 135:288.0 136:101.0 143:375.0 145:395.0 147:576.0 149:210.0 150:60.0 151:121.0 155:6…			0.129431		896	309	153	396	877	346	828	1303	1637	306	624	2366	274	856	648
361364	505556	173	361364	89:1013.0 91:1360.0 93:2632.0 95:828.0 105:17059.0 106:1451.0 109:9472.0 110:3288.0 111:4258.0 112:1095.0 113:813.0 115:902.0 117:1755.0 119:441.0 120:1432.0 125:2065.0 127:490.0 131:8301.0 132:1209.0 138:496.0 139:510.0 140:816.0 145:14689.0 146:2673.0 147:6775.0 149:1486.0 153:938.0 165:1089.0 166:863.0 167:8070.0 168:1108.0 169:3143.0 173:33441.0 174:2744.0 175:24444.0 176:1835.0 177:4503.0 20…			0.282256		1435	11977	7836	12579	2392	14346	2263	1520	1151	1527	5207	17003	2098	260	2990
360154	545613	99	360154	85:296.0 88:59.0 89:1934.0 90:173.0 99:24212.0 101:520.0 102:1718.0 103:18494.0 104:1670.0 105:1368.0 111:485.0 112:270.0 117:1506.0 118:234.0 122:229.0 125:1322.0 126:142.0 129:1254.0 133:3558.0 137:800.0 147:8408.0 148:1624.0 155:3513.0 160:1818.0 161:363.0 163:192.0 176:41.0 189:1521.0 190:198.0 198:220.0 203:122.0 204:418.0 205:462.0 206:254.0 216:164.0 217:7319.0 218:1334.0 219:484.0 222:101…			0.834667		64009	38767	76473	117047	21517	32598	19520	20386	43456	72480	55849	109329	63271	31140	48720
357024	910014	317	357024	85:2241.0 86:678.0 87:697.0 88:117.0 89:1024.0 90:177.0 91:3743.0 92:425.0 93:3809.0 94:898.0 95:4262.0 96:1025.0 97:844.0 98:201.0 99:921.0 101:2678.0 102:637.0 103:4334.0 104:452.0 105:1089.0 106:277.0 107:1375.0 108:381.0 109:14442.0 110:1299.0 111:1353.0 113:976.0 114:215.0 115:1213.0 116:1820.0 117:3839.0 118:640.0 119:4011.0 120:497.0 123:366.0 124:185.0 125:533.0 127:710.0 129:16706.0 130:…			0.936927		629	388	387	601	884	1483	687	1235	1334	578	337	866	309	520	555
355616	806895	204	355616	86:5934.0 87:1039.0 88:3357.0 89:3008.0 91:13757.0 92:2300.0 100:10486.0 101:5774.0 102:4403.0 103:6769.0 104:3812.0 105:650.0 114:3322.0 115:2698.0 116:14288.0 119:1473.0 120:6766.0 121:626.0 128:1653.0 130:2378.0 131:3241.0 132:6476.0 133:692.0 134:813.0 135:494.0 158:13606.0 160:1385.0 161:581.0 162:946.0 172:499.0 174:4305.0 175:680.0 180:198.0 187:192.0 188:8219.0 189:1163.0 190:968.0 192:27…			0.230758		967	696	2261	1133	332	762	656	577	605	748	646	739	839	547	763
353939	402287	182	353939	92:623.0 93:803.0 96:293.0 100:718.0 109:42.0 111:277.0 114:63.0 115:155.0 126:2031.0 131:1152.0 136:179.0 138:130.0 141:151.0 142:65.0 150:332.0 151:92.0 152:338.0 153:1353.0 154:488.0 155:148.0 166:4259.0 167:783.0 168:897.0 169:633.0 181:1405.0 182:8070.0 183:678.0 194:2220.0 197:3610.0 198:1197.0 199:297.0 209:979.0 210:173.0 228:137.0 267:143.0 343:29.0 435:26.0 471:20.0			0.737262		482	149	239	640	492	162	203	314	353	475	371	394	165	77	301
353893	600208	169	353893	87:372.0 90:75.0 91:1257.0 92:674.0 93:3198.0 94:252.0 95:775.0 97:467.0 98:338.0 99:1402.0 101:2181.0 102:546.0 105:533.0 108:111.0 109:846.0 111:1020.0 113:88.0 116:3193.0 117:1249.0 118:379.0 119:517.0 120:161.0 121:1557.0 126:109.0 127:867.0 129:3585.0 130:851.0 131:1565.0 132:529.0 133:3117.0 134:454.0 135:1089.0 136:298.0 137:339.0 139:127.0 140:1357.0 141:6930.0 142:1540.0 143:1128.0 147:1…			0.866582		514	350	663	10960	758	548	7674	455	551	4051	6245	624	7263	4655	3566
353866	1152173	321	353866	85:275.0 87:306.0 89:492.0 90:117.0 91:2726.0 92:398.0 93:2276.0 94:184.0 95:2845.0 96:342.0 99:359.0 101:1140.0 103:1000.0 105:1404.0 106:301.0 107:1989.0 108:176.0 109:965.0 110:132.0 116:896.0 117:12278.0 118:1046.0 119:1931.0 120:454.0 121:459.0 122:134.0 128:587.0 129:8720.0 130:1342.0 131:2472.0 132:386.0 133:2752.0 134:306.0 135:1091.0 136:219.0 137:155.0 141:455.0 142:302.0 143:1833.0 144…			0.492633		1110	1256	2268	1540	1483	408	312	431	451	209	802	2601	1592	191	259
353817	1101360	430	353817	85:1969.0 86:456.0 87:660.0 88:151.0 89:1014.0 91:7962.0 92:1765.0 93:11660.0 94:2762.0 95:9594.0 96:1545.0 97:1782.0 99:271.0 100:305.0 101:1354.0 102:472.0 105:8834.0 106:4019.0 107:9721.0 108:5590.0 109:5578.0 110:503.0 111:840.0 115:2036.0 116:1603.0 117:19931.0 118:2777.0 119:3821.0 120:2086.0 121:3695.0 122:1751.0 123:1577.0 124:521.0 126:56.0 127:1062.0 128:987.0 129:12884.0 130:2343.0 131…			0.843635		3699	6201	4429	918	20401	15218	10360	6342	9502	7195	1173	23599	1773	6178	6214
351289	1003356	105	351289	85:1477.0 88:111.0 90:262.0 91:31059.0 92:9842.0 93:14488.0 94:3325.0 95:15028.0 96:2073.0 97:4671.0 98:291.0 99:641.0 101:292.0 102:231.0 103:3479.0 104:2604.0 105:29770.0 106:12146.0 107:11789.0 108:3893.0 109:7403.0 110:1275.0 111:3533.0 112:441.0 113:470.0 114:178.0 115:4774.0 116:2047.0 117:11714.0 118:5382.0 119:9230.0 120:5126.0 121:4550.0 122:2072.0 123:3807.0 124:494.0 125:1181.0 127:134…			0.721267		4602	2987	5610	3586	9799	5105	4935	3888	7375	6481	5377	6204	1494	2836	4481
350770	205294	142	350770	85:231.0 86:893.0 87:2642.0 88:906.0 89:260.0 91:858.0 92:270.0 93:2092.0 94:295.0 98:902.0 99:1284.0 100:517.0 101:461.0 102:551.0 103:12804.0 104:1157.0 114:4882.0 115:1204.0 116:224.0 118:511.0 122:458.0 123:1228.0 124:449.0 125:579.0 126:134.0 129:296.0 130:5006.0 131:1123.0 132:1225.0 137:85.0 141:92.0 142:12634.0 143:2588.0 144:1198.0 145:307.0 146:3727.0 153:282.0 154:272.0 158:54.0 160:50…			0.757883		4095	37903	5384	12833	2111	4665	12837	6282	1542	2607	18759	8497	18044	12219	11825
350273	1203488	361	350273	85:11925.0 86:4046.0 87:3463.0 88:3010.0 89:49508.0 90:3340.0 91:467.0 93:175.0 95:466.0 96:3034.0 97:6269.0 98:3879.0 99:11204.0 100:14929.0 101:32882.0 102:9023.0 103:285635.0 104:28238.0 105:14636.0 106:1788.0 107:1511.0 108:535.0 109:14977.0 110:6018.0 111:10887.0 112:4538.0 113:16965.0 114:4985.0 115:17998.0 116:18985.0 117:141865.0 118:14654.0 119:8688.0 120:2134.0 122:1004.0 123:1070.0 124…			0.520319		144	77	83	385	232	71	143	219	285	94	258	209	140	161	186
348913	908097	204	348913	87:75.0 89:363.0 91:128.0 95:191.0 100:254.0 101:329.0 102:226.0 103:767.0 105:129.0 109:50.0 112:60.0 114:43.0 115:185.0 116:365.0 117:379.0 119:93.0 128:78.0 129:591.0 131:366.0 132:118.0 133:332.0 139:34.0 143:209.0 145:61.0 146:240.0 147:1035.0 148:162.0 149:144.0 157:189.0 159:470.0 160:82.0 161:50.0 163:70.0 166:48.0 169:178.0 172:31.0 185:70.0 187:33.0 188:148.0 189:160.0 197:218.0 198:124…			0.0808197		1322	513	503	1003	276	519	699	2101	2766	1772	557	1282	291	885	1052
347748	952169	395	347748	91:27139.0 92:6717.0 93:30097.0 94:14007.0 95:24994.0 96:5257.0 99:1249.0 103:34037.0 104:3531.0 105:12372.0 106:5356.0 107:11818.0 108:4703.0 109:7994.0 110:4595.0 117:3986.0 119:7799.0 120:3263.0 121:4906.0 122:3034.0 123:7278.0 124:2578.0 129:69561.0 130:3469.0 131:11172.0 133:8198.0 134:1355.0 135:3203.0 136:3423.0 137:3562.0 138:646.0 140:127.0 144:505.0 147:13678.0 148:3007.0 149:5988.0 150…			0.773191		552	1102	574	606	1649	2105	833	1643	3208	2324	312	514	82	387	931
347323	601578	102	347323	85:953.0 86:2820.0 87:328.0 88:372.0 91:347.0 93:217.0 99:445.0 100:1209.0 102:22319.0 103:1226.0 104:953.0 105:258.0 107:126.0 113:200.0 114:24.0 118:35.0 128:368.0 130:668.0 132:283.0 133:1188.0 137:44.0 142:678.0 143:247.0 144:141.0 146:401.0 147:1722.0 148:367.0 149:818.0 154:554.0 155:2615.0 156:1561.0 158:168.0 160:369.0 163:158.0 167:245.0 172:367.0 174:4616.0 175:423.0 187:158.0 202:49.0 …			0.469443		1504	1467	99196	21078	9348	25320	2883	7937	1926	53093	8908	3608	3095	4173	12674
346416	1167885	129	346416	85:4798.0 86:464.0 87:862.0 89:1547.0 91:3683.0 92:1074.0 93:5436.0 94:2255.0 95:9397.0 96:3163.0 97:4447.0 98:1832.0 99:2055.0 100:499.0 101:2044.0 102:341.0 103:11057.0 104:1122.0 105:2403.0 106:884.0 107:2662.0 108:605.0 109:4064.0 110:1535.0 111:1690.0 112:166.0 113:1483.0 115:1889.0 116:811.0 117:3396.0 118:216.0 119:280.0 120:528.0 121:2393.0 122:541.0 123:2158.0 124:644.0 125:384.0 127:277…			0.946922		1811	633	3858	1565	3833	2999	2058	3464	2543	2132	3294	2156	1042	1861	1993
346241	326170	228	346241	86:1383.0 88:5484.0 89:15031.0 90:1776.0 91:1817.0 92:1183.0 93:254.0 94:688.0 96:113.0 100:3444.0 101:2956.0 102:397.0 103:7731.0 104:550.0 105:445.0 106:563.0 107:871.0 108:1656.0 110:49396.0 111:1516.0 113:487.0 114:716.0 115:1144.0 116:1785.0 117:8723.0 118:2092.0 119:1401.0 120:1147.0 121:877.0 123:554.0 127:1643.0 130:3146.0 131:3716.0 133:4170.0 134:11650.0 135:1320.0 136:8749.0 137:1349.0…			0.41054		5110	4649	1840	6408	5024	2895	4434	5448	5097	4619	3060	5072	6232	4887	4527
344790	969352	296	344790	85:685.0 86:171.0 87:398.0 88:182.0 99:313.0 100:1120.0 101:2217.0 102:262.0 103:12958.0 104:1486.0 109:91.0 111:614.0 112:241.0 113:928.0 114:110.0 117:1799.0 119:485.0 122:60.0 124:342.0 127:873.0 128:194.0 129:790.0 130:140.0 131:744.0 133:2082.0 137:150.0 138:58.0 141:98.0 143:915.0 144:215.0 145:1428.0 147:7398.0 148:1121.0 149:837.0 151:161.0 152:48.0 153:162.0 155:2647.0 156:503.0 157:416.…			0.474013		48	224	64	89	87	77	26	14	195	85	73	133	113	177	105
344761	798036	391	344761	85:763.0 86:1071.0 87:9401.0 88:468.0 89:2609.0 90:223.0 92:88.0 93:94.0 94:225.0 95:337.0 96:867.0 97:286.0 98:382.0 99:264.0 100:89.0 101:1455.0 103:4822.0 104:498.0 105:427.0 109:362.0 111:793.0 112:471.0 113:610.0 115:832.0 116:1513.0 117:7356.0 118:1263.0 119:808.0 120:134.0 121:147.0 122:159.0 123:176.0 127:324.0 128:515.0 129:7746.0 130:1627.0 131:1401.0 132:928.0 133:2215.0 135:116.0 136:…			0.717977		153	1346	198	174	169	91	243	109	98	66	776	319	792	767	480
342777	770835	294	342777	85:357.0 86:186.0 94:56.0 95:121.0 96:187.0 98:206.0 99:1542.0 100:486.0 106:68.0 110:179.0 111:194.0 112:108.0 113:143.0 118:59.0 123:63.0 124:51.0 125:809.0 126:79.0 136:46.0 137:49.0 138:41.0 139:77.0 140:115.0 141:71.0 144:48.0 145:1577.0 146:132.0 150:60.0 151:161.0 152:64.0 153:46.0 158:75.0 168:28.0 171:329.0 172:52.0 178:33.0 179:269.0 180:2078.0 181:253.0 182:133.0 183:34.0 186:33.0 194:…			0.414618		2584	2322	3542	1829	4204	3412	2148	4167	3354	2995	3012	7002	1486	2402	2985
342735	581591	257	342735	86:1689.0 91:3682.0 92:335.0 93:386.0 95:958.0 99:1298.0 100:10513.0 101:4154.0 102:1856.0 103:1125.0 104:261.0 105:295.0 106:119.0 107:4125.0 108:255.0 109:474.0 110:374.0 112:513.0 114:1078.0 118:626.0 119:896.0 120:450.0 121:553.0 122:35.0 124:171.0 125:568.0 126:491.0 127:147.0 128:741.0 130:1497.0 131:4345.0 132:1362.0 133:3272.0 134:576.0 135:239.0 136:231.0 137:221.0 138:186.0 139:665.0 14…			0.900876		106	99	182	109	22013	18229	62	103	116	166	132	27055	177	8302	4675
342012	734146	245	342012	87:274.0 89:995.0 94:63.0 96:603.0 99:1525.0 101:1873.0 102:1713.0 103:3776.0 105:110.0 111:96.0 112:51.0 114:2253.0 115:1539.0 116:5678.0 117:3187.0 122:147.0 126:202.0 128:331.0 129:3289.0 130:107.0 131:2957.0 132:587.0 133:1277.0 134:796.0 135:252.0 141:381.0 145:197.0 146:202.0 147:14289.0 148:2560.0 149:1016.0 150:196.0 151:167.0 153:190.0 154:438.0 155:506.0 156:2158.0 157:638.0 159:221.0 1…			0.529535		219	607	432	212	2417	289	232	226	160	229	545	4056	1383	573	851
341994	603734	174	341994	85:9928.0 86:256727.0 87:35935.0 88:11815.0 89:4357.0 90:754.0 94:201.0 95:605.0 96:2211.0 97:1283.0 98:5983.0 99:3536.0 100:84411.0 101:13872.0 102:23334.0 103:10574.0 104:2806.0 105:1759.0 106:1162.0 111:1102.0 112:9724.0 113:7133.0 116:11771.0 117:30383.0 118:6684.0 119:5039.0 120:405.0 124:2041.0 125:873.0 126:4739.0 127:14158.0 128:100931.0 129:23459.0 130:47731.0 131:53726.0 132:15924.0 133…			0.77092		5814	5798	13068	3421	775	10965	4731	9555	5565	20138	2399	4595	2140	6125	6808
341970	810179	174	341970	85:1242.0 86:59494.0 87:5942.0 88:2381.0 89:3347.0 90:6098.0 91:2600.0 92:257.0 93:437.0 94:513.0 95:495.0 97:397.0 99:801.0 100:26788.0 101:3420.0 102:2850.0 103:1625.0 104:1779.0 105:1323.0 106:580.0 108:316.0 109:493.0 110:797.0 111:147.0 112:115.0 113:987.0 114:795.0 115:1220.0 116:1894.0 117:3342.0 118:262.0 119:1305.0 120:282.0 121:3559.0 122:5668.0 123:1196.0 124:327.0 125:144.0 128:224.0 …			0.190817		3284	1653	1955	1889	2198	1992	2261	4338	4048	3848	1424	2500	1888	1965	2702
341671	1062164	456	341671	85:893.0 89:786.0 91:2215.0 92:311.0 93:1680.0 94:737.0 95:2683.0 98:353.0 101:436.0 103:921.0 104:218.0 105:1971.0 107:1500.0 108:187.0 109:420.0 113:379.0 117:1642.0 118:162.0 119:2129.0 120:487.0 121:637.0 123:439.0 125:517.0 126:248.0 127:221.0 128:495.0 129:3731.0 131:1153.0 132:339.0 133:853.0 135:846.0 136:39.0 141:442.0 142:544.0 144:222.0 145:1788.0 146:222.0 149:1161.0 150:231.0 155:549…			0.308431		328	187	492	202	886	1315	491	289	553	413	282	754	126	173	407
330427	563362	258	330427	86:223.0 89:199.0 90:94.0 91:190.0 94:82.0 95:1099.0 96:2283.0 98:455.0 99:260.0 100:675.0 109:142.0 111:225.0 113:972.0 114:133.0 116:369.0 119:188.0 120:122.0 122:78.0 124:501.0 131:701.0 132:131.0 134:909.0 135:386.0 137:59.0 138:37.0 139:83.0 140:3349.0 141:976.0 142:211.0 145:89.0 147:4262.0 148:806.0 149:541.0 150:313.0 151:115.0 152:391.0 153:115.0 154:92.0 159:271.0 160:60.0 161:209.0 163…			0.164021		2463	1967	1314	1938	2870	781	954	4003	4623	1852	2111	3039	1002	1666	1838
329363	911707	173	329363	86:272.0 91:686.0 93:804.0 94:144.0 95:1161.0 96:467.0 99:320.0 101:693.0 103:4128.0 107:600.0 110:255.0 111:171.0 116:469.0 117:613.0 118:299.0 120:114.0 121:210.0 123:68.0 129:1806.0 132:398.0 135:446.0 142:126.0 143:355.0 147:6979.0 148:762.0 149:445.0 150:186.0 151:169.0 152:200.0 155:684.0 157:317.0 159:167.0 162:71.0 166:83.0 167:99.0 169:106.0 173:10748.0 174:1508.0 175:327.0 179:112.0 185…			0.662244		1341	899	784	478	1556	2975	1188	2492	2639	1338	863	1593	536	1110	1305
327354	701873	174	327354	85:2561.0 86:56178.0 87:6975.0 88:2601.0 90:1178.0 91:522.0 92:296.0 93:313.0 95:290.0 96:432.0 97:866.0 98:1764.0 99:4213.0 100:32577.0 101:5297.0 102:5268.0 103:2869.0 104:1477.0 105:1056.0 106:428.0 110:584.0 111:467.0 112:4123.0 113:2970.0 114:2735.0 115:1822.0 116:5811.0 117:5385.0 119:474.0 120:3274.0 121:489.0 122:333.0 123:258.0 124:216.0 125:493.0 126:2810.0 128:6317.0 129:1714.0 130:837…			0.483253		10187	11475	107193	13423	6391	16763	3354	15198	10814	40752	8360	4164	7115	7802	25581
327351	201439	174	327351	85:18547.0 86:49679.0 87:33185.0 88:11537.0 89:5742.0 95:376.0 96:1463.0 97:2519.0 98:14199.0 99:8726.0 100:31421.0 101:21091.0 102:54631.0 103:143688.0 104:18839.0 105:8506.0 106:306.0 108:2540.0 109:246.0 110:9167.0 111:665.0 112:2189.0 113:3836.0 114:19415.0 115:14908.0 116:15026.0 117:260648.0 118:33985.0 119:13802.0 120:712.0 121:57.0 124:482.0 126:6323.0 127:7862.0 128:8887.0 129:45839.0 13…			0.425789		2631	1241	933	2300	2449	2453	1130	1003	1881	1891	1200	2425	1483	1321	1690
327350	620995	167	327350	85:45723.0 87:26617.0 88:7060.0 89:26335.0 90:2321.0 91:24334.0 92:9790.0 93:23244.0 94:16720.0 95:117362.0 96:64661.0 97:27790.0 98:14252.0 99:44561.0 101:133650.0 102:21424.0 103:129717.0 104:16314.0 105:60951.0 106:6673.0 107:6232.0 108:2136.0 109:12832.0 110:1835.0 111:52527.0 112:8580.0 113:33801.0 114:10042.0 115:34450.0 116:73449.0 117:105236.0 118:16289.0 119:41157.0 120:6100.0 121:8313.0…			0.587109		178	620	1592	37063	633	355	307	333	129	624	15564	498	988	597	4460
324892	306807	89	324892	85:196.0 86:111.0 88:202.0 89:4835.0 90:363.0 91:136.0 92:1.0 97:1.0 100:306.0 102:43.0 103:80.0 105:39.0 110:40.0 111:1.0 114:383.0 116:9.0 119:402.0 126:1.0 134:7.0 136:2.0 141:2.0 143:48.0 144:99.0 157:151.0 158:4.0 173:10.0 184:151.0 187:601.0 188:35.0 203:237.0 226:17.0 227:1.0 230:1.0 242:3.0 470:6.0 473:1.0			0.318886		4408	2350	2459	4622	5790	2858	3019	4108	5889	3551	2113	3947	12831	3527	3071
322429	465457	174	322429	86:2230.0 87:221.0 88:368.0 95:213.0 98:220.0 99:207.0 100:1940.0 101:271.0 102:191.0 110:1120.0 112:223.0 114:155.0 115:378.0 116:97.0 117:345.0 118:108.0 120:64.0 121:125.0 125:46.0 126:181.0 129:406.0 130:604.0 131:391.0 132:50.0 134:977.0 136:162.0 150:25.0 153:126.0 157:48.0 158:68.0 159:186.0 160:56.0 162:15.0 164:119.0 166:112.0 167:104.0 170:52.0 172:156.0 174:3844.0 175:683.0 176:272.0 1…			0.0962645		3061	5331	7736	2087	14761	7427	568	2586	2315	3979	2524	3728	1025	1557	4626
320847	498760	166	320847	85:2137.0 86:1293.0 87:216.0 88:175.0 89:252.0 92:77.0 94:68.0 96:596.0 97:85.0 98:123.0 99:791.0 101:410.0 102:610.0 103:1000.0 104:147.0 106:168.0 107:363.0 110:125.0 111:271.0 113:661.0 114:394.0 115:401.0 120:234.0 121:134.0 125:47.0 126:978.0 127:492.0 128:1336.0 130:913.0 131:523.0 132:227.0 133:149.0 138:607.0 139:303.0 142:150.0 144:236.0 146:659.0 147:3011.0 148:929.0 149:346.0 154:130.0…			0.833548		1012	987	1324	790	576	889	376	634	752	577	1006	611	1235	915	1333
318161	219188	259	318161	89:936.0 90:93.0 104:805.0 156:15.0 165:18.0 166:19.0 173:32.0 178:22.0 182:14.0 200:38.0 227:17.0 236:20.0 259:411.0 260:65.0 261:20.0 292:14.0 324:15.0 371:14.0 419:17.0 434:19.0			0.594181		533	273	255	667	633	406	340	399	557	397	227	518	294	419	310
247758	997211	201	247758	85:586.0 91:274.0 92:50.0 93:115.0 94:48.0 95:741.0 96:250.0 97:754.0 98:676.0 99:302.0 101:53.0 103:122.0 109:295.0 110:127.0 111:765.0 112:363.0 113:310.0 114:116.0 115:50.0 116:66.0 117:748.0 118:75.0 120:26.0 121:55.0 123:203.0 124:60.0 125:121.0 126:47.0 128:62.0 129:675.0 130:133.0 131:74.0 137:58.0 138:112.0 139:289.0 140:66.0 142:29.0 143:354.0 145:428.0 146:44.0 148:153.0 149:87.0 151:40…			0.44519		2754	1280	1627	2404	2767	2071	1857	2380	1660	2291	1478	2316	1041	2008	2033
247669	992780	111	247669	85:722.0 91:536.0 93:196.0 95:734.0 96:365.0 97:850.0 98:605.0 99:340.0 109:190.0 111:750.0 112:265.0 113:153.0 114:51.0 116:116.0 117:566.0 122:21.0 123:168.0 129:664.0 131:233.0 132:191.0 135:53.0 137:53.0 138:92.0 139:197.0 142:26.0 143:323.0 145:409.0 146:76.0 149:207.0 150:39.0 153:33.0 154:85.0 156:93.0 157:116.0 158:51.0 159:258.0 168:23.0 169:66.0 170:90.0 171:93.0 172:81.0 173:98.0 185:1…			0.805477		3940	2215	2354	3652	4767	2670	2686	3691	5463	3397	2170	3900	1548	3168	2808
241684	998236	185	241684	85:409.0 89:122.0 91:260.0 93:39.0 95:426.0 97:380.0 98:394.0 99:345.0 101:128.0 103:131.0 104:59.0 109:272.0 111:786.0 112:216.0 113:130.0 116:104.0 117:445.0 119:61.0 121:66.0 123:123.0 125:144.0 126:95.0 129:453.0 130:90.0 132:367.0 133:164.0 136:22.0 137:124.0 139:54.0 140:55.0 142:51.0 143:86.0 145:103.0 148:1341.0 149:145.0 150:75.0 154:47.0 156:186.0 157:127.0 158:67.0 165:47.0 166:27.0 16…			0.847689		2383	1208	1373	2040	2774	1743	1540	2039	3306	1945	1218	2333	983	1731	1578
241681	936970	239	241681	85:236.0 91:155.0 94:39.0 95:417.0 96:170.0 97:371.0 98:350.0 99:114.0 100:78.0 107:65.0 109:203.0 110:50.0 111:381.0 112:181.0 113:145.0 114:82.0 116:101.0 117:343.0 123:154.0 125:48.0 129:472.0 130:83.0 131:66.0 132:167.0 136:50.0 137:63.0 138:96.0 139:170.0 140:39.0 142:33.0 143:229.0 145:288.0 146:63.0 148:217.0 151:36.0 154:45.0 156:36.0 157:131.0 159:177.0 169:72.0 170:49.0 171:78.0 172:100…			0.933121		2089	1138	1216	1914	2355	1486	1336	1808	2847	1722	1030	1932	887	1490	1462
241383	941653	239	241383	85:256.0 91:177.0 92:38.0 95:493.0 97:115.0 98:362.0 99:213.0 101:61.0 109:160.0 111:603.0 112:163.0 113:249.0 114:82.0 115:128.0 116:75.0 117:417.0 120:39.0 121:45.0 123:131.0 126:54.0 128:89.0 129:614.0 132:284.0 137:67.0 138:10.0 139:170.0 140:43.0 143:212.0 144:41.0 154:55.0 155:24.0 156:144.0 157:126.0 159:182.0 160:11.0 164:12.0 168:51.0 170:14.0 171:69.0 172:94.0 173:111.0 174:38.0 188:18.…			0.643228		3077	1849	1758	2985	4098	2624	2095	2955	2899	2869	1515	3172	1371	2314	2147
237726	962884	117	237726	87:221.0 88:90.0 89:108.0 91:48.0 92:33.0 94:29.0 96:33.0 101:171.0 103:238.0 116:250.0 117:728.0 118:120.0 119:62.0 129:42.0 137:20.0 161:129.0 191:33.0 228:20.0 249:28.0 258:34.0 270:28.0 363:17.0 366:14.0 387:15.0 436:15.0 438:20.0 457:32.0 474:28.0			0.410807		8440	5230	5703	5059	7994	5965	4487	7484	9714	8399	5155	8459	3154	6599	6233
237287	324581	233	237287	109:48.0 117:1556.0 128:15.0 163:51.0 165:27.0 167:21.0 201:13.0 210:23.0 230:20.0 231:27.0 233:624.0 234:128.0 235:54.0 238:23.0 252:15.0 253:26.0 256:32.0 257:25.0 282:32.0 340:29.0 344:15.0 364:25.0 367:19.0 377:18.0 386:20.0 394:26.0 407:9.0 410:17.0 420:16.0 425:17.0 437:29.0 443:14.0 457:17.0 465:21.0 469:14.0 471:16.0 485:16.0 496:17.0			0.391533		853	692	530	3026	649	813	750	1140	902	454	404	797	720	742	868
234835	1120752	255	234835	85:4905.0 86:764.0 87:292.0 88:752.0 89:3622.0 90:758.0 91:11042.0 92:1066.0 93:19501.0 94:3078.0 95:14656.0 96:654.0 97:1301.0 99:1260.0 101:5252.0 102:1384.0 103:6145.0 104:1242.0 105:18813.0 107:9499.0 108:454.0 109:4722.0 110:771.0 111:1505.0 113:1374.0 114:245.0 115:1557.0 116:2338.0 117:24687.0 118:5137.0 119:10517.0 120:2454.0 121:9555.0 122:2461.0 123:2623.0 124:198.0 125:1174.0 126:447.0…			0.173853		4487	2998	3764	1686	793	1357	6398	11701	2880	3457	537	17267	2539	7339	3486
234833	1173410	251	234833	85:3038.0 86:1616.0 87:979.0 89:4468.0 90:578.0 91:23815.0 92:1938.0 93:23106.0 94:4998.0 95:18963.0 96:2584.0 97:2996.0 99:1677.0 101:6524.0 102:549.0 103:5370.0 104:1462.0 105:20631.0 106:3179.0 107:14266.0 108:3052.0 109:9349.0 110:1513.0 111:1829.0 112:267.0 113:1794.0 115:6969.0 116:9066.0 117:29833.0 118:4232.0 119:14488.0 120:2453.0 121:9995.0 122:2002.0 123:2575.0 124:379.0 125:1238.0 126…			0.384921		408	366	1498	276	339	7350	680	707	586	295	200	175	2019	575	946
234817	645224	271	234817	85:989.0 86:7064.0 88:1726.0 89:2735.0 90:1380.0 91:744.0 96:1402.0 98:1094.0 99:3249.0 100:4672.0 101:2463.0 103:2484.0 104:1549.0 105:1667.0 110:850.0 111:1060.0 112:104.0 113:674.0 114:233.0 115:2393.0 116:3167.0 117:7478.0 118:2710.0 119:1490.0 127:694.0 128:3044.0 129:3833.0 130:5995.0 131:1914.0 132:265.0 133:5936.0 134:2132.0 135:336.0 139:489.0 140:618.0 141:1772.0 142:296.0 143:1529.0 14…			0.785616		402	1769	3075	1790	191	1251	509	786	189	2628	718	1318	1464	940	1319
232333	809059	144	232333	87:77.0 90:203.0 92:193.0 94:63.0 95:94.0 97:71.0 99:119.0 103:633.0 104:162.0 105:31.0 109:76.0 113:56.0 115:204.0 116:119.0 117:281.0 118:176.0 120:105.0 121:49.0 122:33.0 124:31.0 129:427.0 130:400.0 131:335.0 133:274.0 134:139.0 139:64.0 140:70.0 141:106.0 143:46.0 144:8235.0 145:1150.0 146:401.0 147:2059.0 148:192.0 149:150.0 152:30.0 154:95.0 155:103.0 156:630.0 157:193.0 160:254.0 163:63.0…			0.708704		1254	493	3351	1191	303	779	743	781	326	1362	1988	371	1297	788	1151
232330	756845	158	232330	85:262.0 86:839.0 87:222.0 89:223.0 91:186.0 93:72.0 97:159.0 98:109.0 99:123.0 100:1698.0 101:344.0 102:996.0 103:237.0 104:123.0 105:157.0 107:111.0 109:63.0 111:127.0 113:196.0 114:271.0 115:307.0 116:386.0 117:100.0 119:103.0 120:40.0 121:93.0 122:69.0 123:42.0 124:66.0 125:75.0 126:86.0 127:179.0 129:747.0 130:404.0 131:296.0 133:203.0 134:134.0 135:112.0 137:63.0 140:132.0 142:400.0 143:193…			0.436727		889	359	536	1835	934	638	612	468	862	633	600	714	685	772	510
228835	636746	205	228835	86:149.0 91:81.0 93:507.0 94:77.0 100:331.0 101:66.0 102:228.0 104:151.0 105:207.0 106:225.0 114:61.0 115:30.0 116:66.0 119:35.0 120:97.0 129:130.0 130:76.0 131:426.0 132:139.0 133:295.0 134:65.0 135:68.0 136:293.0 137:31.0 140:258.0 143:56.0 148:144.0 149:567.0 150:214.0 151:152.0 152:627.0 153:37.0 158:819.0 159:91.0 161:403.0 162:45.0 163:25.0 164:177.0 165:68.0 166:110.0 167:68.0 168:23.0 177…			0.731754		2949	18495	1202	2031	2257	361	1910	5221	1039	2114	1099	10277	2544	158	1219
228818	757533	174	228818	85:310.0 86:5087.0 87:529.0 88:221.0 89:1197.0 90:139.0 93:38.0 94:56.0 95:37.0 98:48.0 99:93.0 100:2987.0 101:644.0 102:607.0 103:5571.0 104:483.0 105:207.0 111:79.0 113:65.0 114:69.0 115:142.0 116:145.0 117:1970.0 118:175.0 119:171.0 120:73.0 121:35.0 125:40.0 126:43.0 127:47.0 129:649.0 130:478.0 131:581.0 132:177.0 133:1118.0 134:98.0 135:49.0 141:56.0 142:408.0 143:157.0 146:36.0 147:4798.0 …			0.969216		2001	1792	2550	2922	1601	7056	3161	1585	1207	952	1405	1828	9200	5282	3601
228306	880054	144	228306	100:195.0 102:166.0 104:43.0 105:102.0 110:54.0 111:121.0 114:223.0 115:54.0 125:21.0 131:73.0 136:35.0 139:25.0 144:2327.0 145:414.0 146:196.0 150:138.0 153:18.0 174:179.0 179:198.0 180:30.0 193:85.0 232:61.0 236:19.0 241:18.0 248:20.0 250:27.0 260:23.0 268:61.0 275:38.0 286:25.0 287:21.0 293:18.0 308:9.0 357:34.0 363:13.0 364:11.0 436:27.0 478:23.0 482:26.0 484:28.0			0.0956283		2218	451	3686	2378	692	1627	939	1172	224	1041	1474	522	851	894	1382
227216	718906	238	227216	85:504.0 86:945.0 87:632.0 95:236.0 166:137.0 218:907.0 224:156.0 238:1197.0 239:298.0 240:122.0 267:150.0 268:57.0 270:97.0 297:123.0 304:20.0 312:196.0 316:31.0 340:83.0 353:18.0 368:69.0 379:22.0 394:21.0 409:9.0 426:16.0 460:35.0 473:37.0 479:14.0 483:29.0			0.570515		1962	1610	1626	963	2180	1468	414	2033	1814	3004	819	2493	1030	682	1395
227176	441010	158	227176	85:879.0 86:1361.0 87:195.0 88:98.0 90:113.0 91:307.0 93:89.0 95:218.0 96:105.0 97:84.0 99:265.0 100:418.0 101:931.0 102:589.0 104:75.0 105:246.0 106:135.0 107:112.0 111:73.0 112:16.0 113:129.0 114:182.0 115:1001.0 116:685.0 117:8331.0 118:978.0 119:584.0 120:69.0 123:33.0 128:692.0 129:335.0 130:771.0 131:715.0 132:213.0 133:1461.0 134:380.0 143:342.0 144:24.0 145:22.0 147:6084.0 148:870.0 149:1…			0.456308		1921	1454	2968	12440	251	1138	1926	957	405	2203	3248	543	3490	2363	2517
225096	935971	174	225096	86:126.0 97:82.0 101:132.0 102:149.0 116:306.0 131:247.0 132:73.0 144:154.0 174:1538.0 175:293.0 176:156.0 190:83.0 193:104.0 210:47.0 215:63.0 216:69.0 220:34.0 225:41.0 230:99.0 237:44.0 238:51.0 240:32.0 241:23.0 251:58.0 281:34.0 303:52.0 304:45.0 330:26.0 356:36.0 367:23.0 370:23.0 376:18.0 386:22.0 394:42.0 415:49.0 416:40.0 420:28.0 421:24.0 423:25.0 425:19.0 430:36.0 432:35.0 437:42.0 458…			0.375629		1442	731	904	587	1194	1124	430	1891	1347	1158	763	1250	739	647	832
225048	829821	179	225048	100:566.0 102:342.0 103:2891.0 104:207.0 112:32.0 113:34.0 114:140.0 116:155.0 125:79.0 127:79.0 128:202.0 140:141.0 142:801.0 144:8725.0 145:1025.0 146:640.0 156:1036.0 157:192.0 158:797.0 163:72.0 167:65.0 174:17.0 179:3670.0 180:565.0 181:98.0 182:12.0 183:44.0 185:23.0 186:148.0 188:187.0 203:29.0 218:233.0 230:61.0 241:379.0 243:37.0 254:19.0 255:175.0 256:32.0 258:21.0 313:48.0 317:15.0 329…			0.286598		257	115	387	440	135	109	3075	304	927	271	2245	142	2901	2434	1059
225028	962995	176	225028	86:870.0 92:54.0 94:72.0 100:207.0 105:229.0 127:70.0 128:1668.0 130:530.0 132:547.0 144:315.0 172:47.0 174:1518.0 175:278.0 176:5917.0 177:889.0 178:428.0 207:215.0 213:59.0 228:28.0 233:204.0 234:21.0 248:92.0 284:47.0 297:59.0 332:27.0 340:26.0 425:59.0 427:45.0 431:57.0 441:35.0 443:63.0 491:31.0 492:29.0 494:45.0			0.234402		226	95	1118	698	182	211	156	181	123	191	242	127	290	254	306
224462	834865	330	224462	85:375.0 86:321.0 87:302.0 88:62.0 89:717.0 90:298.0 91:420.0 92:167.0 93:130.0 94:101.0 95:123.0 96:190.0 97:570.0 98:336.0 99:151.0 100:1526.0 101:502.0 102:319.0 105:226.0 108:115.0 109:190.0 110:158.0 111:80.0 112:49.0 114:314.0 115:547.0 116:1448.0 117:664.0 118:248.0 119:191.0 120:88.0 121:39.0 122:44.0 124:58.0 126:108.0 127:219.0 128:272.0 129:367.0 130:807.0 131:555.0 133:893.0 134:279.0…			0.730392		8035	9728	10106	6542	6222	8237	4011	9516	8860	14176	3583	11950	4455	4639	7104
224214	745620	389	224214	89:1735.0 94:117.0 95:179.0 100:1959.0 102:335.0 103:3729.0 105:120.0 110:752.0 114:588.0 115:195.0 116:326.0 120:270.0 122:77.0 123:107.0 126:768.0 128:736.0 130:1266.0 131:809.0 132:179.0 133:1599.0 134:235.0 136:245.0 139:43.0 141:102.0 142:1507.0 144:237.0 145:229.0 146:115.0 147:4027.0 148:1143.0 149:806.0 154:541.0 156:1056.0 163:367.0 164:157.0 168:159.0 170:266.0 175:323.0 184:579.0 186:1…			0.720199		3853	5210	3755	4928	10074	4083	2357	4715	5673	5698	1875	11308	5019	3677	4621
224170	389690	198	224170	88:143.0 93:275.0 94:53.0 96:118.0 97:116.0 98:297.0 100:789.0 104:30.0 109:37.0 113:39.0 114:344.0 119:19.0 124:31.0 125:29.0 126:83.0 129:327.0 137:78.0 138:76.0 139:32.0 146:69.0 152:65.0 157:12.0 167:34.0 170:110.0 180:85.0 190:37.0 198:1997.0 199:201.0 267:44.0 268:35.0 362:26.0			0.0811924		411	423	166	371	230	170	166	429	598	745	231	517	214	353	387
223491	277019	114	223491	85:606.0 88:735.0 89:489.0 92:33.0 93:22.0 96:313.0 97:152.0 98:349.0 99:492.0 100:2446.0 102:513.0 106:28.0 113:94.0 114:1533.0 115:147.0 116:430.0 125:16.0 139:65.0 145:24.0 149:400.0 173:977.0 201:24.0 227:18.0 248:19.0 310:24.0 327:45.0 340:10.0 428:14.0 440:17.0 445:19.0 456:25.0 466:18.0			0.977014		602	415	442	810	558	397	412	611	449	571	420	501	410	660	554
223299	595381	257	223299	86:990.0 91:45.0 117:2649.0 118:203.0 124:27.0 139:108.0 152:67.0 153:99.0 154:63.0 197:29.0 241:85.0 257:776.0 258:116.0 276:536.0 329:55.0 373:39.0 450:18.0 461:18.0			0.241097		1316	656	521	1161	1153	866	799	1469	1396	1311	893	1285	784	728	1010
223244	815627	261	223244	91:591.0 92:35.0 94:106.0 96:425.0 104:274.0 106:92.0 108:120.0 109:126.0 110:116.0 117:494.0 123:11.0 124:260.0 129:492.0 135:89.0 151:52.0 152:81.0 161:74.0 163:80.0 165:70.0 173:54.0 180:65.0 191:222.0 198:79.0 199:57.0 201:206.0 205:174.0 211:142.0 224:219.0 233:405.0 234:191.0 235:40.0 236:38.0 244:106.0 245:51.0 247:79.0 248:25.0 250:27.0 261:1056.0 262:330.0 263:55.0 270:90.0 288:101.0 290…			0.312141		488	148	368	240	87	13	177	538	480	470	244	38	259	181	364
223241	616621	359	223241	85:712.0 87:67.0 97:205.0 98:179.0 103:4137.0 108:78.0 153:35.0 167:38.0 177:116.0 197:267.0 213:166.0 241:469.0 242:29.0 255:122.0 256:75.0 259:178.0 269:141.0 272:106.0 293:74.0 294:16.0 319:123.0 320:76.0 329:469.0 330:205.0 343:75.0 344:34.0 349:204.0 358:49.0 359:1007.0 360:354.0 361:194.0 380:24.0 405:11.0 420:8.0 431:20.0 447:129.0 448:100.0 449:36.0 462:21.0 463:16.0 487:21.0			0.194293		2073	242	931	1580	615	1132	905	1317	1702	1960	1242	2212	1288	659	1213
223227	511559	185	223227	89:527.0 93:100.0 99:156.0 109:45.0 127:98.0 142:26.0 149:328.0 158:88.0 160:60.0 172:365.0 173:47.0 185:1394.0 186:182.0 187:45.0 188:52.0 189:23.0 198:20.0 199:63.0 205:50.0 228:84.0 231:46.0 237:26.0 243:598.0 244:429.0 245:138.0 259:29.0 270:22.0 285:71.0 286:19.0 328:29.0 329:251.0 330:77.0 331:23.0 343:193.0 344:145.0 346:21.0 358:18.0 372:19.0 464:15.0			0.356803		1118	189	678	401	258	407	151	165	374	388	701	273	183	117	326
223195	735302	238	223195	85:900.0 86:648.0 87:374.0 88:281.0 89:211.0 90:147.0 91:51.0 92:53.0 93:92.0 94:243.0 95:161.0 96:734.0 97:183.0 98:500.0 99:483.0 100:1213.0 101:207.0 102:587.0 103:130.0 105:126.0 108:40.0 109:25.0 110:189.0 111:132.0 112:125.0 113:347.0 114:210.0 115:428.0 116:970.0 117:497.0 119:149.0 120:35.0 121:139.0 122:44.0 123:125.0 124:570.0 125:119.0 126:551.0 127:292.0 128:897.0 129:478.0 130:255.0 …			0.258577		5699	7230	4424	2218	380	393	3361	8728	6930	9100	3884	668	3568	3562	3725
223169	756132	409	223169	85:66.0 121:75.0 124:43.0 137:44.0 138:45.0 141:68.0 144:1434.0 151:82.0 153:4394.0 154:6787.0 155:807.0 156:231.0 158:268.0 164:30.0 166:344.0 167:329.0 168:104.0 172:308.0 181:102.0 184:41.0 192:206.0 193:110.0 194:75.0 221:98.0 239:219.0 255:190.0 256:173.0 257:135.0 270:31.0 271:151.0 280:174.0 285:23.0 309:19.0 338:31.0 395:42.0 396:51.0 400:89.0 407:98.0 408:205.0 409:1674.0 410:949.0 411:1…			0.106986		126	104	80	60	73	62	59	176	131	120	104	131	86	42	95
219417	914827	174	219417	86:637.0 89:189.0 91:93.0 99:48.0 100:291.0 101:126.0 112:82.0 113:36.0 114:37.0 117:271.0 119:81.0 121:64.0 129:156.0 139:20.0 143:64.0 148:129.0 155:75.0 171:65.0 173:70.0 174:3611.0 175:694.0 176:260.0 177:46.0 185:41.0 191:91.0 193:94.0 203:39.0 204:51.0 207:113.0 219:83.0 221:34.0 232:54.0 233:39.0 241:67.0 243:39.0 245:70.0 247:47.0 251:21.0 255:48.0 257:90.0 259:49.0 260:26.0 266:20.0 269:…			0.137583		7093	4449	2882	4605	5740	5708	4575	9991	7435	6575	5485	7905	4236	4011	5584
219395	685662	171	219395	85:428.0 86:1853.0 87:411.0 88:82.0 92:106.0 93:161.0 94:189.0 95:211.0 96:190.0 97:123.0 98:395.0 99:396.0 100:1844.0 101:1733.0 102:1248.0 103:282.0 104:277.0 105:194.0 107:1039.0 109:76.0 110:182.0 111:99.0 112:276.0 113:563.0 114:452.0 115:588.0 116:3072.0 117:784.0 118:242.0 124:382.0 125:82.0 127:231.0 128:658.0 129:1684.0 130:326.0 131:274.0 132:114.0 133:350.0 134:259.0 135:252.0 137:36.0…			0.0420066		4609	2116	2115	3085	3715	2366	1288	6204	4218	5073	3490	3838	3732	2550	3552
219392	734692	313	219392	85:1164.0 86:1744.0 87:951.0 88:627.0 89:2481.0 90:473.0 91:143.0 92:358.0 93:364.0 94:1067.0 95:479.0 96:612.0 97:66.0 98:1100.0 99:1429.0 100:4229.0 101:3990.0 102:936.0 103:8511.0 104:846.0 105:666.0 106:162.0 107:115.0 108:229.0 109:61.0 110:164.0 111:403.0 112:433.0 113:754.0 114:1040.0 115:908.0 116:932.0 117:1161.0 118:252.0 119:836.0 120:867.0 121:307.0 122:404.0 124:446.0 125:76.0 126:59…			0.0984672		2942	1941	1309	1967	3737	2543	2005	4639	3674	3465	2461	3488	2377	2070	2620
219375	727350	313	219375	85:2700.0 86:2721.0 87:1806.0 88:1975.0 89:2702.0 90:461.0 92:595.0 93:703.0 94:2048.0 95:1905.0 96:1902.0 97:797.0 98:1894.0 99:2659.0 100:6735.0 101:6588.0 102:2243.0 103:21999.0 104:2155.0 105:1871.0 106:455.0 107:523.0 108:475.0 109:314.0 110:701.0 111:704.0 112:1219.0 113:2053.0 114:1824.0 115:2741.0 116:5324.0 117:3465.0 118:620.0 119:1581.0 120:793.0 121:478.0 122:312.0 123:297.0 124:1037.…			0.594937		3496	2745	2634	2600	5214	3992	1768	5028	3834	4219	2766	4268	2535	2067	3130
219370	229317	157	219370	85:1113.0 89:75.0 95:8642.0 96:748.0 97:4706.0 98:1462.0 99:6065.0 100:63.0 101:13798.0 102:966.0 103:1095.0 111:437.0 112:158.0 113:93.0 114:321.0 115:650.0 117:295.0 123:18.0 127:1946.0 128:488.0 129:32687.0 131:1755.0 139:78.0 140:67.0 141:784.0 142:121.0 144:89.0 145:48.0 153:40.0 155:278.0 156:85.0 157:49857.0 158:5664.0 159:4246.0 160:396.0 161:109.0 163:61.0 172:31077.0 173:4217.0 174:2477…			0.215042		878	339	1163	486	2150	2766	1235	1010	1787	830	343	785	312	408	973
217691	269320	177	217691	107:188.0 125:94.0 129:246.0 138:67.0 140:150.0 143:80.0 151:260.0 177:1660.0 178:281.0 179:120.0 185:40.0 199:26.0 219:887.0 257:18.0 258:41.0 433:16.0 485:31.0 493:31.0 498:20.0			0.474422		6531	3774	6145	18143	9489	6310	3980	7513	8035	8250	3972	6392	5118	4866	6102
216193	641094	257	216193	106:22.0 109:18.0 113:135.0 117:2217.0 122:82.0 123:24.0 126:204.0 140:174.0 150:41.0 151:30.0 155:89.0 165:16.0 167:14.0 188:57.0 195:56.0 196:61.0 207:19.0 219:106.0 241:83.0 242:24.0 244:53.0 248:18.0 256:34.0 257:406.0 258:28.0 264:10.0 273:28.0 275:59.0 283:12.0 295:20.0 310:25.0 312:53.0 315:54.0 316:26.0 329:88.0 330:51.0 331:22.0 333:28.0 338:17.0 343:21.0 351:31.0 361:18.0 372:37.0 373:3…			0.100547		630	463	223	453	326	89	343	731	634	392	463	624	395	364	405
215884	724886	156	215884	86:237.0 88:215.0 100:323.0 102:110.0 107:26.0 109:35.0 112:23.0 114:102.0 128:181.0 130:274.0 132:33.0 136:32.0 142:58.0 154:36.0 156:1205.0 157:176.0 158:22.0 161:21.0 174:291.0 175:114.0 176:70.0 177:30.0 188:29.0 199:27.0 208:33.0 222:18.0 224:35.0 227:37.0 228:99.0 229:30.0 230:18.0 231:31.0 236:49.0 237:37.0 247:8.0 277:18.0 291:17.0 292:33.0 293:12.0 304:20.0 317:154.0 318:68.0 324:25.0 33…			0.3368		3558	4155	6323	13316	6341	1167	1216	1320	1201	2596	4922	2961	7391	3240	4442
215866	644147	144	215866	91:131.0 120:28.0 144:3772.0 145:487.0 146:229.0 164:13.0 176:123.0 220:14.0 232:53.0 234:50.0 244:74.0 245:14.0 248:36.0 265:16.0 293:9.0 308:19.0 349:15.0 369:34.0 380:22.0 381:25.0 403:22.0 404:16.0 408:28.0 412:24.0 425:29.0 427:42.0 429:28.0 439:32.0 445:8.0 450:24.0 453:22.0 455:16.0 460:15.0 461:45.0 462:56.0 463:37.0 465:16.0 474:8.0 475:29.0 477:16.0 488:23.0 497:33.0			0.357647		4133	1878	4775	3521	12532	1838	1577	2355	4468	1732	4315	3068	2974	1158	2771
214373	853981	204	214373	87:45.0 89:248.0 91:1334.0 92:106.0 93:56.0 99:140.0 101:875.0 103:2283.0 104:217.0 110:74.0 111:1143.0 112:115.0 113:163.0 114:31.0 115:206.0 116:515.0 117:1379.0 118:295.0 123:37.0 125:44.0 127:92.0 129:189.0 130:122.0 135:104.0 139:26.0 142:49.0 143:387.0 147:985.0 148:264.0 149:84.0 150:71.0 154:10.0 155:30.0 157:146.0 158:40.0 159:52.0 161:40.0 165:45.0 169:239.0 171:84.0 175:65.0 177:57.0 1…			0.395474		830	469	518	2236	608	500	1731	1125	1251	632	2843	1154	1356	876	1233
213147	811775	270	213147	100:84.0 113:101.0 118:46.0 125:18.0 128:23.0 130:141.0 132:19.0 133:74.0 136:120.0 151:23.0 153:115.0 157:67.0 163:136.0 167:47.0 169:44.0 171:34.0 180:55.0 225:12.0 243:67.0 253:67.0 254:52.0 255:25.0 268:18.0 270:422.0 271:137.0 283:73.0 454:17.0			0.623872		996	888	520	883	212	90	824	658	875	655	584	116	695	229	505
211195	395699	198	211195	86:385.0 93:201.0 94:27.0 98:221.0 99:101.0 100:467.0 103:207.0 108:33.0 113:70.0 129:321.0 141:20.0 198:1029.0 199:72.0 240:32.0			0.076307		3744	4174	795	2973	1642	1271	1492	4767	4418	6471	1748	4708	2080	2915	2845
211131	578768	216	211131	85:280.0 86:353.0 91:41.0 93:35.0 94:231.0 95:53.0 96:357.0 97:175.0 98:7097.0 99:552.0 102:208.0 103:724.0 104:86.0 108:148.0 110:60.0 113:76.0 116:353.0 121:30.0 124:123.0 126:8183.0 127:586.0 128:42.0 129:1616.0 130:374.0 131:319.0 136:79.0 143:324.0 144:102.0 145:101.0 146:280.0 154:107.0 156:546.0 157:173.0 158:144.0 172:161.0 173:3068.0 174:605.0 175:121.0 182:25.0 184:55.0 188:27.0 200:447…			0.402218		508	1021	1337	1168	3808	1307	2747	678	617	1646	1256	2721	9810	3025	1005
210857	966185	202	210857	100:110.0 116:105.0 158:92.0 160:18.0 174:63.0 177:22.0 186:14.0 197:9.0 202:2975.0 203:660.0 204:320.0 207:79.0 222:19.0 241:120.0 242:32.0 362:18.0			0.20673		56	141	441	964	37	321	149	130	218	137	98	71	154	138	105
210666	297205	172	210666	85:308.0 86:1012.0 89:451.0 96:354.0 98:230.0 99:349.0 100:309.0 102:265.0 103:13579.0 104:1148.0 105:553.0 109:52.0 110:52.0 111:64.0 112:25.0 113:312.0 114:161.0 115:51.0 116:222.0 117:228.0 118:65.0 122:48.0 123:59.0 124:35.0 126:315.0 128:74.0 129:281.0 130:256.0 132:202.0 133:82.0 136:65.0 138:58.0 139:113.0 140:91.0 141:76.0 142:294.0 143:73.0 144:1652.0 145:172.0 153:50.0 154:94.0 155:69.0…			0.634439		147	932	1013	3421	1187	1908	1127	106	233	1707	2651	88	7335	1201	1363
210361	335074	249	210361	89:76.0 102:75.0 103:139.0 114:61.0 115:432.0 126:165.0 132:157.0 133:300.0 134:58.0 143:191.0 147:854.0 189:167.0 190:4.0 191:253.0 193:12.0 205:8.0 207:393.0 208:21.0 209:5.0 221:170.0 222:2.0 248:8.0 249:400.0 250:4.0			0.518345		1094	369	1631	511	184	217	319	489	229	286	186	393	1032	624	288
210343	290362	189	210343	85:516.0 86:111.0 89:2938.0 90:214.0 91:336.0 94:40.0 95:67.0 99:444.0 100:158.0 102:88.0 105:101.0 106:189.0 107:122.0 108:157.0 110:313.0 113:416.0 114:329.0 128:73.0 130:120.0 146:73.0 172:31.0 189:575.0 193:34.0 200:437.0 203:25.0			0.51864		18	121	221	336	62	57	76	13	71	25	98	189	1015	136	247
210313	565988	217	210313	88:83.0 89:337.0 95:106.0 99:68.0 100:88.0 103:2325.0 104:193.0 116:75.0 117:950.0 129:803.0 130:183.0 133:510.0 134:58.0 139:25.0 141:26.0 142:7.0 146:56.0 157:80.0 170:16.0 183:59.0 189:98.0 191:97.0 204:81.0 205:456.0 217:1739.0 218:249.0 219:24.0 221:37.0 243:100.0 307:24.0 319:23.0			0.409482		745	721	1311	7939	1096	561	1426	1586	1315	1215	814	1229	524	1070	703
210292	669361	203	210292	100:49115.0 108:3087.0 128:16902.0 131:143428.0 132:25215.0 140:2499.0 142:10340.0 144:12995.0 146:7520.0 152:4929.0 153:1625.0 156:7280.0 162:5314.0 174:2852.0 180:2182.0 182:1636.0 188:13041.0 203:404468.0 204:135106.0 216:65796.0 228:2273.0 241:1168.0 254:984.0 272:979.0 290:2006.0 304:13088.0 316:1043.0 331:1842.0 344:1281.0 346:967.0 353:76.0 362:684.0 363:172.0 369:42.0 384:46.0 401:55.0 40…			0.859644		2866	9959	5525	3167	12531	5161	3543	4121	823	1991	11515	10866	10353	5848	6141
210291	600982	204	210291	85:192.0 89:147.0 98:43.0 100:46.0 103:130.0 104:33.0 105:75.0 113:103.0 114:68.0 116:110.0 117:147.0 118:32.0 121:33.0 122:31.0 125:44.0 129:221.0 130:26.0 131:194.0 133:204.0 134:44.0 135:55.0 141:59.0 143:132.0 144:38.0 147:1056.0 151:35.0 152:21.0 153:32.0 154:32.0 155:55.0 157:56.0 158:14.0 159:26.0 161:48.0 166:27.0 169:30.0 170:17.0 171:24.0 172:16.0 177:28.0 181:19.0 183:39.0 184:24.0 185…			0.260669		4235	4239	3346	5428	497	621	1866	3487	1434	1595	3081	1237	1600	1101	2338
209671	339954	179	209671	91:246.0 92:101.0 93:171.0 95:68.0 97:61.0 104:71.0 105:20772.0 106:1553.0 107:275.0 110:102.0 118:74.0 119:213.0 121:280.0 122:98.0 135:12922.0 136:1718.0 137:461.0 178:71.0 179:14739.0 180:2023.0 181:628.0 193:251.0 194:871.0 195:121.0 196:35.0 323:21.0			0.182194		104798	32591	186068	113798	101385	77454	43350	75939	114769	59305	28702	82339	37027	37787	69168
208761	591338	156	208761	85:32321.0 86:12482.0 87:9573.0 88:7852.0 89:3216.0 90:1237.0 91:1339.0 92:2169.0 93:1284.0 94:1525.0 95:9864.0 96:2905.0 97:5816.0 98:17138.0 99:13072.0 100:39543.0 101:46331.0 102:11923.0 103:20783.0 104:2591.0 105:4775.0 106:947.0 107:529.0 108:11448.0 109:1567.0 110:2741.0 111:7809.0 112:13328.0 113:6680.0 114:18583.0 115:17548.0 116:128222.0 117:35193.0 118:8301.0 119:7494.0 120:753.0 121:10…			0.0991472		2546	354	1468	4148	708	345	318	3064	2155	1836	4034	5970	3871	146	4858
204696	617204	231	204696	87:222.0 89:195.0 90:64.0 95:41.0 101:507.0 103:1228.0 104:107.0 105:104.0 116:130.0 117:1143.0 118:147.0 120:43.0 124:28.0 125:65.0 127:179.0 129:1751.0 130:60.0 131:325.0 132:10.0 133:746.0 134:186.0 135:115.0 138:8.0 139:10.0 143:260.0 147:3575.0 148:527.0 149:320.0 150:50.0 151:63.0 155:40.0 163:110.0 164:29.0 167:155.0 169:43.0 170:22.0 175:80.0 177:9.0 185:43.0 187:62.0 189:178.0 190:36.0 1…			0.44846		1677	1409	1235	1386	3539	2356	1121	2596	2857	2374	1080	3361	1327	1632	817
204582	519464	179	204582	85:10216.0 86:3792.0 87:21469.0 88:25982.0 89:42728.0 90:11089.0 91:67132.0 92:5784.0 93:7026.0 94:1818.0 95:5183.0 96:2451.0 97:4271.0 98:2787.0 99:15590.0 101:66641.0 102:76432.0 103:419330.0 104:272001.0 105:187339.0 106:39910.0 107:15023.0 108:1867.0 109:2352.0 110:217.0 111:5146.0 112:1482.0 113:7241.0 114:2038.0 115:48686.0 116:143313.0 117:76470.0 118:30094.0 119:61669.0 120:11791.0 121:23…			0.274146		1072	875	12047	518	2080	3166	50	2074	1434	778	27	1835	75	624	1895
189243	740231	160	189243	86:486.0 89:539.0 91:34.0 92:21.0 97:1196.0 98:75.0 99:18.0 100:660.0 101:272.0 102:84.0 103:231.0 105:309.0 108:16.0 110:297.0 115:213.0 116:174.0 117:400.0 118:10.0 127:263.0 130:25.0 131:343.0 132:361.0 133:781.0 134:105.0 140:23.0 143:132.0 146:714.0 147:901.0 148:155.0 152:31.0 154:37.0 158:76.0 159:1.0 160:3363.0 161:335.0 162:87.0 168:20.0 169:492.0 170:71.0 171:44.0 174:108.0 175:153.0 18…			0.493386		325	312	1634	263	626	781	266	239	133	1284	377	277	398	322	405
188304	917249	192	188304	85:302.0 88:81.0 93:88.0 96:36.0 98:78.0 99:455.0 100:191.0 101:616.0 102:112.0 103:3488.0 104:332.0 105:177.0 108:90.0 109:143.0 110:137.0 111:422.0 113:30.0 115:233.0 117:795.0 119:56.0 121:32.0 122:52.0 123:69.0 124:22.0 125:103.0 127:147.0 129:438.0 133:435.0 134:45.0 136:89.0 137:58.0 138:123.0 142:109.0 143:173.0 144:45.0 145:206.0 146:237.0 147:414.0 149:218.0 152:19.0 155:426.0 158:35.0 1…			0.342133		10192	438	7293	19862	1410	837	2990	1586	2442	2645	7068	1573	2728	5684	4798
187841	1043677	272	187841	85:938.0 87:1385.0 88:419.0 89:851.0 90:794.0 91:3363.0 92:187.0 96:1012.0 97:698.0 98:606.0 99:2132.0 100:524.0 101:979.0 102:546.0 103:3673.0 104:1131.0 105:3047.0 107:572.0 108:344.0 109:883.0 111:380.0 112:322.0 115:1574.0 116:46.0 117:1950.0 118:497.0 119:2075.0 120:327.0 121:2286.0 124:123.0 125:271.0 126:747.0 127:568.0 128:697.0 129:1010.0 131:2318.0 132:545.0 133:10558.0 134:2557.0 135:5…			0.0999653		78	29	204	99	123	373	70	40	96	42	28	78	71	60	92
187301	571247	144	187301	86:1917.0 87:370.0 98:115.0 100:1024.0 101:446.0 102:385.0 105:149.0 106:100.0 110:240.0 112:207.0 113:98.0 114:405.0 116:338.0 124:48.0 128:431.0 133:182.0 139:33.0 140:86.0 142:266.0 143:138.0 144:23497.0 145:3076.0 146:1617.0 149:184.0 155:96.0 171:1349.0 172:306.0 174:192.0 199:103.0 201:43.0 234:25.0 239:27.0 246:28.0 252:28.0 261:24.0 265:34.0 289:138.0 291:39.0 317:168.0 319:52.0 340:29.0 …			0.864179		5927	1538	7522	4714	1738	2449	2436	3584	1432	2527	7251	1997	4426	3711	3717
187054	938032	156	187054	85:830.0 86:4362.0 87:857.0 88:491.0 89:2513.0 98:224.0 99:1249.0 100:2008.0 101:597.0 102:1428.0 103:11296.0 104:728.0 105:261.0 110:254.0 112:417.0 113:543.0 115:599.0 116:1745.0 117:4106.0 118:762.0 126:1729.0 127:597.0 128:1556.0 129:2150.0 130:2008.0 131:1691.0 132:535.0 133:2207.0 135:454.0 136:137.0 139:86.0 140:1000.0 141:271.0 142:5678.0 143:1153.0 144:589.0 145:374.0 146:1325.0 147:1079…			0.82417		657	692	831	1379	3359	887	673	936	484	315	874	1443	2264	1450	1213
185057	728373	181	185057	85:38.0 86:140.0 90:41.0 93:100.0 95:55.0 96:52.0 98:65.0 101:86.0 105:40.0 107:218.0 108:237.0 109:309.0 110:115.0 111:58.0 112:75.0 113:28.0 114:78.0 117:68.0 118:20.0 119:66.0 120:257.0 121:50.0 123:25.0 124:39.0 127:125.0 129:134.0 130:97.0 131:151.0 132:75.0 133:180.0 134:233.0 135:82.0 136:51.0 137:21.0 138:66.0 139:39.0 140:26.0 145:54.0 146:64.0 147:461.0 150:59.0 151:57.0 153:34.0 154:37…			0.463998		514	788	454	351	1027	568	211	787	650	876	404	979	490	438	570
185030	737639	181	185030	85:401.0 86:785.0 87:363.0 88:47.0 92:196.0 93:369.0 94:270.0 95:404.0 96:378.0 97:456.0 98:604.0 99:216.0 102:343.0 103:285.0 104:33.0 105:148.0 107:947.0 108:1227.0 109:2466.0 110:386.0 111:253.0 112:129.0 113:59.0 114:110.0 117:470.0 118:122.0 119:215.0 120:1644.0 121:408.0 124:580.0 125:148.0 129:231.0 130:161.0 131:233.0 132:83.0 133:714.0 134:853.0 135:354.0 136:143.0 137:111.0 138:361.0 13…			0.459937		1224	1703	1021	524	2159	1404	1031	2335	2371	1908	679	2032	711	909	1309
172042	717292	246	172042	85:488.0 86:2882.0 87:360.0 88:206.0 94:24.0 97:112.0 98:80.0 99:507.0 100:1162.0 101:291.0 102:799.0 103:63.0 110:119.0 112:242.0 114:449.0 115:567.0 116:619.0 117:876.0 118:193.0 119:181.0 122:7.0 124:97.0 126:257.0 127:56.0 128:694.0 129:495.0 130:778.0 131:623.0 133:189.0 135:39.0 140:265.0 141:154.0 142:1168.0 143:220.0 144:189.0 146:670.0 147:1365.0 153:43.0 154:73.0 156:2159.0 157:281.0 15…			0.963712		529	377	462	475	5464	709	205	586	702	943	613	4454	438	189	1089
171827	937597	174	171827	85:124.0 86:4558.0 87:521.0 88:237.0 89:66.0 90:23.0 93:112.0 94:141.0 95:7195.0 96:2679.0 97:321.0 98:181.0 100:2613.0 101:466.0 102:994.0 105:69.0 106:79.0 107:418.0 108:397.0 109:1230.0 110:107.0 111:48.0 112:130.0 113:112.0 114:55.0 115:210.0 116:572.0 117:225.0 118:41.0 119:195.0 120:67.0 121:144.0 122:137.0 123:138.0 124:504.0 125:67.0 126:166.0 127:218.0 128:165.0 129:282.0 130:1754.0 131:…			0.898208		2297	1363	2032	1244	1041	820	1178	1831	1411	1769	1588	1205	707	1695	1224
171002	435752	201	171002	85:814.0 86:291.0 87:981.0 88:319.0 89:3174.0 90:226.0 91:665.0 94:72.0 95:23.0 97:82.0 98:563.0 99:298.0 100:223.0 101:2429.0 102:486.0 103:7999.0 104:2514.0 105:1017.0 110:106.0 111:97.0 112:29.0 113:254.0 114:654.0 115:1239.0 116:926.0 117:14935.0 118:1530.0 119:1075.0 120:145.0 124:40.0 126:532.0 128:396.0 129:1943.0 130:429.0 131:3627.0 132:805.0 133:6175.0 134:1057.0 135:545.0 136:178.0 139…			0.309096		1108	2918	518	493	1968	1113	757	1936	2142	1292	1070	1719	1334	2152	1491
170821	440002	158	170821	85:638.0 86:2086.0 87:375.0 90:113.0 98:349.0 99:493.0 100:3450.0 101:478.0 102:2512.0 103:239.0 110:99.0 114:584.0 115:362.0 116:738.0 117:308.0 118:614.0 122:39.0 126:72.0 128:988.0 129:768.0 130:581.0 131:453.0 132:619.0 133:175.0 134:108.0 135:78.0 142:571.0 143:139.0 144:179.0 146:119.0 147:1153.0 148:91.0 149:91.0 158:27462.0 159:3866.0 160:1247.0 169:118.0 171:62.0 173:60.0 179:62.0 202:18…			0.479597		1921	1513	2645	11282	251	968	1926	957	465	2427	2953	614	3142	2363	2298
170791	660725	144	170791	91:66.0 98:47.0 100:130.0 103:77.0 114:67.0 116:65.0 140:18.0 142:21.0 144:3072.0 145:275.0 146:227.0 179:21.0 209:31.0 225:35.0 229:33.0 242:20.0 245:32.0 257:43.0 259:22.0 314:26.0 315:30.0 363:13.0 371:17.0 377:23.0			0.918297		6281	13890	4025	5233	5840	7700	1852	6435	4848	7383	4737	7705	12982	2139	7677
170766	686475	158	170766	86:468.0 92:40.0 94:30.0 95:131.0 102:101.0 104:19.0 110:57.0 126:50.0 140:54.0 141:63.0 142:110.0 152:19.0 154:16.0 156:733.0 157:128.0 158:5386.0 159:688.0 160:451.0 233:13.0 477:9.0			0.949981		2911	778	2759	1625	988	1287	851	1526	752	1234	2995	1009	1623	2260	1565
170728	708283	174	170728	86:6547.0 87:959.0 88:564.0 100:3292.0 101:604.0 102:1401.0 103:1393.0 104:109.0 107:51.0 110:318.0 113:395.0 114:415.0 115:466.0 116:760.0 117:2497.0 121:145.0 125:104.0 126:123.0 130:1191.0 133:1305.0 143:162.0 144:367.0 146:361.0 147:4445.0 148:799.0 149:1029.0 150:71.0 153:94.0 158:509.0 159:429.0 170:94.0 171:47.0 172:584.0 173:238.0 174:22084.0 175:3698.0 176:3215.0 177:447.0 178:109.0 181:…			0.673814		1770	1779	4604	4510	891	1480	1487	667	457	1378	4490	1028	3193	2848	2128
170630	928626	142	170630	85:674.0 86:3877.0 87:447.0 88:258.0 89:2379.0 90:322.0 99:1393.0 100:2944.0 101:1036.0 102:715.0 103:10670.0 104:958.0 105:578.0 108:111.0 110:174.0 111:66.0 113:577.0 116:1606.0 117:3645.0 118:172.0 126:1586.0 128:2170.0 129:1979.0 130:1229.0 131:1081.0 132:196.0 133:1052.0 134:194.0 135:340.0 140:420.0 141:536.0 142:9688.0 143:1369.0 144:715.0 145:266.0 146:170.0 147:5802.0 148:1428.0 149:654.…			0.163392		986	524	987	1129	742	681	596	720	648	3017	1511	1013	1225	856	827
170522	672568	170	170522	85:3220.0 86:4138.0 87:957.0 90:895.0 91:6047.0 92:145.0 93:1241.0 94:4057.0 95:2543.0 96:6136.0 97:1166.0 98:1057.0 99:3022.0 100:23405.0 101:6619.0 102:4293.0 105:1609.0 107:703.0 108:451.0 109:396.0 110:607.0 111:1054.0 112:1571.0 113:2110.0 114:5315.0 115:2589.0 116:7281.0 117:5302.0 118:1059.0 119:2728.0 120:289.0 121:4856.0 122:1173.0 123:615.0 124:1198.0 125:336.0 126:1321.0 127:416.0 128:…			0.0444202		1055	931	925	995	936	941	736	1264	1120	1169	1182	1113	1129	725	1036
170498	529748	257	170498	85:1244.0 86:4428.0 87:750.0 88:967.0 89:1538.0 90:167.0 91:280.0 95:95.0 98:2296.0 99:1944.0 100:4492.0 101:909.0 102:1534.0 103:16768.0 104:1040.0 105:967.0 109:410.0 111:239.0 112:321.0 113:1271.0 114:1239.0 115:1508.0 116:2000.0 117:1362.0 118:470.0 119:720.0 120:37.0 121:172.0 126:714.0 128:1198.0 129:1359.0 130:650.0 131:3492.0 132:467.0 133:4024.0 134:634.0 135:483.0 136:74.0 137:77.0 140:…			0.151474		7999	3700	4903	8030	5496	4818	4562	6867	6834	8733	6809	7133	6617	4825	5955
170131	617861	196	170131	86:462.0 88:108.0 90:69.0 92:35.0 93:110.0 95:946.0 96:7281.0 97:2363.0 98:212.0 100:1081.0 101:172.0 102:183.0 103:258.0 106:108.0 108:82.0 109:74.0 111:118.0 112:37.0 116:221.0 119:87.0 123:81.0 131:211.0 132:176.0 133:352.0 134:389.0 137:27.0 138:26.0 139:252.0 141:80.0 143:109.0 145:74.0 147:2481.0 149:270.0 150:173.0 151:71.0 153:74.0 155:42.0 159:35.0 161:64.0 162:53.0 163:153.0 164:59.0 16…			0.652859		699	764	1978	1319	89	403	541	306	185	671	1182	281	1598	568	677
170069	280835	145	170069	87:587.0 89:557.0 91:409.0 96:190.0 98:189.0 99:1642.0 101:1126.0 103:1385.0 104:607.0 105:630.0 106:109.0 109:118.0 112:182.0 113:479.0 115:2063.0 118:1242.0 119:483.0 120:140.0 123:36.0 124:13.0 126:256.0 128:210.0 129:1513.0 131:3446.0 132:418.0 133:6444.0 136:76.0 139:32.0 141:44.0 143:692.0 144:1141.0 145:57367.0 146:9593.0 147:35591.0 148:7582.0 149:4899.0 150:445.0 151:226.0 152:53.0 153:7…			0.445656		4587	8434	6230	22937	5842	3576	3783	5419	10417	4613	5587	5163	3716	5531	7897
168861	581719	174	168861	85:2555.0 86:79170.0 88:4152.0 89:8821.0 90:1146.0 91:400.0 92:43.0 99:1700.0 100:33902.0 101:10791.0 102:5967.0 103:2777.0 104:770.0 105:85.0 106:8.0 110:65.0 113:1551.0 114:1303.0 115:1111.0 116:14302.0 117:8801.0 118:1900.0 119:630.0 120:85.0 121:4.0 127:688.0 128:1259.0 129:9138.0 130:16337.0 131:4208.0 132:2242.0 133:2618.0 134:370.0 137:60.0 139:48.0 141:6.0 142:167.0 144:799.0 145:595.0 14…			0.893047		1132	692	707	846	3309	2972	612	864	821	881	701	4352	684	1326	966
168785	806546	91	168785	85:5645.0 86:1123.0 87:2004.0 88:3892.0 89:1576.0 90:603.0 91:84510.0 92:22584.0 93:32787.0 94:8437.0 95:8923.0 96:1156.0 97:1176.0 98:544.0 99:469.0 100:563.0 101:511.0 102:898.0 103:4452.0 104:5417.0 105:28030.0 106:12481.0 107:8141.0 108:11574.0 109:3145.0 110:472.0 111:544.0 112:80.0 113:344.0 114:207.0 115:6874.0 116:3030.0 117:20684.0 118:5381.0 119:18274.0 120:5329.0 121:4202.0 122:1631.0 …			0.372292		1817	317	1324	339	3824	2018	696	2367	2494	5041	1240	4081	279	252	1871
168764	598688	174	168764	85:2029.0 86:59054.0 88:3077.0 89:6773.0 90:871.0 91:357.0 92:3.0 94:32.0 98:228.0 99:1363.0 100:25913.0 101:7993.0 102:4514.0 103:1758.0 104:638.0 105:150.0 108:28.0 109:95.0 112:85.0 113:1305.0 114:1121.0 115:925.0 116:11755.0 117:6347.0 118:1448.0 119:580.0 120:43.0 121:10.0 122:37.0 123:82.0 127:645.0 128:812.0 129:7297.0 130:13451.0 131:3284.0 132:1898.0 133:2114.0 134:176.0 137:53.0 138:38.…			0.61925		8810	7294	29343	9483	21972	18620	3901	9664	11150	26156	8157	17697	4277	6147	10953
161391	359862	162	161391	85:656.0 86:964.0 87:1081.0 88:582.0 100:2271.0 101:161.0 102:593.0 104:291.0 105:109.0 113:339.0 114:289.0 116:209.0 119:266.0 127:159.0 130:4977.0 131:561.0 132:557.0 134:165.0 135:311.0 140:49.0 142:107.0 145:67.0 146:2284.0 161:94.0 162:6391.0 163:1062.0 164:644.0 177:6232.0 178:1072.0 179:698.0 180:55.0 181:57.0 206:62.0 227:53.0 234:39.0 238:10.0 249:140.0 250:520.0 251:154.0 252:62.0 262:2…			0.584086		921	788	545	1158	747	605	646	663	636	916	677	722	816	628	723
161085	319344	147	161085	85:1344.0 86:275.0 87:723.0 88:283.0 89:430.0 90:82.0 91:148.0 92:101.0 93:93.0 99:638.0 101:1418.0 102:400.0 103:6836.0 104:593.0 105:844.0 111:159.0 112:132.0 113:605.0 114:37.0 115:1147.0 116:490.0 117:803.0 119:243.0 120:114.0 129:2049.0 130:358.0 131:1674.0 132:342.0 133:5015.0 134:634.0 135:230.0 137:34.0 143:3710.0 144:1301.0 145:500.0 147:39781.0 148:6372.0 149:4771.0 150:460.0 151:242.0 …			0.875056		5585	3779	5313	6061	5405	4155	2825	4967	6774	5398	3413	6024	2960	4352	4969
160935	1126102	345	160935	86:589.0 89:875.0 91:7835.0 92:1067.0 93:7069.0 94:1091.0 95:3382.0 99:359.0 100:182.0 101:1613.0 102:490.0 103:1471.0 105:7413.0 106:1221.0 107:7504.0 108:777.0 109:2272.0 110:395.0 111:271.0 112:161.0 113:518.0 115:1569.0 116:2009.0 117:10084.0 118:1422.0 119:4552.0 120:841.0 121:2999.0 122:1543.0 123:1154.0 124:164.0 125:340.0 127:314.0 128:869.0 129:6479.0 130:643.0 131:3960.0 132:1306.0 133:…			0.966987		12726	4596	5967	2759	36846	34763	21607	19220	16781	16629	3247	48554	2872	9602	12741
160761	688385	352	160761	85:1690.0 86:1090.0 87:450.0 88:418.0 95:75.0 96:137.0 97:174.0 98:842.0 99:3527.0 100:5847.0 101:1707.0 102:598.0 103:1479.0 104:212.0 105:155.0 109:169.0 110:251.0 111:794.0 112:225.0 113:506.0 114:340.0 115:420.0 116:2304.0 117:1878.0 118:377.0 119:190.0 122:47.0 123:65.0 124:175.0 125:424.0 128:314.0 129:1238.0 130:1407.0 131:1654.0 132:494.0 133:1490.0 134:109.0 137:250.0 138:64.0 139:144.0 …			0.11428		344	350	573	283	358	686	276	166	108	585	321	166	333	163	331
160746	848063	87	160746	85:1174.0 86:569.0 87:45964.0 88:2232.0 89:6019.0 90:292.0 91:1863.0 93:2866.0 94:657.0 95:3452.0 96:4001.0 97:3560.0 98:725.0 99:324.0 100:12033.0 101:2002.0 102:226.0 105:748.0 109:932.0 110:1588.0 111:2444.0 112:812.0 114:540.0 115:621.0 116:933.0 117:2461.0 119:164.0 120:329.0 121:1964.0 122:600.0 123:443.0 124:818.0 125:1136.0 126:513.0 128:748.0 129:3732.0 136:341.0 138:6560.0 139:1567.0 14…			0.540463		36588	10731	354787	7308	486141	1039817	35204	55905	43427	909631	25892	61520	6658	20700	182045
146585	348125	124	146585	85:21115.0 86:596.0 91:384.0 92:116.0 93:1588.0 94:6754.0 95:671.0 96:845.0 97:1038.0 103:18551.0 104:1725.0 105:380.0 108:1386.0 110:1261.0 112:688.0 124:29360.0 125:3609.0 126:2523.0 129:806.0 142:589.0 143:215.0 145:342.0 150:39.0 152:218.0 154:221.0 155:160.0 156:438.0 157:523.0 158:2999.0 159:913.0 168:9693.0 169:1302.0 170:682.0 171:458.0 183:4268.0 184:1387.0 186:7576.0 187:1222.0 197:104.…			0.591118		1849	1429	2330	1131	808	982	634	1272	1116	1522	900	1142	1234	1049	1534
146430	975336	204	146430	85:4001.0 86:1211.0 87:2120.0 88:1099.0 89:13013.0 90:1043.0 91:1242.0 94:176.0 95:237.0 96:701.0 97:1435.0 98:380.0 99:3574.0 100:631.0 101:10214.0 102:1850.0 103:52009.0 104:5047.0 105:2877.0 109:2162.0 110:440.0 111:2649.0 112:423.0 113:2303.0 114:495.0 115:3344.0 116:8912.0 117:9761.0 118:1178.0 119:1858.0 120:182.0 124:112.0 125:329.0 127:1706.0 128:2505.0 129:46808.0 130:6616.0 131:15880.0 …			0.0776784		6770	1917	841	2713	5751	259	7292	12770	19069	2410	11956	7472	3298	3562	5276
146315	1012416	471	146315	86:393.0 87:130.0 89:873.0 90:277.0 91:665.0 92:73.0 93:139.0 94:216.0 95:635.0 98:380.0 99:732.0 100:412.0 101:689.0 102:256.0 103:873.0 105:1341.0 107:622.0 110:51.0 111:289.0 112:300.0 113:403.0 114:175.0 115:1433.0 116:227.0 117:466.0 118:202.0 120:314.0 121:701.0 122:310.0 123:232.0 125:222.0 126:608.0 127:453.0 128:260.0 130:195.0 131:680.0 132:373.0 133:1928.0 134:264.0 135:1268.0 136:419.…			0.97044		291	241	493	316	48	96	179	167	511	262	209	241	138	116	213
146245	390779	116	146245	85:242.0 88:114.0 95:58.0 97:168.0 99:1450.0 100:655.0 101:3627.0 102:474.0 103:480.0 105:363.0 106:104.0 115:1204.0 116:10266.0 117:1788.0 118:267.0 119:579.0 120:54.0 124:38.0 131:2319.0 132:290.0 133:6833.0 134:2025.0 135:616.0 137:90.0 141:562.0 144:44.0 145:684.0 147:18517.0 148:2350.0 149:2793.0 150:241.0 151:206.0 152:122.0 157:23.0 163:329.0 164:173.0 169:109.0 171:162.0 172:77.0 175:707.…			0.57363		485	4689	9660	4382	8669	6483	1332	4447	3375	8641	3652	4436	2352	2598	5013
146233	1161202	121	146233	85:720.0 86:72.0 87:128.0 88:349.0 89:1256.0 90:257.0 91:7718.0 92:709.0 93:6717.0 94:1632.0 95:4295.0 96:1178.0 97:445.0 99:704.0 101:1720.0 102:376.0 103:631.0 104:391.0 105:5519.0 106:787.0 107:5509.0 108:1295.0 109:3647.0 110:756.0 111:345.0 113:505.0 115:531.0 116:1137.0 117:6569.0 118:305.0 119:3647.0 120:950.0 121:8129.0 122:1427.0 123:2106.0 124:1420.0 125:580.0 127:508.0 128:723.0 129:69…			0.585749		62722	49715	103643	10163	68774	113088	57559	101634	69384	87861	34250	137986	65163	42834	63280
145881	653579	102	145881	85:271.0 86:2126.0 87:518.0 88:898.0 89:3194.0 96:209.0 99:36.0 100:435.0 101:1799.0 102:16656.0 103:16706.0 104:1880.0 105:992.0 111:905.0 113:631.0 114:64.0 116:859.0 117:3975.0 118:244.0 127:478.0 129:2947.0 131:279.0 132:517.0 133:3134.0 134:777.0 137:52.0 138:63.0 141:357.0 142:428.0 145:247.0 147:11261.0 148:1425.0 149:484.0 157:571.0 159:37.0 168:191.0 169:199.0 170:251.0 171:205.0 172:459…			0.227787		3287	4172	4420	6199	61881	37281	3696	4357	2304	6944	3886	3898	14791	5491	5314
138108	675784	159	138108	85:973.0 86:2511.0 87:1859.0 88:1479.0 89:10737.0 90:740.0 91:359.0 96:416.0 97:782.0 98:548.0 99:956.0 100:6754.0 101:6189.0 102:4822.0 103:16055.0 104:1713.0 105:4350.0 106:854.0 110:473.0 111:518.0 112:412.0 113:1275.0 114:786.0 115:1299.0 116:1230.0 117:13794.0 118:1612.0 119:1248.0 120:196.0 122:77.0 126:593.0 127:3326.0 128:2004.0 129:18785.0 130:4861.0 131:5447.0 132:940.0 133:8448.0 134:2…			0.941727		1326	9261	15799	3150	2025	1255	1721	1560	2651	14680	7163	1943	3990	1094	5144
134621	1109965	428	134621	85:52742.0 86:14063.0 87:14776.0 88:9929.0 89:32903.0 90:5898.0 91:308052.0 92:51538.0 93:404121.0 94:79368.0 95:330780.0 96:31870.0 97:47196.0 98:6100.0 99:25393.0 100:4337.0 101:64657.0 102:12304.0 103:70183.0 104:18359.0 105:431995.0 106:91185.0 107:398691.0 108:66966.0 109:206913.0 110:23844.0 111:37067.0 112:7492.0 113:31652.0 114:8055.0 115:58314.0 116:105657.0 117:426126.0 118:84360.0 119:…			0.647282		300722	179158	190107	52331	562933	379778	492471	501517	466244	343559	88343	670277	100965	333906	283878
133921	630254	232	133921	87:867.0 89:832.0 92:93.0 98:349.0 99:156.0 100:3828.0 101:1599.0 102:16054.0 103:2794.0 104:608.0 105:189.0 114:1056.0 115:2688.0 116:1470.0 117:1818.0 118:410.0 120:139.0 126:231.0 128:1109.0 131:1509.0 132:814.0 133:1684.0 134:387.0 142:896.0 143:575.0 144:3651.0 145:242.0 147:9021.0 148:1282.0 149:841.0 154:433.0 155:66.0 163:255.0 171:73.0 172:1510.0 173:230.0 177:146.0 187:171.0 188:542.0 1…			0.71555		729	828	2042	1981	492	913	367	488	349	1263	719	492	2153	971	866
131168	963702	117	131168	85:502.0 86:611.0 87:5721.0 88:2070.0 89:3587.0 90:282.0 91:207.0 93:89.0 94:63.0 95:180.0 97:130.0 99:442.0 100:54.0 101:5304.0 102:718.0 103:11365.0 104:770.0 105:1096.0 106:166.0 107:217.0 109:209.0 110:80.0 111:227.0 112:37.0 113:398.0 114:79.0 115:831.0 116:7144.0 117:21506.0 118:2544.0 119:1522.0 120:157.0 122:52.0 123:43.0 124:41.0 127:137.0 129:2717.0 130:457.0 131:1894.0 132:234.0 133:25…			0.36537		7468	4770	5180	4538	7592	6739	4892	7574	10323	7061	4461	8383	3707	6227	5782
130640	837207	290	130640	86:491.0 87:360.0 88:147.0 89:67.0 90:33.0 91:45.0 94:94.0 95:64.0 98:151.0 100:1239.0 101:267.0 103:202.0 104:28.0 105:69.0 109:47.0 110:127.0 119:142.0 126:90.0 128:183.0 129:58.0 130:88.0 132:69.0 133:388.0 134:55.0 135:16.0 139:23.0 142:246.0 145:170.0 146:267.0 147:1106.0 149:56.0 150:36.0 155:99.0 156:525.0 157:204.0 158:106.0 159:45.0 160:15.0 161:21.0 171:320.0 172:74.0 174:1263.0 177:45.…			0.743091		1591	1717	926	1821	788	2321	1545	3040	1280	1729	1440	1765	1020	1195	1585
130638	872968	174	130638	85:582.0 86:7378.0 87:666.0 88:540.0 89:219.0 94:78.0 95:260.0 96:466.0 97:239.0 98:151.0 99:457.0 100:3281.0 101:394.0 102:1030.0 105:54.0 106:25.0 108:148.0 110:192.0 112:808.0 113:411.0 114:616.0 116:644.0 121:74.0 123:330.0 124:143.0 126:173.0 128:1546.0 130:859.0 131:717.0 132:580.0 133:1061.0 135:336.0 137:95.0 139:157.0 140:379.0 142:770.0 143:748.0 145:223.0 146:363.0 147:4346.0 148:881.0…			0.749838		1644	1062	4052	4226	699	1121	893	580	295	1351	4011	1117	6997	1797	2114
130599	623643	116	130599	85:159.0 86:115.0 87:57.0 89:80.0 91:40.0 92:9.0 96:37.0 99:40.0 100:410.0 101:104.0 103:67.0 109:36.0 116:7524.0 117:750.0 118:230.0 123:24.0 124:45.0 129:206.0 131:82.0 133:214.0 142:160.0 158:186.0 160:17.0 166:44.0 217:18.0 231:16.0 242:20.0 260:56.0 267:25.0 269:63.0 270:61.0 271:66.0 280:18.0 304:15.0 326:35.0 331:15.0 333:32.0 351:14.0 353:18.0 356:24.0 371:15.0 378:25.0 449:18.0 456:15.0 …			0.51096		5300	1795	5183	4212	1046	2337	2445	2907	2593	3419	9218	2491	3699	3216	3401
130581	212391	102	130581	85:84.0 86:701.0 87:604.0 88:396.0 89:539.0 93:2007.0 95:719.0 96:49.0 98:381.0 100:419.0 101:591.0 102:30123.0 103:3397.0 104:953.0 105:117.0 113:19.0 114:355.0 115:322.0 116:406.0 117:874.0 123:2258.0 124:169.0 125:464.0 129:47.0 131:394.0 132:396.0 133:295.0 146:105.0 147:3823.0 148:817.0 149:182.0 157:26.0 165:75.0 204:288.0 218:35.0 219:71.0			0.392509		12409	7075	6501	61287	15743	12450	19126	12737	16665	12150	8563	11607	10794	16755	11343
130558	878863	158	130558	86:845.0 87:163.0 88:123.0 91:136.0 95:17.0 96:53.0 100:646.0 102:651.0 104:19.0 105:125.0 108:32.0 111:19.0 112:17.0 115:134.0 116:179.0 117:158.0 118:54.0 123:34.0 124:13.0 128:171.0 129:70.0 130:176.0 133:66.0 135:66.0 140:44.0 142:65.0 143:55.0 147:971.0 154:40.0 158:5893.0 159:680.0 160:255.0 172:51.0 174:1183.0 175:126.0 184:32.0 198:14.0 201:44.0 204:549.0 210:34.0 219:69.0 220:24.0 221:71…			0.160298		1232	692	4226	3285	624	1457	570	747	166	424	1006	711	1404	1553	1577
130549	881377	156	130549	85:26.0 86:1808.0 87:168.0 88:409.0 89:36.0 96:54.0 97:72.0 98:93.0 99:83.0 100:1405.0 101:249.0 102:330.0 111:23.0 112:202.0 113:32.0 114:319.0 115:531.0 116:294.0 117:389.0 118:53.0 119:26.0 124:41.0 128:820.0 129:438.0 130:390.0 131:106.0 132:174.0 133:168.0 140:100.0 142:141.0 146:127.0 147:627.0 150:35.0 152:42.0 154:159.0 155:154.0 156:3558.0 157:596.0 158:317.0 160:85.0 168:60.0 169:20.0 1…			0.190852		2280	1006	2717	1265	768	1219	681	1008	486	1861	598	1004	693	981	1099
128096	971543	423	128096	85:1595.0 86:261.0 88:385.0 89:2643.0 90:319.0 91:1906.0 92:345.0 93:6465.0 94:2407.0 95:18344.0 96:16283.0 97:16707.0 98:7250.0 99:2282.0 101:1060.0 102:444.0 105:551.0 106:903.0 107:1992.0 108:1554.0 109:7361.0 110:6331.0 111:5177.0 112:2042.0 113:985.0 116:5553.0 117:41864.0 118:4863.0 119:3036.0 120:693.0 121:2159.0 122:1200.0 123:4644.0 124:2968.0 125:2251.0 128:750.0 129:41410.0 130:5345.0 …			0.0284021		176	80	147	61	162	97	96	150	220	215	181	269	68	257	124
128047	690038	158	128047	85:231.0 86:482.0 90:57.0 94:28.0 98:76.0 99:131.0 100:67.0 101:274.0 102:589.0 107:53.0 109:56.0 110:84.0 111:53.0 112:89.0 114:56.0 115:195.0 116:211.0 117:1756.0 118:149.0 128:95.0 129:250.0 130:287.0 132:197.0 133:68.0 134:150.0 141:48.0 142:121.0 151:35.0 157:152.0 158:12294.0 159:1863.0 160:695.0 161:60.0 162:25.0 164:18.0 166:54.0 168:38.0 169:87.0 170:99.0 178:13.0 183:26.0 184:29.0 185:2…			0.560976		5683	3532	9551	3648	3198	6316	3467	4348	2922	4415	12523	4168	7016	6271	5869
127847	1015842	91	127847	86:133.0 89:550.0 90:291.0 91:26043.0 92:5464.0 93:11603.0 94:1424.0 95:10063.0 96:420.0 97:1873.0 98:169.0 99:249.0 103:1897.0 104:627.0 105:20562.0 106:2963.0 107:8601.0 108:2615.0 109:4505.0 110:569.0 111:773.0 115:3775.0 116:1676.0 117:8426.0 118:1480.0 119:5301.0 120:4800.0 121:5129.0 122:1080.0 123:1766.0 124:240.0 127:1158.0 128:4608.0 129:7129.0 130:1215.0 131:7087.0 132:1690.0 133:6028.0…			0.817908		16447	9991	18838	11707	40271	17528	18016	13438	27967	24171	19182	25751	4325	9638	16298
127730	1092230	255	127730	85:1396.0 86:149.0 89:262.0 90:85.0 91:8338.0 92:1404.0 93:10169.0 94:2915.0 95:12433.0 96:2262.0 97:6341.0 98:814.0 99:253.0 101:543.0 102:107.0 103:166.0 104:227.0 105:6210.0 106:1589.0 107:8290.0 108:1364.0 109:4885.0 110:1283.0 111:1017.0 112:25.0 113:28.0 115:981.0 116:66.0 117:1736.0 118:538.0 119:3375.0 120:1121.0 121:4540.0 122:1691.0 123:4088.0 124:931.0 125:203.0 127:443.0 128:557.0 129…			0.630606		617	346	710	224	1490	1507	829	840	686	1046	206	1234	249	631	697
127696	618747	117	127696	85:609.0 88:133.0 89:282.0 90:40.0 91:187.0 93:525.0 95:819.0 97:563.0 98:253.0 99:185.0 101:354.0 104:56.0 105:386.0 106:99.0 107:132.0 109:291.0 112:173.0 116:773.0 117:13780.0 118:1304.0 119:752.0 120:48.0 121:134.0 127:203.0 129:6564.0 130:752.0 131:2009.0 132:3951.0 133:514.0 134:177.0 135:273.0 141:195.0 143:752.0 145:2234.0 146:347.0 151:18.0 155:70.0 159:198.0 161:17.0 162:27.0 164:60.0 1…			0.396828		4420	4953	8052	3652	11571	10113	4245	6761	13908	10244	5490	16614	3721	4113	2391
127678	758480	203	127678	87:116.0 93:80.0 96:196.0 99:202.0 100:187.0 110:209.0 111:115.0 112:69.0 113:46.0 115:122.0 116:223.0 117:196.0 118:55.0 120:38.0 124:113.0 126:150.0 128:154.0 131:649.0 132:81.0 133:430.0 138:167.0 143:78.0 145:53.0 147:6536.0 148:1037.0 149:454.0 150:74.0 155:81.0 157:30.0 166:86.0 169:53.0 173:33.0 182:28.0 188:503.0 189:153.0 190:24.0 195:35.0 200:89.0 201:40.0 203:3576.0 204:732.0 205:293.0…			0.219081		1895	162	136	640	160	336	99	131	241	180	152	154	249	91	286
127665	609564	277	127665	85:222.0 90:67.0 91:25.0 94:57.0 99:491.0 103:71.0 104:264.0 105:89.0 106:71.0 110:58.0 112:174.0 113:84.0 116:126.0 117:247.0 118:96.0 119:317.0 120:174.0 124:19.0 130:419.0 131:280.0 132:204.0 133:280.0 134:186.0 141:33.0 144:61.0 145:143.0 146:642.0 149:399.0 158:42.0 159:47.0 160:353.0 161:408.0 162:132.0 163:46.0 170:16.0 172:69.0 174:95.0 175:20.0 183:41.0 185:50.0 188:75.0 189:1471.0 190:2…			0.92918		57834	17923	18777	956	73736	24040	11500	46978	39379	14932	4762	82843	2297	3958	22832
127640	598616	217	127640	85:2196.0 86:310.0 87:2126.0 88:2535.0 89:8665.0 90:704.0 92:81.0 94:287.0 95:681.0 96:269.0 97:869.0 99:2694.0 101:5695.0 102:1316.0 103:40933.0 104:3696.0 105:3927.0 107:83.0 108:22.0 109:423.0 111:2311.0 112:903.0 113:2307.0 114:175.0 115:1720.0 116:1136.0 117:10983.0 118:926.0 119:2990.0 120:333.0 125:648.0 127:1590.0 129:18514.0 130:2928.0 131:3876.0 132:1018.0 133:15474.0 134:2309.0 135:143…			0.112198		2383	1812	1502	1491	3200	2211	653	4083	6853	2975	1788	1989	2584	1951	2165
126885	1115218	253	126885	85:535.0 86:66.0 88:72.0 89:475.0 90:55.0 91:1932.0 92:291.0 93:1792.0 94:562.0 95:1487.0 97:252.0 98:77.0 99:205.0 101:490.0 102:75.0 103:652.0 105:2279.0 106:286.0 107:1043.0 108:150.0 109:838.0 110:115.0 111:113.0 113:174.0 114:44.0 115:496.0 116:482.0 117:2536.0 118:520.0 119:1144.0 120:403.0 121:1045.0 122:289.0 123:181.0 124:43.0 128:238.0 129:3197.0 130:365.0 131:1644.0 132:741.0 133:1277.…			0.518087		90880	51054	15902	27954	9252	20037	173066	251741	68508	28430	26056	8107	23523	177049	56461
126709	444605	174	126709	86:1246.0 88:58.0 99:142.0 100:546.0 107:65.0 113:56.0 114:154.0 115:163.0 119:82.0 124:28.0 126:36.0 128:897.0 129:158.0 131:375.0 132:199.0 133:825.0 134:171.0 137:23.0 142:311.0 144:49.0 147:1423.0 149:54.0 162:417.0 163:49.0 173:32.0 174:5610.0 175:944.0 176:391.0 177:84.0 204:16.0 216:62.0 217:31.0 220:23.0 221:73.0 236:290.0 362:8.0 393:20.0 421:17.0 468:14.0			0.769107		6929	12665	10039	35706	16559	12121	53230	14399	14984	13847	43735	18310	28315	29841	23704
126690	791238	261	126690	85:61.0 86:178.0 87:103.0 88:43.0 91:127.0 94:31.0 95:75.0 97:90.0 99:311.0 101:364.0 103:261.0 104:32.0 105:20.0 106:26.0 111:66.0 113:63.0 115:127.0 116:285.0 118:63.0 119:150.0 120:44.0 122:49.0 126:97.0 129:2727.0 130:39.0 131:603.0 133:534.0 134:68.0 135:55.0 137:11.0 139:40.0 140:53.0 142:103.0 147:325.0 148:477.0 149:173.0 150:41.0 153:27.0 155:72.0 156:334.0 157:154.0 161:61.0 163:82.0 16…			0.754196		2004	1595	599	492	2050	912	1485	2297	2282	925	557	1791	506	1626	1266
126673	602126	218	126673	85:96.0 86:1168.0 98:120.0 100:1874.0 101:148.0 103:93.0 113:255.0 115:454.0 116:328.0 117:691.0 118:47.0 119:30.0 126:116.0 128:108.0 129:281.0 131:834.0 132:176.0 133:859.0 147:4994.0 148:856.0 149:552.0 156:179.0 157:922.0 158:84.0 160:17.0 163:36.0 172:110.0 173:2747.0 174:2121.0 175:178.0 190:82.0 192:88.0 205:38.0 217:214.0 218:3245.0 219:717.0 220:175.0 232:256.0 233:94.0 247:192.0 260:118…			0.819703		6531	4873	5901	18289	4086	7225	9181	6933	4825	9391	6616	8626	8664	7907	6629
126350	395762	147	126350	85:54.0 86:137.0 87:298.0 88:26.0 89:61.0 95:3.0 96:3.0 99:5.0 100:99.0 101:98.0 102:147.0 103:137.0 104:14.0 105:16.0 107:2.0 112:1.0 113:6.0 115:48.0 116:21.0 117:229.0 118:69.0 119:168.0 120:1.0 130:10.0 131:522.0 132:325.0 133:367.0 134:37.0 144:3.0 146:215.0 147:2404.0 148:314.0 149:143.0 154:1.0 160:595.0 161:92.0 162:23.0 169:7.0 174:2.0 175:4.0 176:118.0 177:7.0 188:448.0 189:55.0 190:17.…			0.676007		22766	22157	20263	49950	31764	21771	16734	19369	28017	27168	32932	27698	43705	22162	26995
125802	891034	204	125802	85:128.0 86:55.0 87:241.0 88:172.0 89:1092.0 90:81.0 91:84.0 94:58.0 99:68.0 101:1298.0 102:235.0 103:10107.0 104:763.0 105:383.0 111:90.0 113:255.0 114:101.0 115:413.0 116:605.0 117:4206.0 118:405.0 119:364.0 120:62.0 121:61.0 126:54.0 127:256.0 128:61.0 129:11444.0 130:1321.0 131:1687.0 132:167.0 133:2588.0 134:303.0 135:151.0 137:29.0 139:75.0 140:44.0 141:160.0 142:89.0 143:1116.0 144:58.0 14…			0.0603905		1500	1129	797	784	1726	698	1350	3892	2063	1216	2214	2822	1031	1001	1493
125241	876777	199	125241	85:1266.0 87:221.0 88:133.0 89:574.0 90:26.0 91:2107.0 92:391.0 93:1746.0 94:507.0 95:2295.0 96:850.0 97:588.0 98:347.0 99:1573.0 100:56.0 101:1275.0 102:153.0 103:2056.0 104:172.0 105:1006.0 106:55.0 107:1270.0 108:201.0 109:4418.0 110:549.0 111:1234.0 112:206.0 113:1112.0 114:148.0 115:536.0 116:1097.0 117:2824.0 118:404.0 119:1075.0 120:264.0 121:825.0 122:509.0 123:532.0 124:149.0 125:694.0 1…			0.246741		351	107	352	107	562	4532	577	282	254	536	54	162	77	55	553
124607	1196456	95	124607	85:508.0 87:220.0 88:299.0 89:2049.0 90:173.0 91:5797.0 92:825.0 93:6188.0 94:844.0 95:8329.0 96:1073.0 97:1176.0 98:119.0 99:353.0 101:823.0 102:161.0 103:5634.0 104:702.0 105:7633.0 106:1445.0 107:5940.0 108:980.0 109:4519.0 110:441.0 111:377.0 112:88.0 113:253.0 115:960.0 116:440.0 117:3642.0 118:1722.0 119:7103.0 120:2584.0 121:3896.0 122:869.0 123:1370.0 124:150.0 125:102.0 127:326.0 128:774…			0.880897		1038	442	1331	660	1501	2705	695	1450	1660	1418	482	2138	624	991	690
124606	1181425	216	124606	85:408.0 86:131.0 87:226.0 88:257.0 89:1721.0 90:218.0 91:5019.0 92:770.0 93:4261.0 94:643.0 95:5668.0 96:622.0 97:1152.0 98:140.0 99:271.0 100:46.0 101:645.0 102:166.0 103:3702.0 104:405.0 105:5985.0 106:1388.0 107:4417.0 108:688.0 109:2864.0 110:311.0 111:413.0 112:51.0 113:77.0 114:84.0 115:815.0 116:448.0 117:2785.0 118:1012.0 119:4748.0 120:1376.0 121:2467.0 122:477.0 123:967.0 124:39.0 125:…			0.609056		109	84	96	61	73	105	130	157	108	112	52	58	14	84	51
124490	804051	290	124490	85:111.0 86:571.0 87:184.0 88:540.0 89:2561.0 90:334.0 91:123.0 95:197.0 96:57.0 97:628.0 99:1021.0 101:1069.0 102:184.0 103:13087.0 104:1248.0 105:687.0 106:50.0 107:91.0 108:85.0 109:101.0 110:48.0 111:427.0 112:125.0 113:761.0 115:589.0 117:6504.0 118:384.0 119:420.0 120:151.0 124:51.0 126:169.0 127:831.0 128:321.0 129:4540.0 130:903.0 131:1370.0 132:79.0 133:2532.0 134:229.0 135:293.0 136:21.…			0.912677		429	2242	65	268	1054	143	37	103	33	41	777	885	954	1748	679
124463	701168	228	124463	85:1390.0 86:526.0 87:479.0 88:160.0 89:1111.0 92:114.0 93:144.0 94:593.0 95:286.0 96:373.0 97:360.0 98:510.0 101:768.0 102:1217.0 103:1456.0 104:336.0 106:127.0 108:283.0 109:149.0 110:2949.0 111:519.0 112:498.0 113:983.0 114:500.0 115:553.0 116:1089.0 117:1112.0 118:424.0 119:211.0 120:367.0 121:136.0 122:13.0 123:57.0 124:74.0 126:160.0 128:1417.0 129:1026.0 130:732.0 132:303.0 134:145.0 135:1…			0.681773		745	1143	1347	816	882	750	201	854	817	950	455	1646	802	925	940
124454	911230	192	124454	91:600.0 93:82.0 95:155.0 97:92.0 100:255.0 102:158.0 105:261.0 110:49.0 111:44.0 112:32.0 115:321.0 117:266.0 118:120.0 119:221.0 121:105.0 122:40.0 123:49.0 124:22.0 128:223.0 135:249.0 136:27.0 137:20.0 139:43.0 145:32.0 149:397.0 150:88.0 151:748.0 152:123.0 153:29.0 161:424.0 162:94.0 163:223.0 165:210.0 166:76.0 175:121.0 176:66.0 177:1627.0 178:840.0 179:666.0 180:175.0 181:46.0 185:25.0 1…			0.416813		2089	5726	3243	1942	30411	23969	1676	3828	3852	1157	980	24198	911	1322	5802
122843	693410	212	122843	85:2382.0 86:1016.0 87:1703.0 88:657.0 89:3043.0 90:250.0 92:54.0 93:189.0 94:3340.0 95:530.0 96:5288.0 97:4112.0 98:23533.0 99:2892.0 100:560.0 101:10094.0 102:1523.0 103:11256.0 104:819.0 105:889.0 106:260.0 108:486.0 110:1364.0 111:548.0 112:1169.0 113:654.0 114:727.0 115:2965.0 116:3108.0 117:13176.0 118:1435.0 119:1815.0 120:359.0 121:315.0 122:3420.0 123:297.0 124:988.0 125:448.0 126:531.0 …			0.4826		101709	53862	39473	12190	78198	36390	59292	99617	90077	100445	39323	59981	33893	38345	53085
122774	601439	200	122774	85:760.0 86:210.0 87:330.0 88:447.0 91:314.0 92:180.0 93:572.0 94:220.0 95:140.0 96:428.0 97:232.0 98:392.0 99:582.0 100:747.0 101:2866.0 102:303.0 103:422.0 109:288.0 110:12123.0 111:668.0 112:481.0 113:226.0 114:179.0 116:830.0 117:965.0 118:191.0 119:122.0 121:399.0 122:187.0 127:330.0 129:1068.0 131:315.0 133:469.0 137:115.0 138:111.0 140:1054.0 142:625.0 144:107.0 147:1216.0 148:575.0 149:43…			0.74275		1635	1610	1716	1459	4469	2592	1256	3206	3246	2369	1390	3501	1036	1350	2044
122697	564042	258	122697	94:69.0 95:359.0 96:1073.0 99:94.0 100:137.0 101:226.0 102:175.0 103:479.0 105:154.0 106:126.0 110:87.0 113:217.0 115:157.0 116:544.0 118:61.0 119:82.0 124:227.0 126:103.0 129:207.0 130:62.0 131:493.0 132:84.0 133:1012.0 136:44.0 137:33.0 140:1161.0 141:311.0 142:55.0 143:166.0 144:65.0 145:68.0 146:87.0 147:3411.0 148:447.0 149:357.0 150:61.0 151:78.0 152:134.0 153:39.0 154:93.0 157:39.0 160:69.…			0.0960417		2836	1738	1173	1938	2539	674	851	4536	5236	2111	1832	3429	1116	1879	2084
122469	438527	194	122469	85:220.0 89:115.0 90:181.0 91:759.0 92:303.0 94:284.0 95:419.0 96:340.0 97:942.0 98:764.0 100:1567.0 101:421.0 102:246.0 104:256.0 106:208.0 107:108.0 108:201.0 109:416.0 110:139.0 111:276.0 113:70.0 116:237.0 120:642.0 121:149.0 122:211.0 123:443.0 124:109.0 125:349.0 129:426.0 130:41.0 133:173.0 134:510.0 135:300.0 136:310.0 137:158.0 138:115.0 140:37.0 144:41.0 146:110.0 147:911.0 150:378.0 15…			0.541528		1896	1030	2663	3848	1298	1464	966	1678	1051	2266	1681	1538	1193	1891	1910
122224	311485	185	122224	85:391.0 86:226.0 89:350.0 91:164.0 92:140.0 93:492.0 95:60.0 97:185.0 99:374.0 103:1028.0 105:411.0 107:164.0 109:909.0 110:2036.0 111:433.0 112:197.0 113:77.0 117:4327.0 118:360.0 119:144.0 129:3065.0 130:940.0 132:201.0 139:42.0 141:393.0 142:156.0 145:1601.0 146:263.0 148:209.0 150:38.0 155:775.0 156:534.0 157:148.0 159:289.0 167:95.0 169:170.0 183:134.0 184:813.0 185:13308.0 186:1992.0 187:6…			0.912144		6940	928	79	435	1036	207	132	1873	4224	124	111	1790	104	2400	1189
121476	937408	160	121476	85:800.0 86:538.0 87:1543.0 88:1029.0 89:6486.0 90:996.0 91:633.0 92:272.0 93:306.0 96:1077.0 97:900.0 98:439.0 99:1332.0 100:1258.0 101:4623.0 102:1461.0 103:13749.0 104:1244.0 105:2021.0 106:736.0 108:278.0 109:480.0 110:35.0 111:497.0 112:278.0 113:767.0 114:374.0 115:1770.0 116:2066.0 117:7996.0 118:578.0 119:2439.0 121:483.0 122:23.0 123:118.0 125:267.0 126:444.0 127:1079.0 128:103.0 129:107…			0.804578		176	56	175	302	207	180	588	220	148	178	154	181	422	251	78
121404	899939	94	121404	85:612.0 86:362.0 87:380.0 88:237.0 89:702.0 90:153.0 91:16462.0 92:4321.0 93:11614.0 94:5419.0 95:4757.0 96:1419.0 97:1061.0 98:364.0 99:123.0 102:182.0 103:255.0 104:613.0 105:7361.0 106:2391.0 107:4051.0 108:1394.0 109:1040.0 110:226.0 111:332.0 112:102.0 115:668.0 116:1342.0 117:6441.0 118:964.0 119:4684.0 120:1863.0 121:2912.0 122:648.0 123:362.0 124:187.0 125:62.0 128:394.0 129:5220.0 130:9…			0.979249		12784	6565	17046	5338	30759	23141	10274	15990	17800	25522	11573	22891	3065	9913	11726
121384	970174	334	121384	85:283.0 86:408.0 87:603.0 88:733.0 89:4731.0 90:495.0 91:454.0 92:60.0 93:253.0 94:228.0 95:155.0 96:371.0 97:189.0 98:336.0 99:840.0 100:1026.0 101:2067.0 102:835.0 103:18496.0 104:1659.0 105:1371.0 106:475.0 107:218.0 108:255.0 109:201.0 110:372.0 111:395.0 112:394.0 113:396.0 114:621.0 115:1314.0 116:1235.0 117:7103.0 118:850.0 119:865.0 121:304.0 122:70.0 123:119.0 124:243.0 125:92.0 126:118…			0.901079		159	156	341	237	1228	457	38	50	77	190	360	276	490	1377	341
120990	475227	186	120990	85:180.0 95:71.0 96:1777.0 97:43.0 98:83.0 103:51.0 114:132.0 117:124.0 126:131.0 128:117.0 129:229.0 130:167.0 131:569.0 133:42.0 142:100.0 148:172.0 150:25.0 162:22.0 170:864.0 186:6067.0 187:751.0 188:252.0 189:22.0 233:25.0 277:28.0 278:16.0 279:17.0 280:19.0 281:66.0 282:40.0 288:228.0 289:43.0 293:25.0 294:18.0 297:26.0 298:16.0 303:179.0 305:30.0 312:38.0 328:19.0 340:25.0 352:21.0 363:22.…			0.772271		452	529	723	949	578	406	160	320	247	1194	719	275	572	120	458
120954	603994	158	120954	86:982.0 90:94.0 97:42.0 98:167.0 100:1449.0 101:400.0 102:799.0 110:26.0 112:100.0 113:48.0 114:317.0 115:296.0 116:236.0 117:423.0 120:24.0 128:337.0 130:410.0 135:47.0 142:449.0 144:148.0 156:167.0 157:21.0 158:15549.0 159:2030.0 160:980.0 162:36.0 172:21.0 188:50.0 200:21.0 228:12.0 238:20.0 241:45.0 242:27.0 243:23.0 248:25.0 286:11.0 289:175.0 290:56.0 291:20.0 300:26.0 312:20.0 316:17.0 33…			0.772698		3518	685	5691	2242	1048	1977	957	1723	781	1773	4268	1982	2211	1756	2260
120461	867746	174	120461	85:202.0 86:2856.0 87:232.0 88:47.0 94:113.0 95:30.0 96:30.0 98:74.0 99:72.0 100:1407.0 101:128.0 102:271.0 103:85.0 106:39.0 110:19.0 112:199.0 116:161.0 117:109.0 126:78.0 128:164.0 129:304.0 130:399.0 131:280.0 132:35.0 133:341.0 134:47.0 138:113.0 139:32.0 140:68.0 141:32.0 142:42.0 143:65.0 144:60.0 145:23.0 146:130.0 147:3042.0 148:466.0 149:281.0 150:25.0 152:44.0 153:12.0 154:83.0 156:522…			0.522616		9680	8941	7501	7779	12832	10134	7535	13394	10437	11744	6277	14348	6208	8583	9381
119101	1123952	217	119101	85:732.0 86:201.0 87:376.0 89:391.0 91:2792.0 93:2339.0 94:564.0 95:1692.0 96:237.0 97:396.0 99:178.0 101:2108.0 103:2652.0 104:291.0 105:3117.0 106:124.0 107:2133.0 108:258.0 109:1074.0 111:510.0 112:70.0 113:379.0 114:42.0 115:660.0 116:2402.0 117:6213.0 118:544.0 119:1892.0 120:469.0 121:1590.0 122:266.0 123:329.0 124:120.0 125:76.0 127:817.0 128:484.0 129:4815.0 130:732.0 131:2054.0 132:605.0…			0.649161		11544	18857	38566	906	1977	14227	22898	29100	25212	51296	803	2790	5508	21761	15917
119086	510778	102	119086	85:135.0 86:322.0 87:202.0 88:223.0 89:145.0 94:39.0 96:59.0 97:36.0 98:119.0 99:54.0 100:296.0 101:467.0 102:13705.0 103:1484.0 104:392.0 105:70.0 106:54.0 107:42.0 111:39.0 112:60.0 113:55.0 115:238.0 116:844.0 117:582.0 118:101.0 119:41.0 120:30.0 122:73.0 123:34.0 124:66.0 126:44.0 127:140.0 128:463.0 129:1295.0 130:169.0 131:475.0 132:149.0 133:609.0 134:199.0 135:69.0 136:47.0 139:34.0 142:…			0.731653		44943	38580	74998	48382	26560	64078	47559	58032	37461	70042	39538	32616	51861	35904	35689
119060	847678	153	119060	85:46.0 96:95.0 99:184.0 100:1946.0 101:294.0 102:139.0 103:317.0 107:43.0 112:135.0 114:149.0 115:320.0 116:1505.0 117:582.0 118:279.0 121:10.0 125:51.0 128:530.0 129:381.0 130:359.0 133:116.0 136:1144.0 137:169.0 139:40.0 140:78.0 142:443.0 144:2467.0 145:292.0 147:338.0 149:76.0 151:51.0 153:3347.0 154:297.0 155:190.0 156:420.0 157:142.0 158:288.0 163:84.0 169:92.0 170:70.0 183:22.0 185:60.0 1…			0.714417		75372	60966	49661	46955	8550	12488	39175	66263	51655	112135	48809	10281	35493	10920	46099
119025	775246	319	119025	85:531.0 86:150.0 87:449.0 88:375.0 89:2250.0 90:189.0 91:82.0 97:938.0 98:145.0 99:546.0 101:1167.0 102:295.0 103:15796.0 104:1544.0 105:722.0 111:218.0 113:444.0 115:118.0 116:264.0 117:7054.0 118:718.0 119:392.0 120:37.0 126:90.0 127:127.0 128:64.0 129:4618.0 130:724.0 131:1463.0 132:190.0 133:3921.0 134:566.0 135:73.0 137:39.0 138:44.0 139:23.0 140:65.0 141:153.0 142:168.0 143:914.0 144:70.0 …			0.604782		2175	2727	11299	1820	731	1309	1710	2509	2290	6779	1433	870	1553	378	2622
118997	654635	209	118997	85:187.0 88:515.0 89:3062.0 90:376.0 91:1828.0 92:272.0 93:398.0 94:190.0 95:326.0 96:431.0 98:108.0 99:355.0 101:430.0 102:119.0 104:540.0 105:1412.0 106:311.0 107:353.0 108:122.0 109:213.0 111:71.0 112:102.0 115:526.0 116:1971.0 117:558.0 118:264.0 119:339.0 121:422.0 122:152.0 123:187.0 124:110.0 125:35.0 126:67.0 128:73.0 132:93.0 133:583.0 134:155.0 135:1234.0 136:736.0 137:672.0 138:187.0 1…			0.302162		542	1000	1351	1077	585	634	1303	326	220	663	743	531	1466	992	944
118995	592625	167	118995	88:150.0 93:278.0 94:977.0 95:1213.0 96:68.0 97:164.0 98:465.0 99:286.0 101:355.0 102:49.0 106:50.0 110:240.0 111:233.0 112:277.0 113:120.0 115:145.0 116:999.0 117:607.0 118:44.0 122:47.0 123:50.0 124:287.0 125:126.0 126:254.0 127:326.0 132:368.0 137:165.0 138:156.0 139:168.0 140:65.0 143:23.0 146:71.0 147:606.0 148:107.0 150:37.0 151:311.0 152:347.0 153:2045.0 154:211.0 156:66.0 157:39.0 158:36.…			0.0403353		30165	25328	38467	14268	56292	63785	20928	25024	9679	21375	10556	28553	15782	18282	25502
118989	606899	132	118989	89:82.0 90:422.0 91:281.0 101:154.0 102:159.0 103:2894.0 104:576.0 105:526.0 106:92.0 115:361.0 116:51.0 117:3252.0 118:269.0 129:280.0 130:4637.0 131:1094.0 132:24435.0 133:2265.0 134:161.0 135:328.0 136:21.0 155:50.0 191:319.0 193:32.0 204:173.0 205:108.0 215:24.0 216:17.0 221:32.0 234:207.0 235:56.0 246:11.0 249:776.0 250:98.0 255:52.0 265:53.0 318:43.0 319:13.0			0.411241		41653	14655	10350	42330	10388	27635	15547	54909	32110	14564	7427	71601	12646	31416	22401
117984	499422	246	117984	85:741.0 86:335.0 87:306.0 88:168.0 89:87.0 97:67.0 99:211.0 100:390.0 101:284.0 102:143.0 103:768.0 105:86.0 111:53.0 112:18.0 113:208.0 114:358.0 115:512.0 116:393.0 117:1115.0 118:17.0 119:213.0 120:17.0 125:11.0 128:207.0 129:1746.0 130:470.0 131:285.0 133:921.0 134:33.0 135:101.0 136:39.0 140:34.0 141:33.0 143:403.0 144:170.0 145:122.0 146:39.0 147:2626.0 148:512.0 149:476.0 150:81.0 152:11.…			0.927914		106	171	272	162	210	120	28	101	133	377	132	241	43	76	94
117757	831983	246	117757	86:120.0 87:130.0 92:13.0 96:138.0 97:64.0 98:53.0 100:132.0 101:360.0 106:21.0 110:45.0 112:19.0 113:38.0 114:24.0 115:129.0 117:260.0 118:52.0 119:50.0 126:19.0 129:103.0 131:247.0 132:43.0 133:133.0 134:36.0 135:61.0 137:43.0 139:28.0 147:804.0 149:178.0 154:20.0 155:21.0 157:30.0 158:85.0 163:54.0 164:11.0 166:23.0 167:16.0 170:43.0 175:57.0 177:17.0 186:27.0 191:69.0 192:20.0 201:12.0 204:69…			0.171232		1347	1537	305	394	3207	423	1193	3357	4740	499	1474	1564	1483	2026	1504
117745	512352	98	117745	85:294.0 86:1735.0 87:352.0 88:161.0 91:67.0 96:75.0 98:5397.0 99:442.0 100:3984.0 101:459.0 102:234.0 103:583.0 105:124.0 115:191.0 116:163.0 117:585.0 118:68.0 119:186.0 128:254.0 129:597.0 130:387.0 131:1305.0 132:350.0 133:1566.0 134:146.0 135:96.0 137:22.0 142:47.0 143:26.0 144:92.0 145:110.0 147:11065.0 148:1784.0 149:1022.0 150:87.0 160:139.0 163:124.0 167:19.0 172:620.0 173:73.0 174:915.0…			0.0725138		6094	5906	1486	3044	7956	1747	5599	12730	12451	4420	6962	15879	3656	4486	7262
117645	1243646	183	117645	85:2324.0 86:158.0 87:207.0 89:87.0 91:42.0 93:53.0 94:81.0 95:2034.0 96:222.0 97:1399.0 98:2455.0 99:476.0 100:168.0 102:81.0 107:54.0 108:53.0 109:1643.0 110:125.0 111:359.0 112:543.0 113:246.0 115:160.0 116:325.0 117:201.0 119:44.0 121:18.0 123:272.0 124:74.0 125:172.0 126:425.0 127:3690.0 128:152.0 129:340.0 130:41.0 135:96.0 138:32.0 140:80.0 147:239.0 157:11.0 158:600.0 165:68.0 171:441.0 1…			0.777327		552	279	285	415	677	457	419	521	783	453	310	627	238	335	400
117482	301299	145	117482	85:643.0 87:572.0 88:705.0 91:115.0 97:123.0 98:129.0 99:177.0 101:1060.0 102:322.0 103:9820.0 104:1272.0 106:264.0 107:686.0 108:130.0 115:1339.0 116:265.0 117:1427.0 124:31.0 129:1362.0 130:1334.0 131:2158.0 133:2681.0 134:1234.0 143:203.0 144:306.0 145:19630.0 146:2610.0 147:26370.0 148:4571.0 149:4036.0 150:585.0 155:43.0 156:28.0 158:112.0 159:75.0 160:42.0 172:298.0 173:279.0 174:47.0 175:6…			0.534101		2274	3614	1027	31920	417	735	3973	5688	2892	1040	2613	555	3098	8250	4025
117195	623649	117	117195	85:2436.0 86:1590.0 87:471.0 88:729.0 89:2115.0 90:522.0 91:1685.0 92:290.0 93:2082.0 94:893.0 95:3821.0 96:12722.0 97:3416.0 98:2425.0 99:921.0 101:1860.0 102:426.0 103:1139.0 104:64.0 105:923.0 106:145.0 107:1096.0 108:490.0 109:2192.0 110:2289.0 111:1166.0 112:463.0 113:833.0 114:105.0 115:630.0 116:5532.0 117:85921.0 118:8156.0 119:3911.0 120:253.0 121:1147.0 122:205.0 123:1194.0 124:2099.0 1…			0.833684		2159	1281	2819	5313	3145	3561	1611	2122	3705	4202	1992	3713	1632	1518	1270
117047	430062	140	117047	85:1165.0 86:1983.0 87:444.0 93:195.0 98:1706.0 99:6741.0 100:2302.0 101:509.0 105:53.0 109:38.0 111:15.0 112:47.0 114:1248.0 115:382.0 116:423.0 117:545.0 123:32.0 124:33.0 125:3051.0 126:469.0 127:6815.0 128:982.0 131:1062.0 132:263.0 133:169.0 136:136.0 139:70.0 140:9949.0 141:3993.0 142:775.0 144:64.0 147:10426.0 149:937.0 153:391.0 154:66.0 155:140.0 156:21.0 157:283.0 163:31.0 164:24.0 168:…			0.591957		1253	235	531	410	1938	459	48	726	837	815	344	627	299	182	475
114501	381827	196	114501	86:1924.0 89:386.0 92:446.0 93:1242.0 94:837.0 95:9352.0 96:1191.0 99:470.0 100:8398.0 108:121.0 109:184.0 113:68.0 121:90.0 122:3052.0 123:360.0 124:257.0 125:3107.0 126:445.0 127:431.0 128:129.0 131:266.0 134:64.0 140:104.0 152:419.0 153:95.0 163:27.0 165:25.0 167:58.0 168:73.0 169:252.0 170:27.0 173:60.0 178:34.0 180:452.0 181:188.0 182:90.0 189:42.0 195:163.0 196:50828.0 197:7532.0 198:1812.0…			0.921674		31588	14408	25662	45166	24733	14469	13908	21008	20684	27517	26232	31533	18360	27908	27904
114258	1034498	117	114258	87:1142.0 88:220.0 89:680.0 95:33.0 101:740.0 102:93.0 103:1399.0 105:67.0 112:50.0 115:92.0 116:1064.0 117:4404.0 118:338.0 119:207.0 121:30.0 122:41.0 124:20.0 131:154.0 133:216.0 135:68.0 136:23.0 139:42.0 142:37.0 145:53.0 146:48.0 147:336.0 152:36.0 154:19.0 161:617.0 163:53.0 177:52.0 179:22.0 185:35.0 186:22.0 190:18.0 195:48.0 196:35.0 198:18.0 200:18.0 201:27.0 202:18.0 205:54.0 210:37.0…			0.277169		2001	1412	2275	1053	1907	3426	1285	2003	3028	2901	1987	3695	1116	2145	1978
114247	558612	116	114247	85:441.0 86:151.0 87:193.0 88:70.0 89:718.0 91:230.0 95:142.0 96:212.0 97:158.0 98:277.0 99:212.0 100:957.0 101:3416.0 102:362.0 103:1031.0 105:213.0 107:550.0 111:241.0 113:165.0 115:194.0 116:6164.0 117:1006.0 118:126.0 119:192.0 126:43.0 127:214.0 128:103.0 129:2551.0 130:250.0 131:1113.0 132:16.0 133:2736.0 134:330.0 135:203.0 137:40.0 140:55.0 142:618.0 143:143.0 144:59.0 145:20.0 146:52.0 1…			0.896836		12845	890	760	10309	1282	753	30345	914	1145	14646	15649	949	24048	4870	6940
114243	579812	116	114243	85:1071.0 87:476.0 88:66.0 89:441.0 93:63.0 95:668.0 96:500.0 97:830.0 98:215.0 99:701.0 101:6803.0 102:638.0 103:2465.0 104:105.0 105:585.0 106:65.0 107:853.0 108:66.0 111:250.0 113:243.0 114:95.0 115:724.0 116:13630.0 118:131.0 119:502.0 123:120.0 125:236.0 126:71.0 127:326.0 129:5576.0 130:844.0 131:3702.0 132:330.0 133:5200.0 134:876.0 135:399.0 137:67.0 141:447.0 142:1670.0 143:527.0 144:125…			0.820002		1131	359	44368	1361	18604	13687	3194	1135	2068	78220	1357	367	18443	1356	11337
114065	499580	118	114065	85:427.0 86:55.0 88:94.0 89:1939.0 90:5240.0 91:694.0 92:142.0 93:406.0 94:85.0 95:137.0 96:32.0 97:510.0 98:89.0 99:49.0 101:104.0 103:1476.0 104:76.0 105:255.0 106:70.0 107:99.0 108:150.0 109:35.0 112:34.0 113:141.0 114:105.0 115:356.0 117:1354.0 118:22256.0 119:2012.0 120:412.0 121:78.0 122:62.0 128:69.0 129:1309.0 131:2396.0 133:613.0 134:99.0 135:86.0 136:75.0 137:64.0 139:42.0 141:22.0 143:…			0.181161		449	339	447	960	690	471	1187	888	675	1094	5100	453	1799	762	1422
113743	757608	98	113743	85:99.0 86:84.0 89:561.0 90:49.0 92:20.0 94:31.0 95:32.0 98:3802.0 99:159.0 100:121.0 102:39.0 103:1301.0 104:92.0 106:31.0 110:37.0 114:78.0 115:100.0 117:864.0 118:66.0 119:93.0 128:24.0 129:126.0 130:57.0 133:268.0 140:26.0 142:150.0 144:135.0 145:31.0 146:18.0 147:1868.0 148:228.0 149:90.0 151:50.0 153:77.0 155:48.0 156:156.0 157:26.0 159:43.0 161:61.0 163:24.0 168:22.0 171:40.0 172:59.0 176:…			0.998812		1664	3821	444	1232	2203	500	921	1650	1916	1550	1449	1589	1862	774	1181
113700	502892	140	113700	86:60.0 87:66.0 88:62.0 90:178.0 92:29.0 96:30.0 97:133.0 100:17.0 103:134.0 104:96.0 110:190.0 111:17.0 112:171.0 115:39.0 116:85.0 118:83.0 119:92.0 121:83.0 123:22.0 129:129.0 130:170.0 131:235.0 133:136.0 134:362.0 135:74.0 138:13.0 140:4277.0 141:158.0 142:41.0 144:36.0 145:47.0 148:91.0 150:16.0 154:23.0 155:18.0 160:22.0 162:17.0 164:22.0 171:30.0 173:32.0 175:25.0 177:205.0 179:43.0 184:2…			0.127218		13581	4704	24057	5573	38875	44736	21809	15874	19574	15128	7498	12714	5586	5459	15285
113559	887724	218	113559	85:1226.0 86:9669.0 89:296.0 90:194.0 92:84.0 94:366.0 95:503.0 97:292.0 98:248.0 100:7687.0 101:4594.0 102:1995.0 104:182.0 105:149.0 106:94.0 109:57.0 110:228.0 112:224.0 113:536.0 114:1794.0 115:2185.0 116:1407.0 117:6869.0 118:1240.0 119:297.0 120:196.0 121:471.0 122:167.0 123:354.0 125:537.0 127:39.0 128:5727.0 129:3345.0 130:4427.0 131:1919.0 132:940.0 133:1910.0 134:281.0 135:441.0 137:217…			0.412119		1467	1145	3914	2057	4949	851	748	881	1037	3538	1433	843	1976	1158	1192
113534	336933	231	113534	86:4993.0 87:603.0 88:297.0 89:2283.0 90:209.0 91:148.0 92:396.0 96:82.0 97:461.0 98:244.0 99:356.0 100:2707.0 101:472.0 102:510.0 106:315.0 108:913.0 109:182.0 111:75.0 113:230.0 114:884.0 115:168.0 117:617.0 120:64.0 126:3324.0 127:2498.0 128:28.0 129:55.0 130:466.0 131:151.0 134:383.0 138:11.0 139:1981.0 140:673.0 141:35.0 143:41.0 155:27.0 158:323.0 159:387.0 160:154.0 161:32.0 173:28.0 174:1…			0.996108		1144	1481	1415	1605	811	839	918	1035	690	1133	1476	781	1911	1194	1272
112533	894565	91	112533	87:77.0 88:69.0 89:64.0 91:4093.0 92:728.0 93:1641.0 94:428.0 95:441.0 96:76.0 97:37.0 102:74.0 103:243.0 104:69.0 105:1285.0 106:1030.0 107:273.0 108:129.0 109:63.0 110:42.0 111:44.0 112:64.0 113:58.0 115:283.0 116:453.0 117:1931.0 118:347.0 119:939.0 120:318.0 121:223.0 122:54.0 123:85.0 124:50.0 125:27.0 127:124.0 128:159.0 129:659.0 130:204.0 131:816.0 132:426.0 133:444.0 134:163.0 135:185.0 …			0.865238		10856	10618	16999	6643	10833	21054	10501	19130	11173	21190	4613	14298	4909	8448	11209
111739	735232	142	111739	85:506.0 86:677.0 89:3146.0 90:292.0 94:280.0 95:411.0 96:1754.0 99:804.0 101:1341.0 102:2122.0 103:6823.0 104:488.0 106:90.0 107:31.0 108:76.0 110:225.0 111:156.0 112:236.0 113:796.0 114:1640.0 116:2158.0 117:4900.0 118:464.0 119:630.0 120:93.0 121:185.0 122:76.0 123:244.0 124:601.0 125:155.0 126:756.0 127:328.0 128:1978.0 129:2720.0 130:987.0 131:2295.0 132:743.0 133:3701.0 134:581.0 135:372.0 …			0.446117		4884	5976	4655	3644	5070	2528	2444	5517	4898	7153	3968	3916	4058	3535	4209
111735	993367	91	111735	85:523.0 86:109.0 87:193.0 88:116.0 89:544.0 90:53.0 91:5935.0 92:1287.0 93:3139.0 94:976.0 95:1523.0 96:552.0 97:475.0 98:99.0 99:157.0 100:30.0 101:1936.0 102:222.0 103:5778.0 104:1045.0 105:2674.0 106:1046.0 107:891.0 108:231.0 109:408.0 110:163.0 111:115.0 112:26.0 113:120.0 114:32.0 115:668.0 116:685.0 117:3184.0 118:526.0 119:1495.0 120:468.0 121:725.0 122:171.0 123:230.0 124:77.0 125:33.0 …			0.750604		2970	1580	1778	2636	3979	1758	1949	2498	3950	2411	1528	2901	1398	781	2044
111732	689146	174	111732	86:1666.0 87:110.0 100:1003.0 102:423.0 115:24.0 116:298.0 118:21.0 129:322.0 130:203.0 142:96.0 143:116.0 160:54.0 171:21.0 174:5420.0 175:772.0 176:567.0 177:40.0 178:16.0 187:14.0 319:15.0 361:13.0 387:14.0 389:132.0 390:28.0 494:18.0			0.436968		9103	3140	34038	8198	8478	11134	5928	4327	2828	10907	12806	6844	13557	4999	5040
111730	419171	102	111730	86:541.0 87:57.0 88:170.0 89:143.0 98:126.0 99:154.0 100:771.0 102:13441.0 103:1158.0 104:359.0 114:89.0 115:78.0 117:78.0 128:375.0 129:224.0 131:470.0 132:83.0 133:96.0 147:1167.0 156:1968.0 157:140.0 204:54.0 230:50.0 246:18.0 261:58.0 329:17.0			0.267389		3856	4379	5054	97071	18060	40220	104136	20152	13920	21063	28323	8932	23052	20414	3643
111263	853451	132	111263	100:37.0 104:18.0 111:446.0 113:60.0 116:1334.0 117:103.0 118:46.0 123:64.0 125:379.0 126:50.0 127:98.0 129:61.0 132:3373.0 133:335.0 134:88.0 141:20.0 145:16.0 146:18.0 147:118.0 151:25.0 155:23.0 156:22.0 178:63.0 180:18.0 187:22.0 189:107.0 194:17.0 200:27.0 214:21.0 224:20.0 229:50.0 230:58.0 292:56.0 340:19.0			0.0535513		17691	7821	4585	9792	9473	5215	29609	34975	44435	10363	28089	23824	5614	28221	13078
110628	469020	144	110628	85:915.0 86:242.0 98:244.0 99:244.0 100:1001.0 101:39.0 102:97.0 111:68.0 112:64.0 113:251.0 114:110.0 115:102.0 118:31.0 126:36.0 128:149.0 129:76.0 130:131.0 131:297.0 132:163.0 133:154.0 138:38.0 139:29.0 144:2853.0 145:322.0 146:55.0 147:952.0 148:84.0 149:214.0 155:132.0 157:78.0 158:65.0 164:13.0 167:27.0 169:40.0 172:35.0 173:74.0 174:42.0 184:18.0 188:2224.0 189:324.0 190:125.0 191:124.0 …			0.217457		235	1009	163	419	299	203	277	360	349	257	1166	707	1085	337	379
110604	614185	217	110604	85:43.0 87:614.0 88:996.0 89:1469.0 90:94.0 99:363.0 101:1687.0 102:675.0 103:8232.0 104:749.0 105:449.0 106:15.0 109:223.0 113:953.0 115:807.0 116:256.0 117:3130.0 118:379.0 119:675.0 120:10.0 121:60.0 127:538.0 128:79.0 129:7760.0 130:910.0 131:2708.0 132:353.0 133:5993.0 134:485.0 135:534.0 136:59.0 137:37.0 139:42.0 140:269.0 141:1564.0 142:663.0 143:2603.0 144:392.0 145:368.0 147:25668.0 148…			0.509262		3649	1498	969	584	4485	1450	967	2357	665	1040	490	21830	1019	646	2364
110541	1141789	145	110541	85:307.0 86:88.0 87:173.0 89:456.0 90:98.0 91:3224.0 92:353.0 93:2277.0 94:432.0 95:2719.0 96:178.0 97:322.0 98:38.0 99:272.0 100:37.0 101:729.0 102:140.0 103:1404.0 104:289.0 105:2695.0 106:452.0 107:1938.0 108:379.0 109:1236.0 110:127.0 111:432.0 112:37.0 113:118.0 114:52.0 115:683.0 116:272.0 117:934.0 118:193.0 119:2622.0 120:803.0 121:1456.0 122:213.0 123:400.0 124:64.0 125:66.0 127:204.0 12…			0.297856		2196	882	1290	1646	5619	3719	2625	5303	2086	4943	4778	4607	1327	1782	1661
110425	983393	205	110425	85:1134.0 86:88.0 88:146.0 89:536.0 90:61.0 92:21.0 93:55.0 94:45.0 95:180.0 96:95.0 97:643.0 98:152.0 99:328.0 101:817.0 103:891.0 104:84.0 105:205.0 109:101.0 110:43.0 111:226.0 112:56.0 113:45.0 114:44.0 115:277.0 116:742.0 117:4386.0 118:344.0 119:328.0 120:69.0 122:53.0 123:31.0 125:119.0 126:59.0 127:157.0 128:30.0 129:677.0 130:1772.0 131:1870.0 132:468.0 133:2741.0 134:329.0 135:158.0 137…			0.390567		1613	691	773	1062	4906	1941	1803	2370	2564	1919	2578	5628	890	1732	1706
110411	504983	217	110411	86:1243.0 87:758.0 88:304.0 89:7179.0 90:672.0 93:100.0 94:129.0 95:122.0 96:949.0 97:247.0 98:337.0 99:707.0 101:4491.0 102:740.0 103:16591.0 104:1403.0 105:9717.0 106:729.0 107:361.0 109:95.0 110:1939.0 111:385.0 112:548.0 113:561.0 114:207.0 115:1066.0 116:2884.0 117:9139.0 118:665.0 119:1101.0 122:57.0 123:40.0 124:50.0 125:16.0 127:199.0 128:476.0 129:703.0 130:308.0 131:2259.0 132:79.0 133:…			0.454993		1018	15067	309	821	1998	873	2437	6337	854	536	5739	8622	8617	4545	4560
110378	558229	156	110378	85:77.0 86:972.0 87:135.0 88:33.0 89:3371.0 90:284.0 91:1064.0 92:105.0 98:162.0 100:4032.0 101:586.0 102:349.0 104:86.0 107:97.0 108:38.0 110:102.0 111:553.0 112:136.0 113:571.0 114:335.0 115:618.0 116:2716.0 117:386.0 118:87.0 119:225.0 122:10.0 123:76.0 125:76.0 126:163.0 127:401.0 128:327.0 129:173.0 130:322.0 132:194.0 134:120.0 135:195.0 138:36.0 139:449.0 140:58.0 142:275.0 144:298.0 145:1…			0.585499		849	821	1075	1226	1070	864	2206	152	904	1487	2287	1444	2542	745	961
110359	674032	174	110359	85:349.0 86:2742.0 88:215.0 89:495.0 92:117.0 96:95.0 98:155.0 99:290.0 100:1574.0 101:233.0 102:883.0 103:710.0 104:84.0 110:60.0 111:80.0 113:116.0 114:118.0 116:300.0 125:67.0 129:413.0 130:482.0 131:620.0 133:667.0 134:63.0 135:44.0 136:23.0 138:20.0 140:55.0 143:329.0 146:134.0 147:1104.0 152:70.0 158:552.0 159:25.0 160:521.0 161:109.0 162:22.0 163:17.0 169:76.0 170:47.0 171:92.0 172:160.0 1…			0.613636		3436	6330	46080	5075	9856	4489	2840	5497	4264	3440	14407	11456	11263	5629	7809
110346	763505	174	110346	85:119.0 86:1903.0 87:217.0 88:116.0 93:27.0 94:61.0 95:80.0 96:49.0 97:46.0 99:85.0 100:853.0 101:112.0 102:143.0 103:73.0 106:45.0 111:29.0 112:57.0 113:77.0 114:58.0 115:109.0 116:63.0 117:24.0 118:25.0 119:21.0 122:23.0 124:36.0 125:47.0 126:78.0 127:69.0 128:144.0 130:357.0 131:276.0 132:36.0 133:68.0 136:14.0 137:55.0 138:45.0 139:56.0 140:91.0 141:87.0 142:180.0 144:62.0 146:191.0 147:369.…			0.836091		6904	10187	8390	5413	3239	2603	3583	6398	3846	5886	4588	3345	9936	4286	5826
110343	723255	202	110343	85:627.0 86:261.0 87:21356.0 88:1373.0 89:5326.0 90:130.0 91:161.0 95:237.0 96:68.0 97:1088.0 98:343.0 99:1634.0 100:2143.0 101:1471.0 102:1075.0 103:9375.0 104:938.0 105:1028.0 107:87.0 108:134.0 109:278.0 111:454.0 112:509.0 113:954.0 114:629.0 115:703.0 116:3570.0 117:10573.0 118:1265.0 119:647.0 120:158.0 122:136.0 123:291.0 124:123.0 125:136.0 126:277.0 127:331.0 128:962.0 129:16447.0 130:32…			0.981206		10682	37349	7152	9547	67892	6183	7625	1979	1814	1588	28789	20177	57827	36277	23151
110328	389635	166	110328	86:334.0 89:65.0 90:62.0 91:1163.0 92:48.0 94:151.0 96:2187.0 97:399.0 98:621.0 100:840.0 101:52.0 103:159.0 104:915.0 105:109.0 109:50.0 110:844.0 111:50.0 114:88.0 116:518.0 118:96.0 120:398.0 121:162.0 122:51.0 124:48.0 125:37.0 128:254.0 130:78.0 134:92.0 137:124.0 139:139.0 140:26.0 142:494.0 143:423.0 144:325.0 145:66.0 146:1318.0 147:1049.0 151:40.0 155:164.0 166:4486.0 167:314.0 170:2273.…			0.864889		538	84	498	210	635	578	155	175	422	406	370	327	589	289	544
110249	1075003	145	110249	85:43.0 89:365.0 90:175.0 91:2310.0 92:177.0 93:21.0 96:49.0 97:84.0 98:43.0 99:63.0 101:185.0 102:35.0 103:926.0 104:63.0 105:538.0 111:78.0 113:236.0 114:38.0 115:187.0 116:91.0 117:552.0 118:107.0 119:7183.0 120:623.0 121:138.0 129:1222.0 130:232.0 131:82.0 133:469.0 135:83.0 136:69.0 142:61.0 143:223.0 145:6456.0 146:588.0 147:2081.0 148:53.0 149:291.0 157:98.0 163:90.0 167:71.0 168:18.0 183:…			0.72889		432	295	1271	578	1858	466	851	707	1781	1496	462	915	408	702	708
110230	873845	91	110230	85:111.0 86:236.0 87:445.0 88:315.0 89:5899.0 90:1349.0 91:213213.0 92:21873.0 93:743.0 94:34.0 95:47.0 96:83.0 97:16.0 98:127.0 100:58.0 101:509.0 102:3791.0 103:14431.0 104:13479.0 105:5923.0 106:1433.0 107:96.0 110:17.0 112:23.0 113:206.0 114:219.0 115:20871.0 116:6742.0 117:44156.0 118:4523.0 119:222.0 120:29.0 125:24.0 126:260.0 127:1388.0 128:3520.0 129:5157.0 130:1634.0 131:284.0 132:25.0 …			0.373697		5546	2775	3332	5196	6131	5547	3495	5298	6949	20415	3313	4975	2446	4090	4391
110189	894559	174	110189	85:233.0 86:7873.0 87:1113.0 88:299.0 94:49.0 97:35.0 98:314.0 99:57.0 100:9516.0 101:1255.0 102:1023.0 106:21.0 108:212.0 109:178.0 111:45.0 112:213.0 114:227.0 115:588.0 116:687.0 118:71.0 119:90.0 126:34.0 128:1135.0 129:1015.0 130:1300.0 131:1203.0 132:372.0 133:607.0 134:161.0 135:403.0 140:111.0 141:23.0 142:839.0 143:218.0 144:205.0 146:408.0 147:1503.0 148:446.0 154:563.0 156:2083.0 157:1…			0.94818		6357	3162	7730	5944	4582	4756	5068	3711	2926	6207	6385	3852	9820	5181	5386
110174	627808	117	110174	85:114.0 86:354.0 87:134.0 93:104.0 94:77.0 97:95.0 98:264.0 100:1222.0 101:647.0 102:1100.0 104:258.0 108:17.0 111:27.0 113:170.0 114:151.0 115:441.0 116:1455.0 117:23120.0 118:2065.0 119:874.0 120:35.0 124:35.0 126:128.0 127:144.0 129:498.0 131:956.0 132:128.0 133:1030.0 134:94.0 135:74.0 139:21.0 140:169.0 141:307.0 143:372.0 144:284.0 146:178.0 147:3502.0 149:476.0 152:62.0 153:59.0 154:73.0 …			0.385433		10620	1171	75476	8076	6712	10043	4505	4954	9426	15767	5608	8291	5942	3558	5248
110168	520900	271	110168	85:1513.0 86:1183.0 87:1391.0 88:218.0 89:885.0 90:75.0 93:90.0 95:191.0 96:344.0 98:199.0 101:1614.0 102:609.0 103:13738.0 104:1175.0 105:876.0 106:83.0 107:72.0 108:32.0 109:1217.0 110:251.0 111:111.0 112:1984.0 117:2741.0 119:118.0 120:98.0 123:75.0 124:318.0 125:95.0 126:385.0 127:426.0 129:1313.0 133:2655.0 134:257.0 135:289.0 136:34.0 138:29.0 139:100.0 142:575.0 149:1571.0 150:151.0 151:43…			0.244054		3594	752	1372	3198	1016	1202	2184	2096	2716	2722	2529	2337	2817	1897	2052
110134	596521	158	110134	85:439.0 86:1191.0 87:90.0 89:267.0 90:34.0 94:137.0 95:475.0 96:129.0 98:665.0 100:1583.0 102:2175.0 110:35.0 112:146.0 113:235.0 114:333.0 115:82.0 116:406.0 119:90.0 121:460.0 123:54.0 126:148.0 127:44.0 128:176.0 130:211.0 131:154.0 134:29.0 135:33.0 137:73.0 139:65.0 140:123.0 144:56.0 146:67.0 153:35.0 154:97.0 155:191.0 156:46.0 158:11165.0 159:1258.0 160:664.0 161:25.0 163:44.0 166:261.0 …			0.0788647		2460	452	2329	2339	1581	1804	747	1414	794	1104	1290	1297	852	592	1446
110123	708131	218	110123	85:729.0 86:4555.0 87:2784.0 88:741.0 90:285.0 93:63.0 94:497.0 96:287.0 97:486.0 98:518.0 99:1161.0 100:5657.0 101:4752.0 102:3623.0 104:183.0 105:189.0 106:75.0 107:68.0 108:98.0 109:155.0 110:359.0 111:232.0 112:497.0 113:59.0 114:2386.0 115:3306.0 116:2537.0 117:21320.0 118:2629.0 119:1390.0 120:129.0 121:200.0 124:170.0 125:182.0 126:490.0 127:643.0 128:6866.0 129:4579.0 130:7303.0 131:3135.…			0.815618		1907	633	2855	2412	900	864	1073	825	185	1213	4211	1029	2263	1913	1975
110001	567979	116	110001	86:1387.0 87:495.0 90:10.0 91:135.0 93:237.0 98:580.0 99:2317.0 100:4852.0 101:256.0 104:39.0 111:65.0 112:224.0 113:343.0 114:980.0 115:775.0 116:84509.0 117:9770.0 118:7457.0 119:5.0 120:86.0 125:174.0 127:108.0 128:1446.0 130:1101.0 131:231.0 132:238.0 142:277.0 143:1847.0 144:709.0 145:75.0 151:46.0 152:12.0 155:100.0 157:48.0 158:29.0 172:399.0 188:290.0 193:19.0 195:28.0 197:55.0 201:24.0 2…			0.718595		7452	1432	6762	7807	1859	3564	3117	4669	1741	2373	15421	2639	7192	3341	4912
109923	1197468	91	109923	87:60.0 89:218.0 90:118.0 91:4458.0 92:343.0 93:164.0 94:113.0 95:229.0 96:65.0 97:50.0 101:86.0 102:145.0 103:508.0 104:159.0 105:1755.0 106:201.0 107:899.0 108:68.0 109:105.0 110:50.0 115:1693.0 116:622.0 117:1743.0 118:297.0 119:1379.0 120:138.0 121:357.0 122:67.0 125:47.0 127:251.0 128:931.0 129:950.0 130:222.0 131:1610.0 132:516.0 133:512.0 134:138.0 135:527.0 140:22.0 141:188.0 142:281.0 14…			0.103704		8086	4591	6442	7029	1733	5366	6178	7347	12511	7389	5041	10970	5248	7099	6976
107882	544491	193	107882	85:277.0 88:251.0 89:2238.0 90:107.0 91:2368.0 92:298.0 93:242.0 95:248.0 98:38.0 102:242.0 104:1977.0 105:502.0 107:158.0 108:36.0 109:141.0 111:62.0 115:1022.0 117:2020.0 118:122.0 119:377.0 120:165.0 121:418.0 122:7.0 123:50.0 125:94.0 126:89.0 128:82.0 131:402.0 135:1076.0 136:64.0 137:181.0 140:832.0 141:98.0 145:341.0 147:2222.0 149:1042.0 150:89.0 151:1493.0 152:147.0 159:33.0 161:1198.0 1…			0.722652		1506	740	1181	6079	6027	5582	23564	2933	1706	2690	17856	10962	13639	4671	5832
107100	751419	192	107100	85:1253.0 86:4000.0 87:2890.0 88:2916.0 89:3197.0 90:1125.0 91:2248.0 92:488.0 93:1265.0 94:711.0 95:775.0 96:421.0 97:892.0 98:805.0 99:834.0 100:2524.0 101:2190.0 103:11607.0 104:1619.0 105:1849.0 106:2068.0 107:13909.0 108:2023.0 109:1226.0 110:5110.0 111:660.0 112:68.0 113:541.0 114:865.0 115:1247.0 116:988.0 117:5545.0 118:3261.0 119:1190.0 120:1308.0 121:1523.0 122:281.0 125:7.0 126:2808.0 …			0.708367		65	90	129	114	98	91	102	152	56	71	164	83	62	154	100
107043	527397	244	107043	85:225.0 86:1522.0 87:420.0 88:353.0 98:462.0 99:431.0 100:1797.0 101:1549.0 102:479.0 103:1128.0 104:24.0 107:1583.0 108:21.0 109:118.0 110:2038.0 111:262.0 112:2762.0 113:1205.0 114:63.0 115:723.0 116:1139.0 117:114.0 118:228.0 120:148.0 122:41.0 123:25.0 124:86.0 125:159.0 126:459.0 127:225.0 129:2266.0 130:68.0 131:874.0 133:2503.0 135:337.0 136:501.0 138:390.0 139:114.0 140:366.0 142:1090.0 …			0.371802		796	1409	1173	715	806	1345	463	1369	875	1224	1039	969	1796	686	888
106887	718946	316	106887	85:536.0 86:472.0 87:483.0 88:197.0 89:882.0 90:63.0 92:53.0 93:65.0 94:108.0 95:71.0 98:138.0 99:347.0 100:4783.0 101:1160.0 102:542.0 103:20009.0 104:1894.0 105:878.0 114:284.0 115:431.0 116:184.0 117:1360.0 118:192.0 119:305.0 124:44.0 129:2047.0 130:373.0 131:1327.0 132:261.0 133:2507.0 134:265.0 135:186.0 143:415.0 145:154.0 147:8035.0 148:1447.0 149:754.0 150:66.0 151:90.0 156:176.0 157:197…			0.621397		845	1666	3064	347	3031	1186	693	1469	1174	2379	361	4450	2482	873	1460
106278	656119	225	106278	85:231.0 86:243.0 87:43.0 88:101.0 89:324.0 94:67.0 95:26.0 96:298.0 98:159.0 99:236.0 100:660.0 101:278.0 102:71.0 103:1450.0 104:82.0 105:12.0 107:21.0 111:51.0 112:85.0 113:209.0 114:23.0 115:108.0 116:28.0 117:382.0 126:80.0 128:115.0 129:135.0 131:121.0 133:215.0 134:642.0 135:63.0 136:24.0 137:18.0 138:34.0 139:38.0 140:68.0 141:53.0 142:178.0 143:134.0 144:59.0 147:1385.0 148:202.0 149:423…			0.29564		1215	692	863	881	1244	829	659	1418	1097	1366	891	1201	921	577	927
106213	795823	174	106213	85:62.0 86:1422.0 87:46.0 95:14.0 99:53.0 100:531.0 101:69.0 102:33.0 111:22.0 112:53.0 113:28.0 114:56.0 128:44.0 130:71.0 131:116.0 132:31.0 133:41.0 147:121.0 153:462.0 154:881.0 155:28.0 156:62.0 158:45.0 172:56.0 174:4275.0 175:419.0 176:186.0 241:244.0 257:75.0 311:441.0 312:75.0 409:155.0 410:26.0 472:107.0			0.0773795		2073	1655	3763	1600	1986	1758	1489	1925	4509	6765	4816	1693	3991	1484	2676
105630	969375	204	105630	85:2284.0 86:440.0 87:736.0 88:401.0 89:1245.0 90:84.0 91:94.0 93:36.0 94:128.0 95:161.0 96:177.0 97:626.0 98:168.0 99:1317.0 100:230.0 101:4058.0 102:720.0 103:20758.0 104:1808.0 105:1020.0 109:1501.0 110:82.0 111:1177.0 112:160.0 113:1327.0 115:874.0 116:2022.0 117:4830.0 118:479.0 119:725.0 120:91.0 121:65.0 123:73.0 124:49.0 125:233.0 127:1073.0 128:204.0 129:29604.0 130:3528.0 131:6116.0 132…			0.30714		6830	1824	2323	5380	6993	2597	2288	8010	5164	3334	6632	9095	3158	2538	3694
105538	362788	183	105538	85:735.0 97:47.0 99:393.0 109:77.0 111:241.0 112:116.0 113:183.0 127:164.0 153:381.0 154:68.0 155:104.0 164:13.0 165:27.0 167:47.0 168:14.0 181:19.0 182:35.0 183:3303.0 184:333.0 185:103.0 187:27.0 198:27.0 212:31.0 263:16.0 490:13.0 499:12.0			0.851712		839	453	628	922	1034	613	579	703	1099	717	491	810	674	715	675
105370	1220182	204	105370	85:110.0 86:33.0 87:92.0 89:368.0 91:40.0 95:36.0 97:59.0 98:37.0 99:116.0 100:41.0 101:441.0 102:116.0 103:3244.0 104:289.0 105:163.0 106:50.0 107:21.0 108:18.0 109:107.0 111:118.0 113:137.0 114:49.0 115:144.0 116:234.0 117:527.0 118:35.0 119:74.0 120:44.0 121:23.0 123:35.0 125:30.0 127:115.0 128:28.0 129:4363.0 130:418.0 131:510.0 132:61.0 133:3629.0 134:303.0 135:164.0 136:57.0 137:19.0 139:42…			0.0637403		991	77	82	995	421	577	206	1541	318	991	380	1417	841	1213	264
105214	766491	290	105214	93:48.0 102:71.0 119:55.0 130:67.0 131:152.0 142:42.0 144:60.0 145:151.0 148:295.0 156:215.0 158:57.0 159:42.0 160:38.0 170:32.0 172:69.0 173:25.0 174:53.0 182:21.0 184:60.0 186:60.0 188:45.0 200:76.0 202:1109.0 203:240.0 205:101.0 214:31.0 216:233.0 217:59.0 246:15.0 251:22.0 256:14.0 260:16.0 262:21.0 265:19.0 274:89.0 275:48.0 276:87.0 288:87.0 289:108.0 290:2926.0 291:1008.0 292:286.0 293:67.…			0.685888		4634	3089	2476	5093	6138	4787	1390	9310	3331	5622	830	8302	1018	3296	3595
105064	463613	103	105064	85:10285.0 86:21548.0 87:12901.0 88:15407.0 89:10208.0 90:1241.0 91:665.0 92:191.0 93:241.0 94:1624.0 95:601.0 96:554.0 97:1425.0 98:5530.0 99:13526.0 100:212899.0 101:31288.0 102:17325.0 103:426401.0 104:41138.0 105:20091.0 106:930.0 107:319.0 108:61.0 109:316.0 110:555.0 111:3406.0 112:9713.0 113:12849.0 114:13091.0 115:13422.0 116:6182.0 117:14455.0 118:2589.0 119:7261.0 120:843.0 121:516.0 12…			0.215309		2579	1080	3784	1123	7682	8424	3990	3301	4779	2962	1307	2545	1279	1341	3153
104414	844168	331	104414	85:3560.0 86:417.0 87:764.0 88:165.0 89:631.0 90:38.0 91:2938.0 92:435.0 93:1516.0 95:2506.0 96:506.0 97:1518.0 98:209.0 99:1251.0 100:224.0 101:2075.0 102:322.0 103:2638.0 104:297.0 105:1504.0 106:172.0 107:1330.0 108:323.0 109:2546.0 110:211.0 111:425.0 112:190.0 113:466.0 115:906.0 116:1315.0 117:3584.0 118:419.0 119:559.0 120:40.0 121:536.0 122:93.0 123:2808.0 124:329.0 125:314.0 126:124.0 12…			0.278463		9932	1292	3718	2327	14818	10860	9400	9386	4707	19336	19632	19985	2133	5378	8575
104403	786516	174	104403	85:116.0 86:8625.0 87:809.0 88:270.0 100:3865.0 101:536.0 102:530.0 104:43.0 105:266.0 113:173.0 114:132.0 115:361.0 116:365.0 120:76.0 128:147.0 130:1754.0 134:204.0 136:83.0 144:296.0 146:253.0 154:74.0 156:166.0 158:306.0 159:80.0 160:183.0 161:74.0 163:41.0 168:29.0 169:105.0 170:134.0 172:492.0 173:370.0 174:22891.0 175:3764.0 176:1798.0 177:165.0 178:59.0 181:26.0 184:167.0 186:365.0 187:11…			0.336011		228893	155598	71358	57064	120212	192731	89088	741511	285457	135021	75572	264610	31184	59555	153967
104402	819164	223	104402	85:243.0 86:150.0 89:325.0 91:845.0 92:14.0 93:208.0 94:38.0 95:511.0 96:72.0 97:364.0 98:100.0 99:122.0 104:188.0 105:712.0 106:91.0 107:90.0 109:174.0 110:26.0 115:529.0 116:555.0 117:304.0 119:380.0 120:59.0 121:139.0 122:55.0 123:38.0 125:118.0 127:159.0 128:272.0 129:333.0 130:186.0 131:404.0 133:250.0 135:32.0 137:76.0 141:123.0 142:68.0 145:335.0 146:81.0 149:236.0 150:52.0 151:159.0 152:5…			0.040545		589	363	222	429	1082	298	462	7793	7871	419	833	8236	207	1657	1682
104398	1099599	255	104398	85:286.0 86:99.0 89:250.0 90:86.0 91:3129.0 92:428.0 93:3298.0 94:724.0 95:2174.0 96:268.0 97:130.0 98:66.0 99:154.0 101:522.0 102:116.0 103:769.0 105:3044.0 106:613.0 107:2518.0 108:359.0 109:1232.0 110:78.0 111:139.0 113:158.0 114:58.0 115:544.0 116:1005.0 117:3905.0 118:505.0 119:1817.0 120:449.0 121:1247.0 122:382.0 123:354.0 124:54.0 125:83.0 127:251.0 128:310.0 129:4569.0 130:708.0 131:1629…			0.35936		34090	26947	19854	8175	71411	45744	89591	65778	84171	50639	8441	160947	9835	65450	42181
104396	530817	170	104396	85:133.0 86:98.0 88:55.0 89:201.0 90:39.0 91:638.0 92:55.0 93:393.0 94:476.0 95:1141.0 96:99.0 98:89.0 99:418.0 100:86.0 101:655.0 102:115.0 103:184.0 104:143.0 105:791.0 106:97.0 109:67.0 111:134.0 112:57.0 113:225.0 114:128.0 115:106.0 116:444.0 117:2346.0 118:266.0 119:149.0 120:38.0 121:181.0 122:133.0 123:283.0 124:46.0 125:50.0 129:1980.0 130:329.0 131:167.0 132:205.0 133:382.0 136:122.0 13…			0.9927		7750	5557	1740	656	5947	4283	357	7681	6354	1104	891	6795	814	2547	2894
104394	1095668	213	104394	85:899.0 86:132.0 87:63.0 88:178.0 89:1193.0 90:213.0 91:14787.0 92:2480.0 93:8375.0 94:2196.0 95:9987.0 96:1485.0 97:2283.0 98:19.0 99:403.0 100:55.0 101:1469.0 102:451.0 103:1384.0 104:814.0 105:12997.0 106:3213.0 107:9407.0 108:1857.0 109:4227.0 110:676.0 111:818.0 112:131.0 113:299.0 114:61.0 115:2482.0 116:1243.0 117:4514.0 118:1509.0 119:7230.0 120:2389.0 121:3867.0 122:1522.0 123:1786.0 12…			0.258797		884	685	940	621	2715	891	486	599	684	948	485	1296	276	285	741
104387	866818	237	104387	89:60.0 90:53.0 91:731.0 93:124.0 95:73.0 96:53.0 97:147.0 101:131.0 107:133.0 115:63.0 116:250.0 119:389.0 128:267.0 129:311.0 130:123.0 131:321.0 134:39.0 137:44.0 141:81.0 146:99.0 153:109.0 155:95.0 157:121.0 158:95.0 161:126.0 165:93.0 167:36.0 168:55.0 169:43.0 172:128.0 173:95.0 176:54.0 183:469.0 185:75.0 188:47.0 190:67.0 194:106.0 195:107.0 200:23.0 203:115.0 204:193.0 207:66.0 208:507.…			0.125586		4443	2300	681	3695	4059	1441	8056	11342	10920	650	3325	11268	3266	6114	4254
104379	1089223	95	104379	85:894.0 89:571.0 90:62.0 91:4896.0 92:566.0 93:5757.0 94:1523.0 95:6885.0 96:1315.0 97:4176.0 98:174.0 101:338.0 102:185.0 105:2604.0 106:642.0 107:4349.0 108:562.0 109:2838.0 110:705.0 111:747.0 113:190.0 115:788.0 117:1077.0 118:363.0 119:2535.0 120:490.0 121:3443.0 122:930.0 123:1861.0 124:340.0 126:87.0 127:324.0 128:382.0 129:2293.0 130:223.0 131:906.0 132:320.0 133:2015.0 134:673.0 135:321…			0.0463606		1528	986	1824	1625	5040	2288	1526	6922	10344	3519	2403	6054	636	5341	2796
104370	1103610	255	104370	86:408.0 87:83.0 88:135.0 90:138.0 91:3528.0 92:330.0 93:2595.0 96:752.0 97:664.0 98:142.0 99:285.0 100:27.0 101:162.0 102:481.0 103:580.0 104:331.0 105:2951.0 106:495.0 107:3515.0 109:1435.0 112:126.0 113:488.0 116:1308.0 117:1559.0 118:271.0 119:1726.0 120:522.0 121:2220.0 122:667.0 123:337.0 124:129.0 125:513.0 127:291.0 128:537.0 129:3264.0 130:770.0 131:1220.0 132:154.0 133:1400.0 134:1000.0…			0.383098		140447	91587	68114	37528	360768	198088	416912	278989	508975	157306	41840	676268	53505	262466	178032
104363	1053722	215	104363	85:3604.0 86:747.0 87:1343.0 88:693.0 89:3972.0 90:476.0 91:35652.0 92:6195.0 93:36527.0 94:11772.0 95:36590.0 96:4441.0 97:8723.0 98:902.0 99:1453.0 100:225.0 101:4682.0 102:1323.0 103:2211.0 104:1618.0 105:27753.0 106:14467.0 107:32372.0 108:23017.0 109:19956.0 110:2290.0 111:4833.0 112:460.0 113:1196.0 114:326.0 115:4531.0 116:1861.0 117:6065.0 118:2756.0 119:14925.0 120:6877.0 121:16579.0 122…			0.634554		107	72	111	171	275	190	251	187	193	116	75	252	109	118	115
104238	881530	317	104238	86:574.0 87:145.0 88:588.0 89:453.0 90:232.0 91:2500.0 94:572.0 95:2766.0 96:885.0 97:807.0 99:548.0 100:994.0 101:1607.0 103:4828.0 104:591.0 109:5898.0 110:339.0 111:410.0 112:195.0 114:567.0 115:1602.0 116:1249.0 118:284.0 119:1555.0 120:357.0 121:394.0 122:270.0 123:453.0 125:815.0 126:105.0 128:1500.0 129:8563.0 130:1362.0 131:1965.0 133:1488.0 134:604.0 136:709.0 137:1483.0 138:156.0 142:32…			0.848544		1003	124	883	614	642	839	352	799	891	930	459	631	192	337	538
104137	863884	130	104137	85:4734.0 86:4392.0 87:2557.0 88:1585.0 89:6867.0 90:343.0 91:35309.0 92:4415.0 93:40063.0 94:9883.0 95:34801.0 96:4809.0 97:12955.0 98:3006.0 99:7698.0 100:3234.0 101:10583.0 103:17890.0 104:399.0 105:22238.0 106:2924.0 107:20656.0 108:4687.0 109:12446.0 110:1854.0 111:6349.0 112:2281.0 113:2109.0 114:1281.0 115:5236.0 116:2125.0 117:25506.0 118:2689.0 119:12399.0 120:4579.0 121:13177.0 122:3620…			0.346505		1309	1204	801	11658	314	2285	1084	732	964	1856	1288	1335	1162	877	1186
103183	695652	186	103183	86:39.0 88:33.0 96:674.0 100:807.0 101:183.0 102:749.0 106:61.0 109:77.0 114:132.0 115:516.0 116:249.0 118:28.0 128:343.0 129:358.0 130:344.0 131:167.0 132:160.0 133:229.0 139:10.0 140:107.0 142:50.0 144:223.0 146:64.0 147:1787.0 148:407.0 149:267.0 154:177.0 155:55.0 157:103.0 169:58.0 170:132.0 171:131.0 182:33.0 184:112.0 185:28.0 186:2865.0 188:266.0 189:112.0 190:198.0 196:32.0 211:23.0 217:…			0.869067		20256	10628	7818	5742	15171	7177	11771	19795	17546	19793	7879	11748	3601	2231	1560
103159	824417	204	103159	85:504.0 87:211.0 88:80.0 89:87.0 91:42.0 95:18.0 99:17.0 103:585.0 105:243.0 106:56.0 113:25.0 116:125.0 117:1244.0 127:116.0 129:604.0 130:85.0 133:198.0 135:27.0 143:351.0 145:51.0 147:1402.0 148:465.0 149:303.0 155:51.0 157:1574.0 158:180.0 159:88.0 169:135.0 170:43.0 179:45.0 189:157.0 190:27.0 191:190.0 192:53.0 193:48.0 203:92.0 204:6647.0 205:1024.0 206:377.0 207:136.0 218:52.0 220:42.0 2…			0.416954		179	104	512	1013	80	32	174	112	94	182	1331	995	638	109	257
102304	755847	144	102304	85:127.0 88:182.0 97:171.0 98:291.0 100:1372.0 101:457.0 102:219.0 103:312.0 104:58.0 106:70.0 109:61.0 111:144.0 112:105.0 114:251.0 115:361.0 119:197.0 120:42.0 122:26.0 123:56.0 124:27.0 127:255.0 129:253.0 131:506.0 133:568.0 135:63.0 137:49.0 138:24.0 139:87.0 141:150.0 143:100.0 144:10500.0 145:1402.0 146:950.0 147:3419.0 149:413.0 150:29.0 151:97.0 153:335.0 154:345.0 155:320.0 156:410.0 1…			0.735961		972	1114	4434	914	503	530	282	377	254	1487	6288	379	1523	793	1128
102248	504726	142	102248	85:219.0 87:169.0 88:306.0 89:1905.0 90:71.0 96:192.0 98:149.0 99:320.0 100:252.0 101:1386.0 102:274.0 103:2841.0 104:372.0 108:71.0 111:117.0 112:78.0 113:64.0 115:250.0 116:841.0 117:1777.0 118:236.0 119:211.0 121:74.0 122:35.0 125:32.0 126:1577.0 127:133.0 128:19.0 129:591.0 130:163.0 131:581.0 132:157.0 133:2277.0 134:65.0 135:282.0 140:86.0 142:4068.0 143:654.0 144:277.0 145:112.0 147:6021.0…			0.43441		2271	27241	830	2008	4168	1881	4661	11949	1706	1391	10720	13579	15908	11323	8210
101742	885481	117	101742	85:126.0 86:156.0 88:1151.0 89:1253.0 90:154.0 91:56.0 92:49.0 100:69.0 101:2030.0 102:399.0 103:4219.0 104:396.0 105:303.0 106:47.0 107:42.0 110:28.0 112:41.0 113:57.0 114:39.0 115:337.0 116:3218.0 117:9363.0 118:1058.0 119:572.0 120:59.0 121:56.0 123:39.0 124:22.0 125:71.0 127:84.0 129:75.0 130:59.0 131:470.0 132:76.0 133:423.0 134:128.0 135:76.0 136:39.0 138:43.0 140:41.0 145:272.0 146:141.0 1…			0.766877		13998	9007	8704	11691	15363	10792	8507	12383	18342	14678	7583	12674	5508	10960	10704
100984	820706	203	100984	85:179.0 86:167.0 89:215.0 90:60.0 91:241.0 93:268.0 94:254.0 95:273.0 96:462.0 97:592.0 98:268.0 99:150.0 100:553.0 101:265.0 102:192.0 103:539.0 104:76.0 105:297.0 107:60.0 108:162.0 110:235.0 111:116.0 112:95.0 113:264.0 114:110.0 115:225.0 116:377.0 117:582.0 118:97.0 119:136.0 120:124.0 122:436.0 123:56.0 124:105.0 125:64.0 126:508.0 127:261.0 128:462.0 130:173.0 131:2217.0 132:414.0 133:139…			0.419064		470	244	577	339	592	765	91	564	305	1055	407	689	507	322	506
100731	1085106	107	100731	85:372.0 86:64.0 87:186.0 88:70.0 89:8.0 91:6863.0 92:1006.0 93:3773.0 94:594.0 95:4290.0 96:734.0 97:1195.0 98:147.0 99:79.0 100:52.0 101:261.0 102:118.0 103:763.0 104:243.0 105:6170.0 106:915.0 107:5207.0 108:978.0 109:2032.0 110:295.0 111:461.0 113:69.0 114:24.0 115:1139.0 116:494.0 117:2126.0 118:391.0 119:3106.0 120:734.0 121:1918.0 122:603.0 123:937.0 124:152.0 125:89.0 126:51.0 127:91.0 12…			0.552376		1265	664	918	975	1899	1682	1086	881	1974	1342	670	1306	554	673	1246
100020	525577	257	100020	85:1530.0 86:1481.0 87:494.0 88:278.0 89:53.0 91:173.0 93:328.0 95:46.0 98:314.0 99:1762.0 100:7362.0 101:826.0 102:483.0 103:6437.0 104:695.0 105:471.0 106:72.0 107:219.0 109:176.0 110:110.0 112:151.0 113:362.0 114:25535.0 115:4292.0 116:1264.0 117:532.0 121:154.0 122:33.0 127:73.0 128:248.0 130:237.0 131:3225.0 132:829.0 133:1864.0 134:425.0 136:12.0 139:7.0 140:164.0 141:555.0 143:389.0 144:19…			0.872627		363	4196	54	166	3025	2385	12	35	239	66	61	3118	7557	558	524
99877	400039	255	99877	85:971.0 86:773.0 87:270.0 91:142.0 92:46.0 95:29.0 96:146.0 97:235.0 98:948.0 99:766.0 100:1705.0 101:454.0 103:464.0 104:39.0 105:636.0 109:61.0 111:247.0 112:386.0 113:290.0 114:1165.0 115:431.0 120:2454.0 121:235.0 122:44.0 123:28.0 124:66.0 125:178.0 126:413.0 127:501.0 128:308.0 131:162.0 132:221.0 133:222.0 135:67.0 136:32.0 138:15.0 139:42.0 140:138.0 141:49.0 142:218.0 143:141.0 144:43.0…			0.655125		2017	1217	3208	2819	1230	1161	726	1307	1351	2456	1560	1451	1556	1464	1796
97455	840764	93	97455	85:347.0 86:42.0 87:69.0 88:110.0 89:426.0 90:86.0 91:3078.0 92:652.0 93:3158.0 94:2122.0 95:2175.0 96:643.0 97:368.0 98:205.0 99:147.0 101:141.0 103:134.0 105:919.0 106:477.0 107:1212.0 108:591.0 109:483.0 110:129.0 111:71.0 112:18.0 115:173.0 116:201.0 117:1653.0 118:170.0 119:595.0 120:219.0 121:965.0 122:323.0 123:247.0 124:59.0 125:88.0 127:66.0 128:53.0 129:1969.0 130:224.0 131:862.0 132:12…			0.205106		165398	41699	62292	72332	439471	92263	130991	254975	330683	329545	224840	340771	21742	143464	152677
95461	823925	91	95461	89:783.0 90:357.0 91:49634.0 92:3758.0 93:92.0 94:20.0 98:205.0 101:74.0 102:49.0 103:70.0 104:85.0 109:58.0 113:55.0 118:242.0 120:1086.0 121:700.0 122:55.0 125:53.0 127:192.0 128:32.0 132:378.0 133:224.0 134:45440.0 135:4120.0 136:204.0 146:54.0 160:163.0 161:31.0 176:22.0 192:19.0 199:32.0 200:15.0 202:19.0 224:40.0 225:14.0 238:33.0 283:16.0 298:23.0 310:20.0 317:95.0 332:18.0 349:28.0 353:27…			0.0193896		1028	426	671	96	1410	953	178	1906	3235	1229	918	2587	520	1993	1450
93947	479860	202	93947	85:175.0 86:288.0 87:170.0 89:101.0 91:17.0 92:10.0 98:40.0 99:117.0 100:1710.0 101:272.0 102:204.0 103:169.0 105:16.0 106:33.0 113:8.0 115:69.0 117:315.0 119:115.0 122:13.0 123:22.0 124:11.0 128:5.0 130:184.0 131:678.0 132:254.0 133:537.0 134:50.0 135:75.0 140:2.0 142:19.0 144:97.0 145:18.0 146:184.0 147:7794.0 148:1209.0 149:587.0 150:78.0 151:31.0 157:7.0 158:485.0 160:79.0 162:21.0 166:7.0 16…			0.542793		917	2674	11339	1085	2059	3524	381	1077	3277	4971	2263	1157	2004	473	2037
92740	601736	257	92740	89:50.0 95:38.0 97:3.0 99:24.0 100:17.0 103:9.0 108:7.0 109:51.0 110:75.0 119:2.0 122:22.0 127:183.0 129:392.0 131:56.0 139:11.0 141:55.0 143:337.0 144:136.0 147:916.0 153:140.0 155:78.0 156:13.0 158:48.0 169:407.0 171:57.0 172:10.0 173:37.0 175:1.0 181:36.0 183:68.0 184:102.0 185:49.0 200:57.0 201:318.0 202:65.0 204:71.0 206:53.0 213:26.0 214:62.0 215:21.0 217:37.0 218:7.0 220:6.0 221:6.0 224:4.…			0.819945		411	531	1989	412	335	1622	214	545	515	1430	438	2476	322	444	618
92166	771942	220	92166	86:232.0 87:93.0 91:785.0 92:55.0 93:6.0 98:92.0 100:1987.0 101:571.0 102:273.0 103:80.0 104:73.0 105:26.0 106:251.0 107:152.0 114:167.0 115:387.0 116:1329.0 117:245.0 118:56.0 119:27.0 121:49.0 126:78.0 128:128.0 129:193.0 130:30.0 132:1027.0 133:320.0 134:388.0 139:6.0 140:56.0 141:39.0 142:10.0 144:25.0 145:90.0 146:501.0 147:1293.0 148:238.0 150:13.0 153:82.0 154:13.0 155:21.0 156:5.0 157:71.…			0.850757		520	495	847	963	447	493	385	455	567	1297	574	306	417	328	608
88046	667114	159	88046	86:208.0 88:38.0 89:716.0 99:139.0 100:375.0 101:209.0 103:1094.0 107:29.0 111:70.0 113:310.0 115:128.0 117:1265.0 118:129.0 119:9.0 128:156.0 129:1638.0 130:195.0 131:96.0 133:365.0 134:37.0 140:32.0 141:158.0 142:53.0 143:235.0 144:178.0 147:2796.0 148:215.0 149:217.0 150:66.0 157:924.0 158:123.0 159:6058.0 160:868.0 161:181.0 165:10.0 168:1.0 171:23.0 173:37.0 175:51.0 177:13.0 184:9.0 189:167…			0.992082		12195	15904	11174	7445	10026	11303	6111	7082	3589	6651	8548	17766	8051	22270	9699
88041	670913	203	88041	85:1477.0 86:1396.0 88:109.0 89:6261.0 90:979.0 91:384.0 92:220.0 93:44.0 94:156.0 95:111.0 96:179.0 98:920.0 99:1538.0 100:14694.0 101:6569.0 102:3095.0 103:14073.0 104:1762.0 105:898.0 106:323.0 108:746.0 110:1020.0 111:674.0 112:768.0 113:1511.0 114:1722.0 115:5024.0 116:2323.0 117:11984.0 118:1771.0 119:1385.0 120:306.0 121:112.0 122:32.0 124:427.0 125:141.0 126:606.0 128:4291.0 129:8924.0 13…			0.793136		3133	9959	6134	3167	11058	5161	3543	4566	823	1991	11515	12288	10353	4687	6141
87822	700035	160	87822	85:206.0 86:482.0 87:460.0 88:409.0 89:4155.0 90:252.0 91:183.0 96:101.0 97:99.0 98:197.0 99:442.0 100:741.0 101:1118.0 102:470.0 103:5831.0 104:407.0 105:2036.0 106:167.0 107:110.0 108:29.0 110:133.0 111:276.0 112:76.0 113:241.0 114:843.0 115:486.0 116:136.0 117:2252.0 118:359.0 119:359.0 120:49.0 124:14.0 127:311.0 128:285.0 129:1612.0 130:552.0 131:605.0 133:2644.0 134:532.0 135:82.0 138:84.0 …			0.602827		967	2672	3588	2437	697	1074	889	1156	617	1584	1299	1542	2735	1557	1667
87713	742967	129	87713	85:236.0 86:107.0 88:41.0 91:222.0 93:503.0 95:903.0 96:1645.0 97:918.0 98:1295.0 99:246.0 105:210.0 107:81.0 109:458.0 110:548.0 111:194.0 112:173.0 115:48.0 116:452.0 117:5957.0 118:392.0 119:221.0 120:80.0 121:123.0 122:60.0 123:277.0 124:269.0 125:183.0 128:71.0 129:4481.0 130:531.0 131:913.0 132:728.0 133:258.0 134:123.0 135:142.0 136:34.0 137:145.0 138:96.0 139:54.0 142:38.0 143:200.0 145:1…			0.872155		4395	6778	6657	3808	16089	10257	2396	6618	12912	11369	4375	5125	3389	3971	6903
84382	1189476	204	84382	88:137.0 89:780.0 90:89.0 95:39.0 97:93.0 99:89.0 100:141.0 101:402.0 102:210.0 103:3633.0 104:356.0 105:282.0 111:121.0 112:49.0 113:143.0 114:60.0 115:96.0 116:272.0 117:1771.0 118:80.0 120:50.0 123:39.0 125:91.0 127:344.0 129:1789.0 130:333.0 131:527.0 132:143.0 133:828.0 141:64.0 143:387.0 144:90.0 145:148.0 147:3308.0 148:744.0 150:76.0 151:55.0 153:120.0 154:28.0 155:263.0 156:94.0 157:274.…			0.0912954		81	90	172	613	160	628	226	60	94	99	73	154	224	82	257
84213	550832	98	84213	95:15.0 98:3819.0 107:11.0 110:252.0 114:83.0 116:68.0 117:318.0 118:33.0 128:30.0 129:92.0 130:23.0 133:21.0 143:66.0 144:33.0 147:684.0 156:101.0 157:13.0 170:215.0 171:54.0 172:169.0 173:2.0 174:49.0 184:80.0 190:29.0 198:3.0 200:36.0 204:6.0 206:3.0 208:4.0 212:34.0 214:10.0 217:151.0 230:21.0 232:44.0 235:9.0 244:62.0 247:2.0 254:11.0 288:2485.0 289:645.0 290:201.0 294:12.0 296:8.0 297:9.0 3…			0.275693		1141	1115	626	844	2316	1399	887	1301	1243	1795	823	3215	2249	811	974
84208	1132143	215	84208	85:558.0 89:156.0 90:6.0 91:1319.0 92:243.0 93:1728.0 94:364.0 95:2057.0 96:49.0 97:550.0 99:98.0 100:14.0 101:61.0 103:39.0 104:98.0 105:1172.0 106:1300.0 107:1993.0 108:651.0 109:939.0 110:285.0 111:295.0 115:56.0 116:27.0 117:253.0 118:29.0 119:773.0 120:403.0 121:1088.0 122:319.0 123:356.0 124:18.0 125:73.0 129:644.0 130:160.0 131:587.0 132:17.0 133:670.0 134:215.0 135:684.0 136:165.0 137:115…			0.72848		817	544	969	673	5892	6404	1138	1161	4085	1661	569	3762	322	2059	1460
84116	517387	103	84116	85:144.0 86:64.0 87:351.0 89:236.0 93:11.0 97:5.0 99:77.0 101:796.0 102:91.0 103:8660.0 104:784.0 105:338.0 110:8.0 111:22.0 113:27.0 115:630.0 116:599.0 117:913.0 118:37.0 119:108.0 127:1.0 129:1136.0 130:182.0 131:709.0 132:98.0 133:904.0 134:104.0 135:49.0 141:30.0 143:83.0 147:2600.0 148:912.0 149:453.0 150:27.0 151:20.0 155:403.0 156:155.0 157:106.0 158:107.0 159:71.0 163:6.0 170:4.0 175:16.…			0.600201		17621	18914	7210	25314	1956	1962	29439	31422	34683	9457	17067	4966	10468	16850	15766
66350	909390	142	66350	91:164.0 99:2767.0 124:279.0 125:357.0 141:1687.0 142:65566.0 143:10129.0 158:6206.0 159:2487.0 218:4391.0 219:1580.0 220:631.0 228:596.0 229:466.0 236:308.0 252:134.0 278:59.0 284:220.0 295:432.0 307:558.0 308:218.0 309:201.0 311:230.0 316:65.0 331:92.0 332:3.0 368:262.0 397:42.0 410:16.0 424:12.0 426:46.0 427:119.0 428:157.0 440:53.0 441:51.0 442:104.0 444:64.0 445:54.0 470:8.0 481:16.0 483:59.…			0.681473		1573	1881	971	1282	556	712	462	1221	1588	1256	721	1530	784	1042	1013
66261	760411	174	66261	85:17519.0 86:116388.0 87:27929.0 88:8632.0 89:2544.0 90:1494.0 91:7941.0 92:663.0 97:1871.0 99:3711.0 100:74039.0 101:18065.0 102:23646.0 104:2603.0 105:468.0 106:325.0 107:93.0 110:55.0 111:2599.0 112:3145.0 113:4507.0 114:6239.0 115:9311.0 116:32861.0 117:23870.0 118:7171.0 119:2530.0 120:766.0 121:758.0 122:190.0 127:1983.0 128:2965.0 130:25372.0 131:14762.0 132:11246.0 133:14276.0 134:3542.0…			0.493007		7660	3497	2085	2663	5125	5736	2104	3625	5758	4780	4716	3555	10091	2453	3065
64891	737747	327	64891	86:8206.0 87:4368.0 88:1504.0 93:4833.0 95:5025.0 117:66742.0 118:6169.0 129:35056.0 132:25532.0 144:11912.0 145:12317.0 146:936.0 156:26062.0 160:2605.0 162:482.0 174:65674.0 175:12798.0 187:1026.0 201:2426.0 226:911.0 246:976.0 248:4115.0 274:661.0 285:819.0 299:13256.0 300:3894.0 318:142.0 320:876.0 322:439.0 327:8896.0 328:2060.0 329:187.0 342:839.0 357:2486.0 358:1334.0 359:831.0 376:97.0 37…			0.829167		257	197	296	355	1558	306	397	366	546	436	359	1387	290	341	335
64663	783244	337	64663	88:3363.0 91:30884.0 92:6740.0 93:50943.0 94:38494.0 95:74199.0 96:23559.0 105:6173.0 106:4903.0 107:25191.0 108:26020.0 109:33530.0 110:14991.0 120:3339.0 121:30231.0 122:15703.0 123:13752.0 124:8881.0 125:5109.0 135:28761.0 136:22968.0 138:4102.0 139:2375.0 149:17818.0 150:32158.0 154:3933.0 156:22113.0 163:11189.0 164:13600.0 169:6190.0 177:4537.0 178:17891.0 220:7184.0 229:1764.0 234:3084.0 2…			0.213183		6052	4482	9024	3364	27013	14423	6009	28232	28636	18789	4587	33330	978	9235	10196
64605	618751	145	64605	86:53076.0 87:15869.0 88:11009.0 100:42967.0 101:35210.0 103:12560.0 104:6760.0 109:2332.0 110:2521.0 112:2473.0 114:6703.0 128:59456.0 129:37656.0 130:25317.0 131:4531.0 133:34396.0 143:101861.0 144:719236.0 145:302778.0 146:63005.0 149:14208.0 153:5939.0 157:15896.0 162:2337.0 168:5786.0 171:149510.0 176:5744.0 178:795.0 181:4161.0 182:5080.0 183:7346.0 184:6039.0 185:3961.0 193:539.0 197:4615.…			0.414082		707	709	712	744	1984	691	762	994	2375	987	708	2493	333	626	942
64557	770118	179	64557	89:15252.0 90:11446.0 91:23109.0 92:1819.0 93:10722.0 94:3478.0 95:13130.0 96:1719.0 98:6185.0 103:8596.0 104:2074.0 105:8594.0 107:8311.0 109:2146.0 113:6639.0 114:2547.0 115:2229.0 119:1569.0 120:6593.0 121:9382.0 123:3090.0 124:551.0 131:10652.0 132:5748.0 133:8950.0 134:3877.0 135:13340.0 136:2066.0 137:2633.0 138:971.0 141:13181.0 142:8892.0 145:2785.0 148:2735.0 149:29155.0 150:8750.0 151:4…			0.510975		808	458	2217	1176	269	750	2452	293	276	765	3375	676	3175	2476	1457
62368	1001559	361	62368	85:103.0 86:57.0 87:78.0 88:69.0 89:552.0 90:125.0 92:72.0 93:33.0 94:166.0 95:129.0 96:584.0 97:68.0 98:1352.0 99:216.0 100:223.0 101:738.0 102:334.0 103:10116.0 104:962.0 105:340.0 106:59.0 108:390.0 109:264.0 110:101.0 111:45.0 112:200.0 113:381.0 114:219.0 115:387.0 116:1991.0 117:2087.0 118:513.0 119:123.0 120:52.0 122:977.0 123:220.0 124:108.0 125:64.0 126:88.0 127:122.0 128:396.0 129:6204.…			0.360684		419	69	13	92	93	79	674	125	2708	67	650	33	128	239	319
62327	288817	210	62327	85:512.0 87:217.0 88:255.0 90:4345.0 91:9734.0 92:2009.0 93:846.0 94:125.0 97:119.0 104:290.0 105:797.0 106:2087.0 107:1812.0 108:295.0 109:220.0 121:238.0 122:5534.0 123:531.0 124:683.0 137:12.0 138:208.0 151:121.0 152:63.0 158:39.0 159:113.0 163:1243.0 164:273.0 165:182.0 167:9.0 178:28.0 179:26.0 195:7565.0 196:1114.0 197:1160.0 198:160.0 210:13904.0 211:2335.0 212:2198.0 213:274.0 214:148.0 2…			0.971617		802	502	638	1255	529	368	517	428	559	1005	708	726	739	480	726
51865	831272	241	51865	129:260.0 241:207.0 259:6.0 317:9.0 331:2.0 361:2.0 414:3.0 415:22.0 416:8.0 417:11.0			0.40624		577	256	843	346	658	2791	998	634	819	799	541	474	519	693	713
48608	418870	160	48608	86:76.0 94:5.0 100:514.0 101:75.0 103:32.0 116:1619.0 119:8.0 133:154.0 137:18.0 144:135.0 147:696.0 148:96.0 149:23.0 160:1163.0 161:104.0 162:43.0 165:105.0 190:208.0 192:32.0 204:22.0 233:3.0 234:41.0 261:2.0 262:180.0 263:23.0 291:6.0			0.631077		391	1500	499	1016	201	402	734	197	981	365	1230	695	1659	509	799
47206	716064	335	47206	147:3868.0 148:502.0 152:231.0 161:815.0 162:181.0 189:1121.0 203:1553.0 205:153.0 217:464.0 219:1114.0 232:400.0 280:42.0 295:40.0 324:115.0 334:53.0 335:1070.0 336:350.0 337:78.0 338:21.0 349:33.0 350:599.0 351:248.0 352:103.0 353:33.0 380:19.0 421:10.0 447:13.0			0.335612		734	274	306	616	749	486	328	912	1378	526	352	777	250	465	518
46362	429380	229	46362	85:448.0 86:502.0 87:32.0 100:246.0 101:103.0 103:24.0 111:13.0 112:1.0 144:27.0 147:190.0 160:30.0 185:10.0 190:3.0 229:288.0 231:22.0 232:12.0 244:42.0 245:21.0 246:12.0 283:3.0 423:9.0 425:4.0 440:1.0 446:9.0 458:12.0 469:6.0			0.966097		737	372	732	1003	654	472	305	552	613	718	494	849	552	465	549
46122	617358	218	46122	85:4196.0 86:65946.0 87:24528.0 88:12016.0 89:157051.0 90:57316.0 91:104125.0 92:9009.0 93:23593.0 94:3584.0 95:9435.0 96:2405.0 97:3093.0 98:7673.0 99:57229.0 100:930779.0 101:173966.0 102:84374.0 103:121712.0 104:17989.0 105:26906.0 106:3932.0 107:3633.0 108:1260.0 109:1292.0 110:871.0 111:3140.0 112:3655.0 113:5148.0 114:6008.0 115:44653.0 116:25346.0 117:78114.0 118:31732.0 119:28980.0 120:63…			0.800158		1628	611	2282	2121	611	793	651	1045	769	1261	2378	1618	1402	859	1157
44509	470254	243	44509	85:2864.0 86:588.0 88:56.0 90:1.0 93:83.0 99:885.0 100:7259.0 101:451.0 107:122.0 108:136.0 109:148.0 110:134.0 111:325.0 113:587.0 114:129.0 119:32.0 120:1.0 124:36.0 127:648.0 128:689.0 129:190.0 130:1223.0 132:19.0 133:11.0 134:1499.0 136:185.0 139:63.0 142:83.0 143:106.0 144:79.0 145:947.0 146:44.0 147:30.0 148:77.0 149:8.0 153:11.0 154:100.0 155:223.0 156:110.0 157:453.0 158:233.0 161:72.0 1…			0.548391		457	302	468	520	200	315	190	274	245	502	280	344	346	189	405
43580	798275	117	43580	86:419.0 87:3105.0 88:1468.0 89:1582.0 91:51.0 100:10.0 101:4289.0 102:379.0 103:6657.0 104:468.0 107:139.0 114:32.0 115:207.0 116:7518.0 117:18512.0 118:2202.0 119:932.0 131:325.0 144:26.0 145:422.0 147:1133.0 159:56.0 160:56.0 161:2810.0 162:325.0 163:160.0 174:32.0 175:134.0 184:140.0 189:64.0 191:325.0 192:30.0 205:164.0 206:60.0 207:136.0 216:29.0 221:64.0 225:14.0 231:9.0 233:39.0 235:115.0…			0.829864		31590	28141	17224	21689	28391	21889	17723	24432	32856	23763	20047	23561	11212	25776	23380
41985	697442	243	41985	89:104.0 90:21.0 91:1145.0 92:200.0 93:200.0 95:14.0 105:289.0 107:310.0 109:11.0 110:228.0 115:135.0 116:89.0 117:206.0 119:29.0 121:63.0 122:44.0 123:18.0 126:7.0 128:474.0 129:473.0 134:502.0 141:96.0 142:100.0 143:337.0 144:27.0 145:327.0 149:20.0 153:32.0 154:26.0 157:61.0 159:286.0 160:53.0 161:37.0 169:37.0 170:1.0 173:146.0 174:71.0 185:125.0 186:14.0 187:195.0 188:27.0 199:93.0 200:129.0…			0.30117		1247	746	573	879	1567	712	1109	1248	950	577	459	1337	277	410	828
41805	531353	262	41805	86:123.0 89:208.0 90:201.0 92:15.0 94:14.0 96:17.0 100:658.0 101:349.0 104:107.0 108:338.0 109:508.0 110:719.0 112:57.0 114:223.0 115:17.0 116:67.0 117:1959.0 118:202.0 119:40.0 127:188.0 128:93.0 129:256.0 130:1200.0 131:77.0 133:500.0 134:164.0 136:124.0 139:139.0 140:229.0 142:141.0 143:211.0 144:507.0 146:25.0 147:3094.0 148:917.0 149:165.0 154:277.0 155:177.0 156:24.0 158:51.0 169:107.0 170:…			0.962027		767	332	623	256	1038	567	763	640	977	348	341	1159	411	524	608
34183	465573	271	34183	85:38.0 86:258.0 89:65.0 90:33.0 92:40.0 99:260.0 100:1825.0 101:45.0 102:93.0 103:50.0 105:91.0 108:27.0 109:12.0 110:453.0 111:43.0 112:20.0 114:89.0 117:165.0 120:10.0 124:25.0 128:310.0 133:12.0 134:186.0 136:1.0 139:24.0 141:19.0 146:38.0 147:172.0 148:37.0 153:52.0 169:94.0 172:49.0 181:34.0 182:5.0 184:133.0 189:129.0 190:41.0 196:7.0 197:32.0 199:533.0 200:79.0 228:80.0 231:8.0 239:16.0 2…			0.522767		386	199	324	251	467	164	222	297	397	257	90	310	157	245	201
34126	200032	102	34126	85:159.0 86:586.0 87:388.0 88:464.0 89:154.0 90:4.0 91:289.0 92:45.0 93:125.0 95:3.0 96:114.0 97:215.0 98:95.0 100:877.0 101:400.0 102:26891.0 103:3131.0 104:1012.0 105:199.0 108:111.0 109:161.0 110:99.0 111:2.0 112:36.0 113:174.0 114:175.0 115:567.0 116:989.0 117:557.0 118:290.0 119:383.0 120:94.0 121:92.0 125:16.0 126:28.0 127:119.0 130:49.0 131:855.0 132:276.0 133:981.0 134:231.0 135:57.0 136:…			0.737649		5466	3095	1704	13166	7156	4809	13032	3706	7150	5079	5530	5059	7522	9847	3829
34097	991529	174	34097	85:24.0 86:450.0 98:7.0 99:4.0 100:362.0 103:324.0 112:57.0 115:615.0 116:11.0 126:3.0 128:177.0 129:264.0 130:114.0 133:75.0 142:8.0 143:48.0 154:78.0 156:103.0 158:96.0 159:28.0 169:40.0 174:4347.0 175:702.0 176:262.0 186:12.0 194:12.0 200:122.0 204:117.0 207:214.0 217:226.0 218:51.0 219:345.0 220:33.0 221:65.0 243:11.0 244:21.0 249:29.0 251:21.0 258:91.0 267:45.0 271:26.0 272:109.0 281:200.0 3…			0.605146		513	424	1546	847	638	1275	390	396	428	1743	531	935	295	341	673
34075	646942	96	34075	85:257.0 86:755.0 87:3.0 88:93.0 94:59.0 95:1962.0 96:7968.0 97:2002.0 98:127.0 100:3267.0 101:259.0 102:98.0 103:216.0 105:550.0 106:116.0 107:38.0 109:39.0 110:161.0 112:59.0 114:310.0 115:119.0 116:79.0 124:11.0 128:3.0 130:479.0 131:771.0 132:451.0 134:26.0 135:99.0 137:122.0 143:107.0 144:151.0 146:17.0 160:2.0 161:40.0 164:1.0 166:36.0 168:2038.0 169:309.0 174:1698.0 175:257.0 176:89.0 178:…			0.692089		7244	12607	34165	5299	10199	4579	5882	9609	10093	5420	7593	18748	7300	9103	10055
34032	772968	331	34032	85:158.0 86:114.0 88:114.0 89:116.0 93:66.0 95:1.0 98:20.0 99:102.0 100:869.0 101:119.0 102:41.0 103:847.0 104:72.0 106:39.0 107:214.0 110:320.0 111:1.0 113:251.0 114:11.0 115:195.0 116:154.0 117:1.0 118:43.0 122:5.0 124:47.0 125:4.0 126:10.0 128:848.0 129:257.0 131:666.0 132:253.0 133:570.0 138:16.0 139:46.0 142:20.0 143:429.0 144:17.0 145:74.0 146:97.0 147:2983.0 148:51.0 149:204.0 150:1.0 155:…			0.896797		289	433	1295	132	483	120	54	191	270	1422	145	680	117	205	407
34022	727583	316	34022	85:424.0 87:386.0 89:585.0 91:89.0 95:195.0 96:58.0 98:240.0 100:3688.0 101:720.0 102:266.0 103:17269.0 104:1317.0 105:574.0 106:134.0 107:46.0 109:24.0 111:34.0 112:49.0 113:1225.0 114:196.0 115:706.0 116:489.0 117:1842.0 122:72.0 123:1.0 127:623.0 129:1444.0 130:97.0 131:439.0 133:1806.0 134:297.0 139:25.0 140:136.0 141:164.0 142:566.0 143:583.0 144:281.0 145:248.0 147:6727.0 148:135.0 149:691.…			0.753258		751	1437	1976	270	1439	715	408	891	729	1697	418	2767	768	611	1060
33415	319800	156	33415	85:267.0 89:21.0 93:14.0 99:165.0 100:724.0 101:142.0 102:178.0 103:1125.0 104:18.0 105:49.0 112:9.0 113:129.0 114:55.0 115:177.0 117:260.0 118:45.0 119:134.0 127:79.0 129:309.0 130:565.0 131:355.0 132:67.0 133:838.0 139:23.0 143:675.0 144:290.0 145:37.0 146:436.0 147:6772.0 148:971.0 149:793.0 150:25.0 156:1889.0 157:445.0 158:185.0 160:387.0 171:229.0 172:101.0 173:126.0 174:7.0 177:664.0 178:7…			0.182893		734	707	554	2477	1009	274	4589	842	212	164	969	217	1323	596	584
33387	647950	174	33387	85:314.0 86:959.0 87:286.0 88:314.0 89:2217.0 90:222.0 91:72.0 94:66.0 95:79.0 96:122.0 97:186.0 98:468.0 99:244.0 100:956.0 101:999.0 102:457.0 103:6356.0 104:580.0 105:881.0 106:109.0 110:10.0 111:118.0 112:141.0 113:228.0 114:407.0 115:326.0 116:635.0 117:3789.0 118:360.0 119:354.0 120:11.0 121:33.0 124:3.0 125:18.0 126:46.0 127:15.0 128:180.0 129:2707.0 130:693.0 131:968.0 132:224.0 133:2532.…			0.149626		1824	2396	52662	57001	7901	7179	1759	2668	9768	3455	1468	5752	3427	2283	8150
33386	496938	219	33386	87:61.0 88:92.0 89:124.0 91:16.0 94:19.0 95:427.0 98:4.0 99:116.0 100:18.0 101:237.0 102:49.0 103:690.0 105:34.0 106:56.0 107:2.0 109:114.0 111:18.0 113:42.0 114:7.0 115:415.0 116:78.0 117:3205.0 118:247.0 119:141.0 123:15.0 126:2.0 127:5.0 128:10.0 129:1949.0 130:140.0 131:1220.0 132:124.0 133:505.0 134:82.0 139:110.0 141:2.0 143:294.0 147:1473.0 148:319.0 149:650.0 150:13.0 151:41.0 153:36.0 15…			0.310402		588	7944	1038	15480	988	1977	723	640	655	457	7078	628	1122	949	3304
33006	455951	259	33006	85:312.0 86:1005.0 87:60.0 88:478.0 89:164.0 90:10.0 98:94.0 99:134.0 100:2312.0 101:329.0 102:339.0 103:164.0 104:7.0 105:2.0 106:60.0 107:36.0 110:105.0 112:5.0 113:162.0 114:62.0 115:378.0 116:4531.0 117:607.0 118:188.0 119:2.0 120:38.0 122:133.0 127:221.0 130:440.0 131:4456.0 132:588.0 133:576.0 136:11.0 144:1610.0 145:106.0 147:2210.0 157:10.0 158:280.0 159:8.0 160:14.0 172:25.0 173:3.0 174:…			0.451059		1873	1568	7892	2443	2043	747	2061	965	1292	2041	973	2955	3134	2052	2381
32529	960273	375	32529	85:143.0 88:54.0 89:1244.0 90:214.0 91:157.0 95:7.0 97:10.0 99:180.0 101:249.0 102:75.0 103:4280.0 104:207.0 105:663.0 108:2.0 109:112.0 110:16.0 111:107.0 112:17.0 113:51.0 114:67.0 115:107.0 116:113.0 117:2301.0 118:181.0 119:199.0 124:4.0 126:69.0 127:312.0 128:189.0 129:1603.0 130:289.0 131:365.0 132:68.0 133:1495.0 134:225.0 138:11.0 139:2.0 140:28.0 141:75.0 142:271.0 143:1282.0 144:73.0 14…			0.310028		322	221	1012	144	105	449	175	86	94	451	193	124	249	274	271
31960	485306	129	31960	85:739.0 87:60.0 88:74.0 89:89.0 95:1.0 98:399.0 99:542.0 100:356.0 101:443.0 102:82.0 103:161.0 104:106.0 106:38.0 107:19.0 108:87.0 110:246.0 111:4.0 113:1903.0 114:319.0 115:292.0 116:393.0 117:761.0 118:45.0 119:52.0 126:45.0 128:10.0 129:4420.0 130:631.0 131:443.0 132:108.0 133:571.0 135:14.0 139:3.0 140:8.0 141:1.0 142:66.0 143:240.0 144:42.0 145:5.0 146:222.0 147:521.0 148:44.0 149:516.0 1…			0.199688		9930	6949	7888	6244	20483	5599	7592	13337	17602	10238	6337	21036	19104	5798	11131
31615	748655	453	31615	85:34.0 93:20.0 106:46.0 114:37.0 115:9.0 121:8.0 122:1.0 131:182.0 132:104.0 133:47.0 137:15.0 140:153.0 142:22.0 143:24.0 144:28.0 145:80.0 146:15.0 147:536.0 148:86.0 149:95.0 151:30.0 152:21.0 153:10.0 158:45.0 160:36.0 161:52.0 163:41.0 164:15.0 168:1.0 169:1.0 170:9.0 171:44.0 172:8.0 176:18.0 177:12.0 179:22.0 180:10.0 183:14.0 185:150.0 186:17.0 187:1.0 188:53.0 189:11.0 191:52.0 192:41.0…			0.647371		172	44	64	159	55	37	104	121	237	49	56	96	63	119	91
31609	751061	174	31609	86:918.0 87:184.0 90:39.0 94:10.0 97:4.0 99:9.0 100:456.0 101:53.0 102:82.0 106:2.0 108:4.0 110:6.0 114:51.0 116:104.0 117:331.0 118:305.0 123:14.0 124:13.0 127:5.0 128:10.0 129:332.0 130:105.0 131:76.0 132:165.0 133:96.0 135:187.0 136:40.0 138:8.0 139:4.0 140:52.0 141:36.0 142:112.0 143:91.0 144:27.0 145:43.0 158:58.0 160:27.0 168:9.0 172:63.0 174:2780.0 175:477.0 176:181.0 177:17.0 179:8.0 180:…			0.416774		2515	4472	2745	1775	5205	1204	1040	1854	1095	1711	2454	4934	8511	5336	3521
31599	821407	174	31599	86:1051.0 87:107.0 88:35.0 89:38.0 91:80.0 92:25.0 93:4.0 94:26.0 98:59.0 99:78.0 100:791.0 101:369.0 102:63.0 109:195.0 111:77.0 114:150.0 116:352.0 117:228.0 118:131.0 128:25.0 129:226.0 130:282.0 132:46.0 137:11.0 139:25.0 140:9.0 142:61.0 143:5.0 144:31.0 151:4.0 152:5.0 155:25.0 156:43.0 157:57.0 158:72.0 159:20.0 168:4.0 172:50.0 174:4073.0 175:788.0 176:359.0 177:9.0 181:24.0 188:369.0 189…			0.975428		2703	1995	3645	1839	1542	655	786	1703	1608	2658	2373	2311	1201	1211	2295
31598	568202	175	31598	85:211.0 86:97.0 87:590.0 88:155.0 91:75.0 98:91.0 99:397.0 100:370.0 101:224.0 102:110.0 105:239.0 106:43.0 110:557.0 111:140.0 113:688.0 114:336.0 115:129.0 117:323.0 119:76.0 125:25.0 128:8.0 129:98.0 131:31.0 138:5.0 141:176.0 142:39.0 143:55.0 146:85.0 147:467.0 153:35.0 155:90.0 157:32.0 158:13.0 161:45.0 167:87.0 172:64.0 173:23.0 174:28.0 175:5622.0 176:801.0 177:512.0 183:29.0 197:219.0 …			0.811809		1724	1742	1586	812	1100	547	1888	816	858	1274	1074	3077	485	2525	1620
31554	722563	174	31554	86:745.0 88:20.0 99:22.0 100:1558.0 101:436.0 102:81.0 112:84.0 114:6.0 115:299.0 116:292.0 117:42.0 124:17.0 127:62.0 128:150.0 130:202.0 131:327.0 132:112.0 133:67.0 140:16.0 142:48.0 143:21.0 144:46.0 145:5.0 146:72.0 147:988.0 149:25.0 154:10.0 155:17.0 157:12.0 170:3.0 171:26.0 172:92.0 173:33.0 174:2844.0 175:504.0 176:220.0 177:26.0 186:43.0 188:37.0 189:478.0 190:95.0 200:2.0 201:59.0 205…			0.184066		6697	8913	11312	11588	9994	12049	2791	3756	4977	5539	4246	3955	13908	8487	12220
31553	1001270	174	31553	86:380.0 89:46.0 95:24.0 100:261.0 101:1.0 102:54.0 103:298.0 112:11.0 128:26.0 129:260.0 130:74.0 131:296.0 132:7.0 134:20.0 135:59.0 142:18.0 144:8.0 146:93.0 149:49.0 153:2.0 154:71.0 157:14.0 162:2.0 163:74.0 166:41.0 169:20.0 170:13.0 172:6.0 174:2912.0 175:532.0 176:186.0 177:102.0 178:59.0 179:14.0 186:252.0 188:23.0 191:11.0 193:142.0 194:6.0 200:39.0 201:86.0 202:32.0 203:14.0 204:106.0 …			0.44709		449	313	1008	463	248	334	126	353	241	1336	281	981	511	297	579
31222	645260	204	31222	85:142.0 87:229.0 88:34.0 89:908.0 90:72.0 92:17.0 95:30.0 97:75.0 98:56.0 99:143.0 100:94.0 101:626.0 102:84.0 103:2226.0 104:120.0 105:207.0 111:105.0 112:44.0 113:52.0 114:66.0 115:350.0 116:404.0 117:1734.0 118:160.0 119:425.0 121:29.0 122:13.0 123:10.0 124:15.0 125:28.0 128:105.0 129:1957.0 131:336.0 132:349.0 133:1279.0 134:64.0 135:14.0 139:18.0 141:51.0 142:164.0 143:331.0 145:167.0 146:4…			0.766428		6049	12434	2908	13737	9751	11234	10057	10264	6577	2230	8613	18891	17363	7885	10003
29923	474809	163	29923	85:548.0 86:152.0 87:489.0 88:243.0 89:2035.0 90:608.0 91:1128.0 92:199.0 93:166.0 95:144.0 96:5872.0 97:313.0 99:359.0 102:1350.0 103:8617.0 104:3238.0 105:12180.0 106:1152.0 107:281.0 108:94.0 109:83.0 116:312.0 117:562.0 118:75.0 119:434.0 121:41.0 122:93.0 123:74.0 124:27.0 127:102.0 129:287.0 130:81.0 131:175.0 132:682.0 133:26885.0 134:2688.0 135:804.0 136:121.0 137:115.0 138:24.0 144:88.0 …			0.129248		1423	69	123	1710	451	185	1851	410	580	329	225	330	130	321	414
27147	527116	217	27147	85:2717.0 86:883.0 87:1970.0 88:130.0 89:126.0 91:140.0 92:22.0 94:317.0 95:3398.0 98:3942.0 99:1198.0 100:3076.0 101:1200.0 102:847.0 103:14830.0 104:756.0 107:10.0 108:74.0 110:898.0 111:1061.0 112:342.0 113:970.0 114:470.0 116:1897.0 117:1412.0 118:323.0 122:36.0 125:75.0 127:349.0 128:1149.0 129:5821.0 130:1584.0 131:2693.0 132:2370.0 133:3426.0 134:503.0 135:3.0 136:238.0 140:3554.0 141:109.…			0.0651402		939	958	2709	1115	480	1520	1065	283	418	916	805	520	987	781	900
25206	1173405	95	25206	85:285.0 87:45.0 88:82.0 89:244.0 90:34.0 91:2199.0 92:252.0 93:2224.0 94:561.0 95:2071.0 96:673.0 97:250.0 98:29.0 99:187.0 101:449.0 102:160.0 103:202.0 104:277.0 105:1428.0 106:183.0 107:1498.0 108:497.0 109:1332.0 110:187.0 111:152.0 113:37.0 115:328.0 116:42.0 117:520.0 118:61.0 119:770.0 120:212.0 121:566.0 122:245.0 123:838.0 124:168.0 125:109.0 127:92.0 128:218.0 129:771.0 130:234.0 131:7…			0.677569		476	404	688	412	3385	13266	906	1721	1891	1122	498	5512	2029	1108	1484
22885	770939	95	22885	85:1079.0 86:523.0 88:194.0 89:605.0 90:36.0 91:5394.0 92:1471.0 93:5385.0 94:4177.0 95:6187.0 96:1720.0 97:460.0 98:35.0 99:230.0 101:155.0 103:161.0 105:1917.0 106:939.0 107:2619.0 108:1553.0 109:4707.0 110:733.0 111:157.0 113:41.0 115:154.0 116:1225.0 117:10278.0 118:1383.0 119:2468.0 120:1417.0 121:2553.0 122:637.0 123:325.0 124:38.0 126:23.0 127:49.0 128:18.0 129:6897.0 130:1046.0 131:2093.0…			0.56043		1810	668	3742	1098	2710	5610	2509	1759	1770	5436	1476	1387	901	1831	1879
21707	561564	143	21707	85:252.0 86:43.0 87:279.0 88:113.0 89:965.0 90:40.0 96:3.0 97:177.0 99:445.0 100:61.0 101:1657.0 102:181.0 103:6631.0 104:581.0 105:349.0 106:11.0 109:2.0 111:18.0 112:9.0 113:93.0 114:154.0 115:545.0 116:1200.0 117:1807.0 118:235.0 119:189.0 120:6.0 127:134.0 129:2431.0 130:225.0 131:957.0 132:117.0 133:2798.0 134:331.0 135:95.0 136:19.0 142:125.0 143:23596.0 144:2955.0 145:1161.0 146:70.0 147:7…			0.681115		1228	1649	1071	773	3371	1217	727	2161	2612	1614	988	2447	779	779	1304
21704	983235	204	21704	85:864.0 86:397.0 87:997.0 88:670.0 89:3371.0 90:306.0 91:249.0 92:49.0 93:61.0 94:66.0 95:236.0 96:87.0 97:772.0 98:134.0 99:884.0 100:199.0 101:6971.0 102:1086.0 103:31089.0 104:3200.0 105:1398.0 106:123.0 107:100.0 109:569.0 110:98.0 111:683.0 112:139.0 113:1344.0 114:320.0 115:1483.0 116:3547.0 117:17484.0 118:1832.0 119:1238.0 120:71.0 121:57.0 123:65.0 125:200.0 126:72.0 127:672.0 128:130.0…			0.117084		355	446	456	741	1169	1453	1320	582	669	394	489	627	611	472	598
20902	435454	104	20902	86:63.0 91:1145.0 95:19.0 97:37.0 99:104.0 100:175.0 103:353.0 104:3338.0 105:440.0 111:28.0 113:29.0 115:122.0 118:50.0 119:36.0 120:28.0 121:28.0 125:41.0 130:63.0 132:44.0 135:49.0 146:14.0 147:793.0 150:15.0 158:22.0 160:55.0 163:51.0 168:45.0 169:37.0 170:18.0 183:18.0 184:30.0 186:39.0 188:37.0 190:36.0 198:26.0 200:7.0 207:364.0 209:11.0 211:24.0 213:27.0 216:41.0 219:18.0 220:23.0 222:206…			0.601122		5891936	2845812	2908690	810140	9550457	6175906	47312	10975947	10635547	5427324	74463	6428585	25225	2684272	3556595
20297	739135	174	20297	86:65.0 87:41.0 133:38.0 174:584.0 175:66.0 176:45.0 285:14.0			0.550423		6012	5347	11043	865	5885	29399	3363	5628	9037	15233	5732	4385	1634	3034	7021
18520	615620	174	18520	86:161.0 158:136.0 174:443.0			0.527255		2358	22008	1680	4623	1102	1180	2220	1078	625	1613	11669	1199	1277	3000	3757
18488	456907	232	18488	86:22.0 100:1553.0 101:64.0 102:107.0 114:209.0 115:180.0 116:59.0 117:118.0 129:57.0 131:327.0 132:50.0 133:290.0 143:35.0 144:89.0 147:2258.0 148:448.0 149:339.0 150:28.0 163:133.0 172:18.0 174:243.0 188:40.0 189:23.0 190:37.0 232:1491.0 233:316.0 234:93.0 247:19.0 306:56.0 334:36.0 335:34.0			0.748245		295	400	717	410	262	442	193	450	172	402	467	1007	380	131	535
18361	950622	361	18361	85:557.0 86:226.0 88:82.0 89:3038.0 90:162.0 91:104.0 92:13.0 93:46.0 94:31.0 95:28.0 97:166.0 98:112.0 99:302.0 100:785.0 101:2284.0 102:697.0 103:7672.0 104:696.0 105:1492.0 106:56.0 107:53.0 108:7.0 109:272.0 111:257.0 113:435.0 114:464.0 115:451.0 116:1087.0 117:4820.0 118:454.0 119:427.0 122:1.0 126:38.0 127:126.0 128:173.0 129:7322.0 130:1261.0 131:1922.0 132:177.0 133:3101.0 134:535.0 135:…			0.592814		122	191	2254	850	376	429	480	320	378	1348	123	112	906	251	357
18305	609795	217	18305	85:221.0 87:130.0 88:149.0 92:5.0 94:16.0 99:105.0 101:317.0 102:77.0 103:1722.0 104:170.0 109:27.0 111:165.0 113:144.0 115:79.0 116:34.0 117:989.0 118:23.0 119:94.0 120:6.0 121:12.0 123:13.0 124:24.0 125:71.0 127:111.0 129:1831.0 130:162.0 131:513.0 132:5.0 133:1419.0 134:77.0 135:94.0 140:5.0 141:512.0 142:57.0 143:682.0 144:2.0 145:65.0 147:5572.0 148:1008.0 149:651.0 150:83.0 151:68.0 153:17.…			0.459179		2553	1638	619	1106	3507	1289	1645	2394	927	953	607	18455	1559	848	2387
18242	354891	144	18242	85:2306.0 86:2098.0 87:2690.0 88:2135.0 89:3102.0 90:999.0 91:857.0 92:245.0 93:176.0 94:102.0 95:111.0 96:692.0 97:255.0 98:3272.0 99:4760.0 100:28375.0 101:3964.0 102:2511.0 103:5883.0 104:1609.0 105:280.0 106:155.0 107:156.0 108:37.0 110:2242.0 111:131193.0 112:10469.0 113:8811.0 114:3101.0 115:6129.0 116:82896.0 117:12935.0 118:3984.0 119:402.0 120:34.0 121:75.0 122:138.0 123:122.0 124:97.0 1…			0.77917		273	480	2051	1669	198	239	1143	663	709	2346	1078	301	1525	240	710
18241	783164	319	18241	85:5668.0 86:1904.0 87:9707.0 88:7157.0 89:34791.0 90:3457.0 91:1718.0 92:299.0 93:315.0 94:492.0 95:1175.0 96:380.0 97:28084.0 98:2216.0 99:4987.0 100:727.0 101:25745.0 102:5444.0 103:332730.0 104:30844.0 105:14528.0 106:1002.0 107:500.0 108:271.0 109:820.0 110:204.0 111:3101.0 112:678.0 113:6376.0 114:1169.0 115:6588.0 116:7758.0 117:136975.0 118:14436.0 119:10736.0 120:1084.0 121:608.0 122:136…			0.1594		417	372	701	318	340	2072	507	2630	3726	2955	564	372	567	246	448
18184	350020	89	18184	85:44.0 86:72.0 87:171.0 88:47.0 89:3434.0 90:245.0 91:6.0 96:35.0 97:127.0 98:1577.0 99:115.0 100:44.0 101:598.0 102:102.0 103:2043.0 104:157.0 105:43.0 106:66.0 111:307.0 112:26.0 114:112.0 116:1088.0 117:49.0 119:67.0 122:2.0 126:72.0 127:34.0 128:1132.0 129:44.0 130:27.0 134:146.0 142:81.0 157:152.0 169:42.0 170:879.0 171:109.0 184:79.0 185:1.0 201:276.0 202:14.0 217:48.0 353:1.0 368:11.0 428…			0.149147		2450	1381	1836	1955	2711	3391	1617	1912	1797	1838	1113	2089	1667	1805	1696
18177	319915	160	18177	85:36.0 86:63.0 87:44.0 88:144.0 89:390.0 90:55.0 91:288.0 93:20.0 99:51.0 100:423.0 101:38.0 102:146.0 103:212.0 107:53.0 112:31.0 114:476.0 115:429.0 116:423.0 117:462.0 118:110.0 126:63.0 127:13.0 128:13.0 130:4655.0 131:636.0 132:200.0 133:209.0 134:53.0 135:5.0 142:15.0 143:26.0 144:447.0 145:105.0 146:4646.0 147:1802.0 148:278.0 149:132.0 150:16.0 156:120.0 158:776.0 159:104.0 160:4028.0 16…			0.0719271		730	474	1277	2181	702	1349	465	447	945	773	359	455	418	314	724
18023	1100817	309	18023	85:1307.0 86:191.0 87:162.0 91:748.0 92:25.0 93:92.0 94:5.0 95:811.0 96:109.0 97:2356.0 98:203.0 99:590.0 100:86.0 101:264.0 103:2266.0 104:124.0 109:421.0 111:1638.0 112:103.0 113:268.0 114:72.0 115:847.0 116:262.0 117:4342.0 118:604.0 119:293.0 120:66.0 121:15.0 123:95.0 124:62.0 125:508.0 126:71.0 128:173.0 129:3781.0 130:1003.0 131:826.0 132:52.0 133:762.0 135:144.0 136:92.0 139:182.0 140:8.0…			0.49052		1382	960	1890	1225	3009	3834	2083	1927	2444	2244	948	2457	720	1258	1559
17968	613869	291	17968	85:334.0 86:966.0 87:148.0 88:254.0 89:12246.0 90:904.0 91:241.0 95:111.0 96:61.0 98:183.0 99:344.0 100:1854.0 101:1166.0 102:284.0 103:20315.0 104:1679.0 105:1276.0 113:453.0 114:510.0 116:1600.0 117:5767.0 118:650.0 119:432.0 120:48.0 123:67.0 125:1.0 126:1083.0 127:37.0 128:4840.0 129:2659.0 130:807.0 131:3963.0 133:5390.0 134:762.0 136:39.0 139:194.0 140:46.0 141:131.0 142:202.0 143:1626.0 14…			0.842939		372	452	460	286	585	322	165	362	301	489	226	923	225	268	336
17958	350639	186	17958	85:14047.0 86:1835.0 87:366.0 88:478.0 89:378.0 94:82.0 98:45.0 99:499.0 100:487.0 101:1093.0 102:652.0 103:12372.0 104:967.0 105:87.0 106:110.0 107:311.0 108:78.0 110:1114.0 112:306.0 114:111.0 116:756.0 121:2.0 124:18.0 126:27.0 127:924.0 128:122.0 129:721.0 130:788.0 131:44.0 132:1.0 133:355.0 137:76.0 138:1.0 139:17.0 140:787.0 141:58.0 142:230.0 143:128.0 144:438.0 145:127.0 147:273.0 148:1.…			0.183552		2209	1475	1505	2495	2278	1949	2606	2882	3495	2773	1893	2219	1980	2059	2440
17909	522395	154	17909	85:700.0 86:1294.0 87:285.0 88:10.0 93:91.0 94:10.0 97:56.0 98:290.0 99:482.0 100:6233.0 101:2130.0 102:651.0 103:982.0 108:25.0 110:330.0 111:51.0 112:187.0 113:201.0 114:518.0 115:5603.0 116:1190.0 117:129.0 118:102.0 124:74.0 125:7.0 126:181.0 128:16835.0 129:2219.0 130:348.0 131:2091.0 132:407.0 133:1199.0 134:146.0 135:26.0 138:76.0 139:23.0 140:417.0 141:268.0 142:437.0 143:107.0 147:11485.…			0.211148		1503	521	425	803	1751	1046	812	1382	1274	1019	1282	1363	652	2651	1002
17830	802398	204	17830	86:26.0 88:120.0 95:75.0 99:2.0 103:1945.0 108:94.0 109:48.0 110:168.0 117:2196.0 123:16.0 129:880.0 143:303.0 145:177.0 147:1120.0 157:90.0 158:2.0 169:101.0 172:20.0 173:15.0 177:41.0 179:75.0 181:1.0 186:13.0 189:258.0 191:359.0 193:46.0 194:44.0 195:16.0 196:9.0 203:100.0 204:6500.0 205:1217.0 206:495.0 207:355.0 209:97.0 217:1010.0 218:358.0 219:88.0 220:24.0 221:464.0 222:83.0 223:95.0 224:…			0.0724168		75	1908	805	1123	1540	2232	415	577	605	748	287	467	680	561	720
17703	904631	204	17703	85:445.0 91:292.0 95:169.0 96:476.0 97:423.0 98:82.0 99:155.0 101:61.0 103:3203.0 104:86.0 109:58.0 111:168.0 112:56.0 113:48.0 115:415.0 116:171.0 117:562.0 119:108.0 121:36.0 125:135.0 127:124.0 128:21.0 129:2925.0 130:603.0 131:228.0 135:190.0 137:87.0 139:14.0 143:91.0 144:44.0 145:56.0 147:498.0 155:1339.0 156:77.0 157:495.0 159:1568.0 160:171.0 163:86.0 165:17.0 166:34.0 169:292.0 170:55.0 …			0.145486		1185	596	390	1201	872	812	821	1398	2255	800	435	925	1328	1420	957
17651	535097	275	17651	85:176.0 86:1.0 87:422.0 88:31.0 94:38.0 96:264.0 98:19.0 99:27.0 100:40.0 102:802.0 103:342.0 106:7.0 107:3.0 109:173.0 110:175.0 111:13.0 114:2.0 115:99.0 119:322.0 123:97.0 124:37.0 126:1.0 127:172.0 129:797.0 130:342.0 133:480.0 134:191.0 144:9.0 145:27.0 152:1.0 157:32.0 159:29.0 161:82.0 162:33.0 163:62.0 171:1.0 175:124.0 176:27.0 177:181.0 178:14.0 179:153.0 182:4.0 183:26.0 184:27.0 189:…			0.0800526		3553	2041	2538	3003	2264	2473	2816	2213	3052	1933	2169	1947	2291	1755	2631
17463	694324	204	17463	85:159.0 86:155.0 87:114.0 89:698.0 100:135.0 101:640.0 103:1657.0 106:79.0 109:25.0 116:390.0 117:1104.0 119:689.0 120:89.0 126:10.0 129:1550.0 130:221.0 131:167.0 132:71.0 133:925.0 135:135.0 137:16.0 140:3.0 142:15.0 143:313.0 144:15.0 145:81.0 147:2480.0 149:339.0 153:32.0 155:173.0 156:16.0 157:189.0 159:58.0 160:24.0 161:16.0 163:60.0 169:280.0 170:6.0 171:64.0 173:51.0 175:1118.0 176:123.0…			0.490949		11269	6148	5188	2975	7945	3084	6408	10440	9197	11203	4943	6396	4073	4551	6065
17454	635318	318	17454	85:1185.0 86:297.0 87:1119.0 88:155.0 90:55.0 91:352.0 92:217.0 93:150.0 94:137.0 95:234.0 97:77.0 98:251.0 99:1769.0 101:5407.0 102:926.0 103:2942.0 104:418.0 105:615.0 106:146.0 107:171.0 108:26.0 109:343.0 110:324.0 111:1533.0 112:134.0 113:1716.0 114:60.0 115:2178.0 116:1757.0 117:1728.0 118:225.0 119:1673.0 120:262.0 121:174.0 123:31.0 125:266.0 126:68.0 127:1129.0 128:148.0 129:15539.0 130:…			0.950479		1873	1734	2051	1357	683	126	1278	1679	1623	2266	1436	982	1143	134	1253
17421	606091	265	17421	85:29289.0 86:4687.0 87:33617.0 88:9326.0 89:21399.0 90:2351.0 91:9968.0 92:2019.0 93:8190.0 94:3790.0 95:6416.0 96:1811.0 97:8779.0 98:6675.0 99:49836.0 100:7435.0 101:133927.0 102:33176.0 103:531383.0 104:51076.0 105:44485.0 106:4167.0 107:2794.0 108:2829.0 109:13452.0 110:1998.0 111:54930.0 112:8970.0 113:65097.0 114:12858.0 115:82390.0 116:63084.0 117:120781.0 118:17606.0 119:70797.0 120:9282…			0.307679		357	332	404	265	355	221	302	604	652	359	428	160	348	226	281
17342	754086	250	17342	85:287.0 87:274.0 88:456.0 89:4888.0 90:294.0 91:1995.0 92:584.0 93:1293.0 94:951.0 95:311.0 97:63.0 98:301.0 99:199.0 101:795.0 102:183.0 103:7931.0 104:992.0 105:949.0 106:1097.0 107:285.0 108:385.0 109:68.0 110:561.0 111:402.0 112:723.0 113:284.0 115:99.0 116:1620.0 117:1942.0 118:2576.0 119:1351.0 120:3427.0 121:529.0 122:292.0 123:110.0 124:752.0 125:61.0 127:183.0 128:32.0 129:334.0 130:83.…			0.92715		319	191	118	252	168	67	132	257	285	69	190	93	133	191	157
17047	1144412	218	17047	85:164.0 88:5.0 89:217.0 91:4312.0 92:597.0 93:4477.0 94:2350.0 95:5974.0 96:793.0 97:522.0 99:59.0 101:616.0 102:2.0 103:675.0 104:180.0 105:4132.0 106:701.0 107:3935.0 108:1157.0 109:3066.0 110:123.0 111:570.0 112:60.0 113:138.0 115:571.0 116:273.0 117:1200.0 118:267.0 119:3491.0 120:1112.0 121:2758.0 122:1045.0 123:1224.0 124:58.0 125:79.0 128:184.0 129:4514.0 130:749.0 131:1327.0 132:223.0 13…			0.393801		711	382	219	658	1353	805	686	920	2647	710	483	1033	472	537	655
17002	664688	159	17002	85:985.0 86:1648.0 87:257.0 88:37.0 89:1767.0 90:128.0 91:77.0 93:1.0 94:5.0 95:3.0 96:57.0 98:37.0 99:354.0 100:1757.0 101:1191.0 102:646.0 103:2767.0 104:170.0 105:167.0 106:111.0 111:38.0 112:90.0 113:1120.0 114:134.0 115:100.0 116:268.0 117:3336.0 118:293.0 119:84.0 124:5.0 126:76.0 127:380.0 128:728.0 129:4703.0 130:988.0 131:1375.0 132:361.0 133:1215.0 138:6.0 139:2.0 140:18.0 141:478.0 142…			0.801019		3794	18925	11174	7445	11894	9703	6111	7082	1758	6651	4617	14659	20670	8080	11204
16853	806700	98	16853	86:241.0 89:719.0 90:148.0 93:106.0 95:353.0 98:9630.0 99:832.0 100:244.0 101:336.0 102:184.0 103:4073.0 104:412.0 105:2.0 108:363.0 110:81.0 111:78.0 114:20.0 116:191.0 117:975.0 118:40.0 120:362.0 121:166.0 127:26.0 128:152.0 129:341.0 130:113.0 131:384.0 133:745.0 137:63.0 138:126.0 140:57.0 142:561.0 144:91.0 145:21.0 146:17.0 147:2086.0 148:507.0 149:310.0 150:108.0 152:4.0 153:56.0 154:138.…			0.642001		100	835	185	3028	333	363	0	179	1712	693	1897	398	1044	504	932
14715	1095421	204	14715	85:75.0 86:1.0 87:58.0 88:18.0 89:165.0 90:14.0 91:13.0 92:4.0 94:10.0 95:12.0 96:12.0 97:56.0 98:29.0 99:50.0 100:4.0 101:146.0 102:23.0 103:1945.0 104:174.0 105:72.0 109:145.0 110:8.0 111:81.0 112:11.0 113:48.0 114:10.0 115:45.0 116:166.0 117:532.0 118:54.0 119:89.0 121:26.0 122:12.0 123:14.0 124:14.0 125:19.0 127:24.0 128:3.0 129:1362.0 130:170.0 131:242.0 132:88.0 133:312.0 134:40.0 135:43.0 …			0.520835		1228	1822	469	251	260	183	3849	392	114	82	1381	737	710	2003	1162
14697	939075	204	14697	85:34.0 86:3.0 87:27.0 88:17.0 89:344.0 90:37.0 91:9.0 92:6.0 95:11.0 98:3.0 99:21.0 101:84.0 103:826.0 104:38.0 105:17.0 106:12.0 107:7.0 108:6.0 109:6.0 113:35.0 115:33.0 116:80.0 117:233.0 118:22.0 119:14.0 120:3.0 123:3.0 126:1.0 127:76.0 129:888.0 130:129.0 131:183.0 132:7.0 133:535.0 134:71.0 135:6.0 138:5.0 139:1.0 141:11.0 142:6.0 143:160.0 144:14.0 145:37.0 146:43.0 147:1131.0 148:151.0 …			0.765427		1689	1313	556	4336	8568	1999	1647	2011	1324	943	2784	7062	2085	1079	1575
14682	675047	159	14682	85:3300.0 86:463.0 87:1892.0 88:603.0 89:33324.0 90:2848.0 91:1975.0 92:144.0 93:157.0 94:109.0 95:512.0 96:102.0 97:508.0 98:391.0 99:2624.0 100:319.0 101:3686.0 102:1068.0 103:27524.0 104:2723.0 105:2309.0 106:240.0 107:337.0 108:105.0 109:1145.0 110:204.0 111:1888.0 112:276.0 113:1325.0 114:262.0 115:1837.0 116:5242.0 117:3650.0 118:657.0 119:2732.0 120:316.0 121:206.0 122:65.0 123:184.0 124:6…			0.974209		466	8186	13748	2767	2025	1255	972	1560	2651	12901	6120	1282	3242	1094	4460
13146	761091	357	13146	85:395.0 87:316.0 88:67.0 89:573.0 90:39.0 95:114.0 99:265.0 101:5820.0 102:707.0 103:9703.0 104:1076.0 105:383.0 106:76.0 107:199.0 110:25.0 111:135.0 113:760.0 114:141.0 115:983.0 116:1082.0 117:1299.0 118:200.0 119:309.0 121:149.0 122:80.0 123:297.0 124:42.0 125:59.0 127:19.0 128:131.0 129:4712.0 130:546.0 131:2802.0 132:321.0 133:2584.0 134:358.0 135:518.0 136:48.0 137:200.0 139:76.0 140:68.0…			0.517516		194	45	76	237	114	200	202	91	116	183	349	87	187	271	213
12444	546577	245	12444	85:676.0 86:3801.0 87:295.0 88:889.0 89:2619.0 90:204.0 93:492.0 95:944.0 97:4456.0 98:1059.0 99:438.0 100:6.0 101:3304.0 102:1283.0 103:3798.0 104:1341.0 106:32.0 107:345.0 109:192.0 111:538.0 112:2255.0 113:1567.0 114:164.0 115:334.0 116:1644.0 117:12674.0 118:2581.0 119:1823.0 120:501.0 121:250.0 124:122.0 125:258.0 126:534.0 127:2179.0 128:243.0 129:6564.0 130:1322.0 131:4240.0 132:2823.0 133…			0.760804		4940	406	11736	5193	217	458	218	3121	3287	17201	3532	474	291	1298	3425
12387	781638	382	12387	85:232.0 86:714.0 89:120.0 90:49.0 93:159.0 94:107.0 95:264.0 97:1.0 98:499.0 99:3374.0 100:5887.0 101:710.0 102:431.0 105:3.0 107:9.0 108:1.0 109:221.0 110:105.0 111:388.0 112:205.0 113:958.0 114:523.0 117:208.0 123:327.0 124:247.0 125:1135.0 126:127.0 127:406.0 128:162.0 129:286.0 130:802.0 131:921.0 132:326.0 134:39.0 136:43.0 138:139.0 139:362.0 140:300.0 141:2090.0 142:475.0 143:178.0 144:11…			0.600015		801	744	1077	414	6378	1629	887	2837	3801	1857	1221	5205	362	567	1492
12330	643819	96	12330	85:26.0 86:896.0 87:30.0 88:2.0 91:9.0 92:16.0 94:12.0 95:6327.0 96:21280.0 97:6032.0 98:277.0 99:35.0 100:9768.0 101:1150.0 102:3100.0 107:86.0 108:42.0 109:51.0 110:83.0 112:168.0 113:62.0 114:152.0 115:255.0 117:120.0 120:19.0 123:13.0 124:187.0 125:157.0 126:30.0 127:165.0 128:32.0 130:765.0 131:562.0 132:1052.0 133:602.0 134:137.0 135:361.0 137:294.0 139:96.0 141:621.0 142:118.0 143:343.0 14…			0.70279		7864	11924	31394	5653	10199	4579	5882	9609	11850	5420	7040	17237	6733	9103	10055
10962	336339	249	10962	85:323.0 95:11.0 96:1.0 99:1362.0 100:284.0 104:8.0 110:287.0 111:29.0 114:393.0 115:1169.0 116:30.0 117:175.0 118:15.0 119:69.0 130:129.0 131:64.0 132:34.0 133:451.0 143:7.0 147:678.0 148:199.0 151:83.0 155:10.0 157:41.0 163:2.0 171:2260.0 172:138.0 173:24.0 175:88.0 177:65.0 184:92.0 185:35.0 186:78.0 188:85.0 189:825.0 190:51.0 191:421.0 192:48.0 193:51.0 205:65.0 207:1062.0 208:211.0 209:92.0…			0.654882		958	321	1432	594	184	217	369	561	229	286	186	393	1032	718	288
8590	571922	272	8590	85:195.0 86:119.0 87:111.0 88:178.0 89:250.0 90:504.0 91:305.0 92:30.0 94:37.0 96:5.0 97:99.0 98:283.0 100:63.0 102:200.0 103:456.0 105:48.0 107:154.0 108:12.0 112:197.0 113:352.0 114:102.0 117:751.0 119:101.0 121:74.0 125:11.0 126:311.0 128:1844.0 129:1323.0 130:26.0 131:257.0 132:172.0 133:720.0 139:558.0 140:297.0 143:225.0 144:120.0 146:36.0 147:4236.0 148:1140.0 149:294.0 151:37.0 152:89.0 1…			0.717192		2347	938	5042	1522	5418	2399	627	945	1047	11174	998	5411	1230	1708	2910
8270	811465	246	8270	85:109.0 86:278.0 88:75.0 89:1388.0 90:138.0 93:50.0 99:89.0 100:416.0 101:442.0 102:279.0 103:5330.0 104:417.0 105:254.0 107:22.0 112:16.0 113:145.0 114:1163.0 115:85.0 116:384.0 117:2621.0 118:415.0 119:44.0 122:45.0 124:10.0 128:821.0 129:1089.0 130:505.0 131:472.0 133:771.0 134:291.0 140:91.0 141:19.0 142:371.0 143:193.0 144:1336.0 145:27.0 146:122.0 147:6477.0 148:846.0 149:483.0 150:20.0 15…			0.400419		90	415	97	163	61	117	157	122	35	242	170	105	822	272	189
7458	395250	160	7458	85:293.0 86:845.0 87:1678.0 88:482.0 89:76.0 90:29.0 92:97.0 94:21.0 96:113.0 99:321.0 101:523.0 102:1026.0 103:1203.0 104:49.0 105:417.0 108:126.0 110:107.0 113:36.0 115:522.0 116:575.0 117:2145.0 118:720.0 119:1055.0 120:129.0 121:91.0 124:6.0 129:66.0 130:178.0 131:3263.0 132:2210.0 133:2244.0 134:466.0 135:222.0 138:75.0 142:20.0 143:7.0 144:152.0 145:82.0 146:1527.0 147:12354.0 148:2010.0 14…			0.67824		4975	3268	2607	13595	10771	4640	4156	6506	8272	3342	3581	7922	3602	5518	5986
6422	872779	204	6422	87:10.0 95:13.0 96:34.0 97:73.0 103:190.0 109:59.0 114:17.0 116:81.0 117:227.0 129:112.0 130:116.0 135:49.0 143:52.0 147:425.0 156:47.0 166:5.0 168:6.0 169:53.0 171:36.0 177:14.0 183:380.0 189:1.0 191:82.0 192:100.0 193:141.0 197:34.0 204:1919.0 205:391.0 206:101.0 208:63.0 211:39.0 217:546.0 218:177.0 219:20.0 227:96.0 228:9.0 232:48.0 233:66.0 243:19.0 249:59.0 250:21.0 251:9.0 252:5.0 258:10.0…			0.0669034		8906	4445	5339	5809	4576	4149	8707	17202	11148	9665	8963	11789	2416	7134	7955
5990	301233	188	5990	87:330.0 88:48.0 96:22.0 98:266.0 99:67.0 100:687.0 101:200.0 102:119.0 103:20.0 108:23.0 110:168.0 112:37.0 113:88.0 114:682.0 115:365.0 116:97.0 117:318.0 118:13.0 127:10.0 128:104.0 129:168.0 130:82.0 131:428.0 132:142.0 133:149.0 134:1.0 143:137.0 144:29.0 146:34.0 147:9109.0 148:1914.0 149:731.0 150:46.0 153:155.0 172:1140.0 173:172.0 174:161.0 177:69.0 184:11.0 187:8.0 188:1845.0 189:253.0 …			0.507374		1469	1290	1785	4282	970	1018	1033	1042	1130	1767	1530	1408	1472	1321	1566
5691	302228	89	5691	85:978.0 86:597.0 88:128.0 89:4661.0 90:393.0 91:566.0 93:114.0 95:1.0 96:19.0 97:472.0 98:312.0 99:254.0 100:420.0 101:59.0 105:29.0 107:130.0 108:16.0 110:923.0 111:112.0 112:177.0 113:1093.0 114:791.0 115:569.0 116:189.0 117:229.0 118:57.0 119:154.0 125:3.0 126:122.0 127:35.0 128:231.0 129:566.0 130:499.0 131:118.0 132:21.0 133:191.0 134:229.0 140:270.0 141:113.0 142:85.0 144:77.0 146:342.0 14…			0.77842		26869	877	926	24123	36365	24298	16844	22506	36715	27893	3358	1017	6231	18097	1293
5121	424376	100	5121	85:277.0 86:195.0 96:1.0 98:98.0 99:163.0 100:2882.0 101:551.0 102:193.0 104:20.0 110:149.0 111:77.0 112:36.0 113:32.0 114:315.0 115:250.0 116:166.0 117:517.0 118:36.0 119:25.0 126:6.0 127:61.0 128:135.0 130:31.0 132:43.0 134:1.0 140:16.0 141:23.0 142:15.0 144:80.0 147:171.0 153:9.0 158:46.0 159:1.0 171:73.0 174:60.0 184:50.0 188:9.0 199:42.0 200:9.0 208:4.0 213:8.0 215:1.0 216:2.0 226:9.0 228:71…			0.975018		4786	2935	4831	4776	27448	24843	2678	4067	5588	4965	3184	27783	3129	22312	9825
4877	410320	211	4877	86:92.0 88:67.0 89:259.0 90:64.0 91:27.0 93:21.0 98:34.0 101:113.0 103:89.0 104:39.0 105:21.0 106:16.0 107:37.0 108:15.0 109:15.0 110:408.0 111:29.0 115:77.0 119:54.0 121:96.0 123:30.0 130:72.0 131:58.0 132:65.0 133:715.0 134:166.0 135:264.0 136:106.0 137:99.0 138:21.0 139:9.0 140:18.0 143:20.0 146:64.0 148:54.0 151:70.0 152:21.0 153:4.0 155:43.0 158:174.0 159:23.0 165:25.0 167:63.0 168:36.0 172:…			0.772978		840	563	898	984	176	165	86	158	424	552	96	2368	718	92	182
4834	1033209	297	4834	91:110.0 95:47.0 96:312.0 99:1.0 100:96.0 101:22.0 102:2.0 103:231.0 109:25.0 111:15.0 114:4.0 117:692.0 118:87.0 119:1.0 121:39.0 123:89.0 129:217.0 130:151.0 132:345.0 134:17.0 135:58.0 136:115.0 144:40.0 145:360.0 146:93.0 149:75.0 150:1.0 152:21.0 155:27.0 156:10.0 157:65.0 158:21.0 159:47.0 161:76.0 163:148.0 165:2.0 172:19.0 173:12.0 174:5.0 175:41.0 176:8.0 179:188.0 180:156.0 185:32.0 188…			0.57092		445	287	2472	1562	80	141	1518	347	451	5360	1748	160	1318	309	703
4818	681553	158	4818	85:505.0 86:218.0 87:25.0 99:154.0 100:492.0 101:121.0 102:224.0 103:178.0 111:3.0 113:93.0 115:108.0 116:68.0 117:182.0 118:71.0 128:101.0 129:423.0 140:123.0 154:139.0 155:157.0 156:100.0 157:186.0 158:3786.0 159:505.0 160:178.0 162:16.0 168:74.0 169:22.0 171:24.0 173:1.0 175:9.0 180:2.0 183:27.0 188:246.0 189:289.0 190:97.0 197:5.0 198:6.0 200:25.0 201:64.0 209:19.0 211:18.0 212:2.0 214:54.0 2…			0.71299		4094	855	3795	3295	1057	1494	1262	2369	1365	1773	6851	1271	2471	2129	2753
4797	320536	117	4797	85:182.0 86:267.0 89:5206.0 90:415.0 99:93.0 100:397.0 101:4762.0 102:294.0 103:30.0 106:32.0 107:4.0 109:1.0 116:919.0 117:19382.0 118:1740.0 119:629.0 121:57.0 124:4.0 125:1.0 126:5.0 127:43.0 130:93.0 137:2.0 139:42.0 141:3.0 144:5.0 145:6.0 146:168.0 156:2069.0 157:228.0 158:45.0 159:754.0 160:204.0 168:26.0 171:2.0 178:26.0 184:125.0 189:1.0 193:78.0 194:26.0 197:11.0 211:37.0 213:8.0 216:2.…			0.263174		1724	973	1117	6603	2626	63176	9910	1937	1411	1477	4081	2535	1942	2255	2098
4793	873697	446	4793	85:279.0 86:925.0 87:114.0 88:55.0 89:3142.0 90:218.0 91:82.0 92:131.0 93:153.0 94:138.0 95:105.0 96:3469.0 97:880.0 98:2393.0 99:511.0 100:514.0 101:942.0 102:478.0 103:15218.0 104:1427.0 105:928.0 106:199.0 107:537.0 108:196.0 109:102.0 110:175.0 111:97.0 112:168.0 113:389.0 114:399.0 115:237.0 116:432.0 117:4188.0 118:459.0 119:548.0 120:36.0 122:112.0 123:623.0 124:294.0 126:441.0 127:165.0 1…			0.350189		1030	470	291	16974	770	418	474	881	821	1131	396	402	450	373	845
4729	1071663	204	4729	85:11.0 86:24.0 87:247.0 89:464.0 90:3.0 97:142.0 98:56.0 99:80.0 101:277.0 102:6.0 103:1707.0 109:47.0 111:807.0 112:112.0 113:47.0 115:116.0 116:286.0 117:1034.0 119:131.0 127:59.0 129:2773.0 130:379.0 131:538.0 133:211.0 135:186.0 137:40.0 142:34.0 143:290.0 144:12.0 145:113.0 147:1979.0 148:185.0 149:228.0 151:8.0 154:57.0 155:214.0 157:424.0 158:19.0 159:303.0 160:34.0 162:58.0 163:132.0 164…			0.523559		580	819	181	177	109	85	2015	114	150	29	638	384	386	933	462
4717	1012951	204	4717	85:467.0 88:114.0 89:204.0 91:1054.0 92:39.0 93:502.0 94:407.0 95:343.0 97:233.0 98:138.0 99:126.0 101:522.0 103:2611.0 104:167.0 105:418.0 106:329.0 107:743.0 108:621.0 109:834.0 110:99.0 111:125.0 112:55.0 113:48.0 114:122.0 116:94.0 117:797.0 118:113.0 119:234.0 120:911.0 121:903.0 122:525.0 123:659.0 124:119.0 125:73.0 126:1063.0 127:155.0 128:59.0 129:2023.0 130:212.0 131:590.0 132:360.0 133…			0.784411		116	247	68	135	628	119	49	166	96	63	205	289	390	327	179
4713	939939	361	4713	85:11.0 86:223.0 87:917.0 89:1458.0 90:220.0 97:214.0 98:101.0 99:151.0 100:571.0 103:2564.0 104:358.0 105:824.0 106:262.0 108:94.0 110:85.0 112:63.0 113:504.0 116:317.0 117:3692.0 118:344.0 119:626.0 120:36.0 124:92.0 125:61.0 126:14.0 127:428.0 128:93.0 131:452.0 133:1552.0 139:285.0 141:237.0 143:717.0 144:261.0 145:386.0 146:162.0 147:6274.0 148:337.0 149:508.0 153:130.0 154:218.0 155:680.0 1…			0.528138		474	254	23	426	488	164	423	367	116	90	325	499	307	146	284
4708	511105	306	4708	85:174.0 87:1489.0 88:647.0 89:5277.0 90:140.0 91:125.0 94:97.0 95:50.0 97:888.0 98:173.0 99:465.0 100:6620.0 101:5793.0 102:1307.0 103:9454.0 104:634.0 105:1122.0 106:57.0 109:55.0 111:562.0 112:35.0 113:270.0 115:8385.0 116:14277.0 117:52588.0 118:5938.0 119:3165.0 120:158.0 121:34.0 126:7.0 127:384.0 128:2082.0 129:1507.0 130:268.0 131:5317.0 132:413.0 133:10983.0 134:616.0 135:1132.0 138:2.0 …			0.438636		106	121	296	130	251	126	95	94	12	388	92	112	41	73	126
4605	757109	230	4605	85:145.0 86:108.0 88:57.0 89:302.0 90:6.0 98:23.0 99:123.0 100:439.0 101:493.0 102:44.0 103:1051.0 104:33.0 105:25.0 108:16.0 109:40.0 111:52.0 112:29.0 113:53.0 114:134.0 115:26.0 116:251.0 117:1037.0 118:57.0 119:84.0 125:26.0 128:93.0 129:1068.0 130:123.0 131:603.0 132:98.0 133:1023.0 134:74.0 137:11.0 139:20.0 140:35.0 141:62.0 142:333.0 143:191.0 144:416.0 145:27.0 146:1.0 147:2132.0 148:318…			0.67925		654	651	597	424	294	72	457	906	399	599	287	66	390	97	453
4550	447676	350	4550	86:704.0 87:1216.0 88:211.0 89:89.0 90:18.0 98:13.0 99:23.0 100:489.0 101:517.0 102:172.0 103:274.0 104:57.0 105:173.0 106:57.0 107:127.0 108:49.0 109:5.0 110:75.0 113:6.0 114:17.0 115:251.0 116:60.0 117:564.0 118:174.0 119:160.0 120:14.0 121:24.0 124:9.0 127:37.0 129:92.0 130:349.0 131:1418.0 132:536.0 133:1324.0 134:87.0 135:81.0 136:9.0 138:1.0 139:7.0 144:60.0 145:19.0 146:123.0 147:5601.0 14…			0.987625		8556	4580	8354	18225	16203	9720	3784	12983	12582	15832	5680	13711	3449	5493	12580
4546	782748	217	4546	85:516.0 86:210.0 87:308.0 88:44.0 89:1357.0 90:38.0 91:106.0 93:119.0 94:129.0 95:198.0 96:257.0 97:215.0 98:257.0 99:309.0 100:249.0 101:440.0 102:198.0 103:5226.0 104:520.0 105:217.0 106:26.0 108:192.0 109:173.0 110:205.0 111:646.0 112:122.0 113:320.0 114:219.0 115:46.0 116:409.0 117:3287.0 118:315.0 119:98.0 121:32.0 122:11.0 123:162.0 124:44.0 125:81.0 128:170.0 129:2126.0 130:307.0 131:469.…			0.597367		1924	2401	4296	1161	4084	10759	2144	3565	12216	6321	2790	4385	2432	2004	2847
4543	642404	157	4543	86:82.0 89:743.0 97:6.0 98:47.0 99:118.0 100:181.0 101:439.0 102:127.0 103:618.0 105:234.0 110:9.0 111:1.0 112:67.0 114:57.0 115:6.0 116:464.0 117:1165.0 118:4.0 128:80.0 129:1156.0 130:624.0 131:271.0 133:769.0 135:55.0 138:51.0 140:27.0 141:15.0 142:66.0 143:131.0 144:28.0 145:71.0 147:1805.0 148:298.0 149:177.0 154:25.0 156:25.0 157:3097.0 158:620.0 159:152.0 160:1278.0 161:695.0 162:109.0 163…			0.628817		1274	5422	725	7025	4952	1080	1739	2709	1074	572	1284	6214	4548	1484	2616
4526	469158	191	4526	85:262.0 87:92.0 91:43.0 93:36.0 94:1.0 96:1.0 99:81.0 101:177.0 102:61.0 103:1764.0 104:135.0 107:115.0 111:21.0 112:32.0 113:333.0 114:3.0 115:46.0 117:8.0 119:164.0 122:10.0 125:2.0 127:70.0 129:501.0 130:296.0 131:553.0 132:141.0 133:1184.0 134:111.0 135:19.0 137:6.0 139:44.0 140:47.0 141:168.0 142:245.0 143:631.0 144:155.0 145:39.0 147:5076.0 148:691.0 149:628.0 150:43.0 151:24.0 152:10.0 15…			0.435183		1420	1606	1459	2785	2330	1066	1782	1511	1829	1734	1689	2067	1188	915	1337
4361	592255	117	4361	86:67.0 87:120.0 95:513.0 96:88.0 97:349.0 101:171.0 105:178.0 107:117.0 109:137.0 112:112.0 116:498.0 117:7633.0 118:630.0 119:252.0 122:31.0 123:40.0 126:54.0 128:83.0 129:2766.0 130:225.0 131:1539.0 132:2203.0 133:321.0 135:66.0 142:47.0 143:325.0 145:1077.0 146:151.0 157:80.0 159:43.0 162:18.0 164:33.0 167:36.0 168:49.0 170:25.0 171:141.0 174:52.0 178:18.0 181:25.0 185:126.0 187:101.0 189:24.…			0.787893		4789	2246	2887	726	10033	5344	3413	5935	8777	2616	3041	6710	2299	2912	4768
4271	449308	158	4271	85:167.0 86:23.0 87:63.0 88:64.0 91:13.0 93:19.0 98:30.0 99:140.0 100:334.0 101:276.0 102:40.0 103:827.0 104:31.0 105:45.0 106:210.0 110:97.0 111:4.0 112:98.0 113:38.0 114:2.0 115:165.0 116:82.0 117:103.0 118:63.0 124:20.0 126:58.0 127:51.0 128:81.0 129:193.0 130:80.0 131:105.0 133:212.0 134:35.0 135:42.0 140:67.0 141:32.0 142:387.0 143:91.0 144:53.0 146:14.0 147:436.0 149:99.0 150:20.0 152:9.0 1…			0.587459		821	1006	1853	392	562	1160	210	381	0	783	544	377	2289	247	685
3772	1132662	129	3772	85:36.0 87:16.0 91:1284.0 92:135.0 93:1068.0 94:208.0 95:1153.0 96:242.0 97:438.0 101:2.0 104:16.0 105:1277.0 106:196.0 107:1126.0 108:284.0 109:614.0 111:72.0 113:17.0 115:26.0 116:2.0 117:218.0 118:81.0 119:1155.0 120:469.0 121:665.0 122:102.0 123:210.0 125:15.0 128:156.0 129:2194.0 130:371.0 131:464.0 132:215.0 133:205.0 134:68.0 135:238.0 136:63.0 137:64.0 139:8.0 141:102.0 142:8.0 143:459.0 …			0.00316793		1316	508	405	1622	1464	769	899	7877	7075	4213	1825	7113	699	5723	2329
3248	958431	204	3248	86:122.0 88:26.0 89:470.0 90:79.0 91:21.0 99:66.0 100:69.0 101:156.0 102:52.0 103:1982.0 104:198.0 111:142.0 112:23.0 113:138.0 114:2.0 115:8.0 116:163.0 117:465.0 118:20.0 122:4.0 128:46.0 129:1380.0 130:117.0 131:347.0 133:539.0 141:20.0 142:38.0 143:552.0 144:125.0 147:889.0 148:18.0 149:101.0 156:46.0 157:92.0 158:37.0 159:35.0 160:292.0 162:6.0 163:3.0 165:66.0 168:33.0 169:906.0 170:85.0 17…			0.72107		119053	18051	25866	69983	106689	32254	18345	101781	58270	5780	68412	135631	44483	34846	55629
3207	441068	117	3207	85:392.0 86:32.0 88:65.0 91:1.0 95:28.0 98:1.0 101:468.0 102:84.0 109:21.0 110:91.0 111:18.0 115:515.0 116:1.0 117:6582.0 118:744.0 119:225.0 124:9.0 126:133.0 129:98.0 130:799.0 131:494.0 132:39.0 133:522.0 134:90.0 135:118.0 137:6.0 138:8.0 141:7.0 143:166.0 145:130.0 147:3005.0 148:258.0 149:702.0 150:112.0 151:20.0 153:3.0 157:828.0 158:217.0 159:134.0 160:14.0 163:14.0 169:22.0 173:5.0 175:1…			0.881061		15711	21175	11061	111977	562	731	35736	16139	4293	31134	41887	1245	37309	47519	28057
2900	569952	156	2900	85:1329.0 86:310.0 87:60.0 88:392.0 90:157.0 92:2.0 93:10.0 94:48.0 95:100.0 98:70.0 99:90.0 100:1686.0 101:305.0 102:1931.0 103:660.0 104:115.0 105:3.0 107:24.0 108:30.0 109:7.0 110:50.0 112:15.0 113:134.0 114:378.0 115:568.0 116:423.0 117:177.0 119:1.0 120:74.0 122:1.0 126:7.0 127:140.0 128:1247.0 129:638.0 130:646.0 131:777.0 132:337.0 133:217.0 134:99.0 135:4.0 136:1.0 137:1.0 138:37.0 140:26…			0.737407		2873	4591	5372	6897	6191	9082	4574	4491	2481	9152	11198	4762	8144	2887	3084
2749	468334	218	2749	85:265.0 86:100.0 87:318.0 93:20.0 98:25.0 99:147.0 100:799.0 101:334.0 102:111.0 107:47.0 110:32.0 111:1.0 112:105.0 113:22.0 114:412.0 115:182.0 116:89.0 117:407.0 118:410.0 128:1293.0 129:387.0 130:1760.0 131:342.0 132:222.0 134:153.0 140:26.0 142:4.0 144:273.0 146:125.0 147:629.0 148:66.0 149:107.0 153:1.0 155:94.0 156:14.0 158:24.0 159:18.0 160:2.0 167:25.0 170:412.0 171:155.0 172:58.0 173:4…			0.889289		768	1187	1668	359	278	689	1200	760	731	973	899	377	1546	1095	1197
2676	865390	142	2676	85:133.0 86:1225.0 87:72.0 88:20.0 89:470.0 98:66.0 99:423.0 100:744.0 101:220.0 102:247.0 103:2148.0 104:81.0 106:9.0 112:80.0 113:121.0 114:253.0 115:62.0 116:511.0 117:1126.0 118:134.0 126:397.0 128:559.0 129:337.0 130:294.0 131:29.0 132:8.0 133:43.0 134:108.0 140:210.0 141:72.0 142:3008.0 143:431.0 145:35.0 146:226.0 147:1217.0 148:4.0 152:50.0 153:114.0 154:149.0 155:78.0 156:2598.0 157:346.…			0.356815		397	709	641	6911	758	431	493	653	594	633	508	824	443	592	824
2673	401189	144	2673	86:271.0 88:3.0 89:7.0 94:6.0 95:1.0 97:19.0 98:258.0 100:246.0 102:177.0 105:14.0 106:298.0 107:30.0 108:66.0 109:12.0 110:37.0 111:2.0 112:16.0 114:296.0 119:11.0 123:1.0 125:11.0 126:1578.0 127:485.0 128:140.0 129:81.0 130:192.0 136:5.0 139:99.0 140:62.0 141:68.0 143:6.0 144:2734.0 145:310.0 146:7.0 149:14.0 151:40.0 152:105.0 153:18.0 154:161.0 157:2.0 166:235.0 167:770.0 168:138.0 171:75.0 1…			0.388186		1792	1269	3064	12201	576	1309	697	708	470	2459	2239	658	2919	1356	2687
2551	707929	223	2551	85:288.0 87:138.0 88:93.0 89:118.0 91:292.0 93:255.0 95:189.0 101:321.0 103:730.0 105:204.0 106:89.0 107:446.0 109:371.0 110:78.0 111:6.0 115:16.0 117:2831.0 118:176.0 119:181.0 121:206.0 123:121.0 125:1.0 129:34.0 130:86.0 133:162.0 135:453.0 139:54.0 147:324.0 151:23.0 157:58.0 161:933.0 162:63.0 167:232.0 169:42.0 173:111.0 179:80.0 181:316.0 183:124.0 184:26.0 191:64.0 195:35.0 197:30.0 211:1…			0.981558		1917	1394	408	591	5368	640	1150	571	6890	976	395	1080	469	1268	499
2439	542827	102	2439	86:307.0 88:189.0 90:188.0 91:565.0 92:153.0 98:3.0 99:104.0 100:291.0 101:13.0 102:5891.0 103:630.0 104:270.0 107:205.0 110:218.0 114:12.0 120:268.0 142:27.0 144:34.0 158:42.0 164:149.0 171:424.0 179:222.0 180:20.0 185:36.0 186:3.0 192:24.0 204:5.0 211:6.0 224:13.0 225:6.0 226:13.0 242:72.0 244:18.0 252:44.0 253:27.0 276:53.0 280:21.0 290:4.0 296:39.0 299:265.0 323:6.0 328:13.0 334:16.0 350:1.0 …			0.940504		2607	3346	1757	16005	6783	8774	36581	15473	11551	8008	16914	6206	12987	7344	5857
2394	882646	204	2394	86:357.0 88:25.0 94:1.0 96:6.0 98:242.0 99:45.0 100:399.0 101:19.0 102:167.0 107:3.0 110:82.0 111:1.0 112:2.0 113:4.0 114:129.0 116:474.0 120:7.0 121:4.0 122:20.0 124:2.0 126:54.0 128:175.0 129:168.0 130:50.0 135:2.0 137:1.0 138:2.0 139:2.0 140:100.0 142:54.0 144:128.0 146:1.0 147:78.0 148:10.0 150:1.0 151:2.0 154:39.0 156:152.0 158:89.0 160:38.0 161:1.0 168:67.0 170:43.0 172:33.0 174:777.0 175:5…			0.73759		1177	855	3906	1866	599	856	804	940	692	690	1758	683	2319	1762	1534
2233	668686	159	2233	85:1118.0 86:467.0 88:1664.0 89:2600.0 90:186.0 91:139.0 93:458.0 94:94.0 95:212.0 96:367.0 97:2065.0 98:1359.0 99:517.0 100:1468.0 101:3547.0 102:1216.0 103:5169.0 104:576.0 105:458.0 107:269.0 108:86.0 109:309.0 110:54.0 111:553.0 112:472.0 113:790.0 114:148.0 115:1497.0 116:724.0 117:3956.0 118:564.0 119:236.0 121:325.0 122:41.0 123:177.0 124:57.0 125:296.0 126:206.0 127:127.0 128:934.0 129:75…			0.576813		10886	25495	19165	11195	31648	13489	13047	13565	3589	4780	10257	21069	32502	19492	17932
2208	911192	142	2208	85:390.0 86:474.0 87:161.0 88:274.0 89:2102.0 90:152.0 91:61.0 94:215.0 95:62.0 96:880.0 98:374.0 99:135.0 100:1253.0 101:688.0 102:2164.0 103:11815.0 104:1213.0 105:660.0 107:67.0 108:53.0 110:35.0 111:91.0 112:198.0 113:302.0 114:551.0 115:502.0 116:3058.0 117:2901.0 118:321.0 119:194.0 121:44.0 122:11.0 123:343.0 124:81.0 125:44.0 126:928.0 127:234.0 128:2077.0 129:1548.0 130:611.0 131:695.0 1…			0.600615		3177	8176	5161	3159	5000	3760	1749	3974	3335	5739	2850	5167	3144	2570	3816
2193	594117	292	2193	86:163.0 87:325.0 88:467.0 89:590.0 90:91.0 91:66.0 92:32.0 94:47.0 97:15.0 99:117.0 101:1733.0 102:1159.0 103:10610.0 104:1025.0 105:396.0 107:19.0 108:1.0 113:94.0 114:145.0 115:70.0 116:1948.0 117:4605.0 118:638.0 119:478.0 120:66.0 122:13.0 126:81.0 129:1036.0 130:1051.0 131:1101.0 132:82.0 133:1631.0 134:272.0 135:101.0 137:14.0 139:22.0 141:162.0 142:194.0 143:1146.0 144:188.0 145:203.0 146…			0.154333		206	227	245	1130	349	164	120	77	175	209	118	99	144	190	260
2044	741417	174	2044	86:811.0 88:4.0 89:6.0 94:67.0 95:38.0 99:86.0 100:379.0 101:1.0 102:162.0 103:17.0 104:1.0 105:1.0 107:78.0 114:16.0 115:1.0 116:5.0 117:834.0 118:54.0 127:93.0 128:74.0 129:283.0 130:227.0 131:39.0 132:283.0 133:5.0 139:18.0 140:2.0 142:33.0 145:140.0 146:33.0 147:26.0 148:4.0 149:2.0 158:16.0 168:13.0 172:201.0 173:33.0 174:3953.0 175:685.0 176:248.0 189:1.0 191:1.0 204:15.0 207:1.0 214:2.0 21…			0.674882		1326	2261	2208	1222	1574	784	1168	1338	769	585	931	1836	3843	2733	2499
2031	632838	245	2031	85:450.0 88:80.0 91:282.0 93:226.0 94:265.0 98:42.0 99:130.0 100:823.0 101:383.0 102:309.0 103:1635.0 104:93.0 106:35.0 107:12.0 108:1.0 109:90.0 112:120.0 113:98.0 114:99.0 115:13.0 116:86.0 120:608.0 121:570.0 122:3.0 126:27.0 127:144.0 128:73.0 129:1500.0 130:726.0 131:280.0 133:690.0 134:63.0 138:12.0 139:75.0 140:21.0 141:56.0 142:36.0 143:78.0 144:3102.0 145:88.0 146:541.0 147:4354.0 148:64…			0.19466		492	353	1784	2486	588	331	160	273	584	716	195	577	220	314	550
2017	905961	174	2017	85:567.0 86:1744.0 88:18.0 91:22.0 94:58.0 95:149.0 96:128.0 98:51.0 99:305.0 100:777.0 101:79.0 102:528.0 105:2.0 108:47.0 110:97.0 111:24.0 112:39.0 113:77.0 114:106.0 116:113.0 119:38.0 122:17.0 123:55.0 124:18.0 125:1.0 127:19.0 128:50.0 129:98.0 130:151.0 131:139.0 132:53.0 139:4.0 140:6.0 142:35.0 146:19.0 147:595.0 149:43.0 152:47.0 153:6.0 155:55.0 156:64.0 158:78.0 159:145.0 160:48.0 161…			0.113607		3373	1225	4602	1666	1695	1147	1860	36017	28341	1233	4948	2153	6482	1638	2142
1996	320124	156	1996	86:83.0 91:85.0 99:95.0 100:1096.0 101:21.0 102:128.0 107:34.0 109:27.0 110:81.0 112:9.0 114:6.0 118:7.0 124:1.0 126:21.0 127:116.0 128:172.0 129:23.0 130:332.0 132:33.0 136:32.0 139:78.0 142:23.0 143:63.0 146:250.0 152:6.0 155:16.0 156:5187.0 157:567.0 158:244.0 160:193.0 172:5.0 184:145.0 186:19.0 193:138.0 194:17.0 196:7.0 199:12.0 200:21.0 212:32.0 216:2.0 217:39.0 227:20.0 238:3.0 245:22.0 2…			0.229934		734	707	554	2477	900	274	4376	842	212	164	969	595	1462	596	584
1981	422675	103	1981	87:36.0 94:11.0 99:55.0 101:101.0 102:156.0 103:8936.0 104:810.0 105:257.0 107:9.0 110:127.0 111:11.0 112:49.0 113:29.0 114:67.0 118:68.0 119:49.0 122:8.0 123:22.0 127:6.0 128:8.0 129:1123.0 130:142.0 131:348.0 132:5.0 133:377.0 136:4.0 144:2.0 147:2152.0 148:60.0 149:259.0 150:38.0 151:3.0 156:62.0 161:22.0 162:14.0 175:54.0 176:30.0 177:139.0 182:4.0 183:60.0 184:5.0 185:4.0 186:51.0 187:20.0 1…			0.770321		30510	21382	30089	41030	3179	3215	8258	21944	33353	15752	18148	3664	14156	16826	16623
1973	612315	142	1973	86:195.0 87:47.0 88:19.0 93:149.0 94:25.0 99:88.0 100:197.0 101:1528.0 102:248.0 103:53.0 104:38.0 114:27.0 116:248.0 117:107.0 129:203.0 130:176.0 131:106.0 135:10.0 140:117.0 141:30.0 142:7579.0 143:923.0 144:726.0 145:126.0 147:1341.0 148:79.0 149:131.0 158:276.0 159:12.0 174:131.0 185:16.0 186:12.0 189:8.0 196:31.0 202:4.0 204:69.0 209:9.0 218:12.0 219:9.0 237:10.0 240:8.0 245:219.0 246:71.0 …			0.971625		1523	1086	891	1375	874	866	537	1210	763	1450	683	1310	1060	631	978
1970	406089	117	1970	85:3.0 87:22.0 91:256.0 93:16.0 99:15.0 101:1309.0 102:52.0 103:8.0 105:7.0 107:3.0 113:78.0 114:124.0 115:764.0 116:4502.0 117:20453.0 118:2267.0 119:990.0 129:403.0 130:79.0 131:698.0 133:1780.0 134:61.0 143:3983.0 144:930.0 145:490.0 146:139.0 147:7923.0 148:1307.0 149:2438.0 150:149.0 151:84.0 157:63.0 171:75.0 175:173.0 184:2.0 191:7.0 193:53.0 195:22.0 203:536.0 204:72.0 216:10.0 217:227.0 …			0.884735		33003	20101	12536	194079	4744	1906	48154	32804	23562	31272	86373	5468	62798	43723	42448
1832	375083	174	1832	85:272.0 86:976.0 87:12.0 95:5.0 100:435.0 109:15.0 110:91.0 111:103.0 114:526.0 123:6.0 127:61.0 128:63.0 130:176.0 133:232.0 134:311.0 135:436.0 137:11.0 140:60.0 144:11.0 146:73.0 147:317.0 149:63.0 172:47.0 174:3298.0 175:559.0 176:113.0 180:88.0 184:96.0 188:128.0 190:40.0 193:41.0 194:4.0 199:58.0 240:6.0 241:12.0 246:3.0 248:6.0 251:4.0 254:10.0 258:20.0 261:21.0 264:4.0 267:1.0 283:233.0 …			0.247444		11632	5566	5062	39473	11800	11345	9968	6830	3815	2500	3508	11611	7115	17749	13222
1813	668846	203	1813	85:113.0 86:106.0 89:305.0 95:15.0 97:209.0 98:348.0 99:111.0 100:698.0 101:486.0 102:302.0 103:845.0 104:98.0 105:49.0 107:145.0 109:9.0 110:67.0 111:155.0 113:107.0 114:45.0 115:33.0 116:24.0 117:871.0 118:91.0 119:25.0 125:11.0 127:10.0 128:606.0 129:1296.0 130:331.0 131:493.0 132:183.0 133:489.0 136:10.0 140:42.0 141:176.0 142:174.0 143:352.0 144:27.0 147:1247.0 148:301.0 154:53.0 155:19.0 15…			0.721785		3133	9041	6134	3167	12531	4166	3543	4566	823	1991	11515	12288	10353	5848	6141
1812	658424	203	1812	85:88.0 86:125.0 89:90.0 98:82.0 100:2393.0 101:365.0 102:157.0 103:651.0 104:87.0 105:206.0 107:47.0 112:39.0 114:43.0 115:153.0 116:155.0 117:681.0 118:11.0 126:80.0 127:2.0 128:289.0 129:260.0 130:223.0 131:758.0 132:79.0 133:427.0 143:54.0 144:27.0 146:80.0 147:1326.0 148:68.0 152:65.0 154:30.0 156:26.0 157:28.0 158:36.0 166:18.0 172:22.0 177:62.0 178:69.0 184:100.0 188:184.0 189:78.0 190:34.…			0.635019		5851	16161	10498	8288	21515	8656	8110	7749	2647	3181	5088	17715	20674	10416	10305
1809	873701	174	1809	86:584.0 100:398.0 101:71.0 102:68.0 103:33.0 115:11.0 117:145.0 128:91.0 129:62.0 130:390.0 142:294.0 144:88.0 146:39.0 147:447.0 158:48.0 160:665.0 161:15.0 172:52.0 173:133.0 174:3397.0 175:482.0 176:101.0 201:22.0 258:36.0 262:3.0 274:17.0 344:42.0 356:371.0 357:76.0			0.886685		1730	1062	4396	4226	699	1121	893	580	295	1664	3515	1117	6343	1635	2114
1806	642597	174	1806	85:149.0 86:1782.0 87:263.0 88:23.0 98:353.0 99:83.0 100:1060.0 101:148.0 102:122.0 103:125.0 107:205.0 110:138.0 114:58.0 116:18.0 118:7.0 122:10.0 124:22.0 125:10.0 126:31.0 129:46.0 130:210.0 131:15.0 132:17.0 134:52.0 135:31.0 136:28.0 140:5.0 142:116.0 143:1.0 144:48.0 156:18.0 157:35.0 158:68.0 170:21.0 171:12.0 172:60.0 173:11.0 174:4361.0 175:726.0 176:396.0 177:10.0 184:74.0 187:42.0 188…			0.343127		10256	10105	108162	7716	21891	22229	4551	12898	8601	19702	10981	22660	4317	8442	21187
1799	690729	174	1799	85:164.0 86:2486.0 87:228.0 88:171.0 91:79.0 92:9.0 93:89.0 94:34.0 95:35.0 98:127.0 99:17.0 100:1656.0 101:196.0 102:580.0 103:1802.0 104:170.0 105:18.0 109:19.0 110:18.0 111:41.0 112:49.0 113:64.0 114:108.0 115:156.0 116:221.0 117:1364.0 118:152.0 119:9.0 124:70.0 127:196.0 128:170.0 129:499.0 130:595.0 131:597.0 132:119.0 133:382.0 140:43.0 142:490.0 143:226.0 144:429.0 145:103.0 146:119.0 147…			0.457894		6344	3140	7044	8198	8478	11134	5928	4327	2828	10907	18011	6844	15210	4999	10184
1793	568621	97	1793	85:2885.0 86:265.0 87:21.0 94:58.0 95:678.0 96:1849.0 97:6522.0 98:2353.0 99:1271.0 100:342.0 101:2.0 102:10.0 103:1.0 109:411.0 110:1170.0 111:3206.0 112:1163.0 113:3215.0 114:696.0 115:35.0 116:41.0 123:164.0 124:596.0 125:1021.0 126:323.0 127:2614.0 128:556.0 129:53.0 130:220.0 134:158.0 137:72.0 138:171.0 139:219.0 140:632.0 141:490.0 142:66.0 143:28.0 147:1.0 151:47.0 152:116.0 153:107.0 154…			0.00375287		1180	244	1005	804	521	3869	931	1086	3422	6739	15930	17193	18204	13281	5872
1786	828481	142	1786	86:44.0 88:38.0 89:69.0 91:81.0 98:75.0 100:29.0 101:164.0 103:337.0 104:66.0 116:96.0 117:355.0 129:192.0 132:14.0 133:75.0 142:6160.0 143:846.0 144:297.0 147:637.0 148:199.0 156:34.0 157:30.0 163:3.0 170:64.0 171:21.0 172:12.0 174:147.0 203:16.0 204:211.0 205:124.0 206:33.0 211:29.0 216:2.0 217:217.0 221:47.0 255:12.0 259:70.0 283:121.0 299:235.0 300:57.0 301:4.0 315:161.0 319:3.0 349:7.0 387:1…			0.320395		2460	1112	1486	2185	1694	2293	1301	2230	2074	2928	1772	1891	1933	1577	1974
1781	673754	142	1781	85:164.0 86:588.0 87:643.0 89:62.0 90:37.0 91:13.0 92:40.0 96:15.0 97:43.0 98:102.0 99:215.0 100:856.0 101:256.0 102:219.0 103:61.0 105:8.0 106:84.0 107:170.0 108:5.0 110:115.0 112:34.0 113:149.0 114:30.0 115:70.0 116:23.0 118:13.0 120:15.0 123:30.0 124:9.0 126:43.0 128:13.0 129:629.0 132:53.0 133:148.0 134:344.0 140:76.0 141:106.0 142:20967.0 143:3023.0 144:1131.0 145:64.0 146:94.0 147:387.0 151…			0.17958		3237	2524	2711	3850	2601	3218	1798	3155	3057	3775	2939	3526	4183	2541	3303
1772	765381	152	1772	85:245.0 86:11.0 94:33.0 95:76.0 96:19.0 97:93.0 99:30.0 100:176.0 102:45.0 110:3445.0 111:215.0 112:30.0 113:50.0 124:10.0 139:54.0 140:5.0 144:4.0 151:33.0 152:4252.0 153:856.0 154:126.0 161:2.0 162:26.0 170:19.0 174:264.0 175:40.0 178:8.0 179:1.0 180:2367.0 181:355.0 182:306.0 184:7.0 197:122.0 198:822.0 199:151.0 200:76.0 208:15.0 211:33.0 220:3.0 235:9.0 238:3.0 240:3.0 249:7.0 252:16.0 266:…			0.0030415		157	117	142	88	134	570	144	130	405	1099	1660	1472	1208	1016	669
1751	531664	174	1751	85:33.0 86:1399.0 87:129.0 88:285.0 95:15.0 98:88.0 99:42.0 100:701.0 101:104.0 102:839.0 103:34.0 104:25.0 107:64.0 109:51.0 112:18.0 114:270.0 115:241.0 116:52.0 118:17.0 127:89.0 128:553.0 130:319.0 132:70.0 134:23.0 140:41.0 142:44.0 143:2.0 144:36.0 146:136.0 154:463.0 155:177.0 156:561.0 157:325.0 158:110.0 160:73.0 162:17.0 170:171.0 171:175.0 172:145.0 174:4159.0 175:759.0 176:258.0 182:1…			0.104486		491	3168	3443	1071	1617	912	594	385	1110	788	1202	661	812	531	684
1732	686299	142	1732	86:542.0 89:43.0 98:70.0 99:458.0 100:1124.0 101:406.0 102:178.0 103:60.0 109:43.0 112:245.0 113:321.0 114:72.0 117:325.0 118:30.0 124:9.0 126:158.0 128:849.0 129:112.0 130:374.0 132:220.0 133:78.0 140:442.0 141:224.0 142:28439.0 143:4770.0 144:1865.0 145:172.0 146:90.0 147:288.0 148:555.0 149:154.0 153:35.0 154:176.0 155:84.0 156:16.0 157:330.0 158:494.0 162:15.0 166:22.0 170:129.0 171:59.0 172:…			0.215917		4671	3282	2173	3759	1761	3243	2411	5127	4557	5221	1761	4245	3522	2570	3422
1725	627764	120	1725	89:1.0 91:2446.0 92:495.0 93:2058.0 94:1249.0 96:5.0 97:3.0 101:34.0 103:316.0 105:67.0 107:165.0 110:42.0 111:2.0 116:7.0 117:1199.0 119:378.0 120:3861.0 121:3647.0 122:304.0 135:5.0 140:55.0 141:15.0 142:231.0 143:15.0 146:6.0 147:13.0 149:10.0 174:12.0 179:7.0 181:47.0 185:5.0 199:1.0 206:1.0 207:4.0 208:52.0 214:1775.0 215:226.0 222:4.0 223:2.0 225:3.0 241:84.0 253:1.0 257:386.0 258:94.0 265:…			0.954224		38091	22085	30964	39837	55953	40629	39019	48783	57407	32506	22281	39610	23791	44776	32469
1719	575547	159	1719	85:44.0 86:106.0 89:434.0 91:72.0 94:50.0 97:10.0 99:213.0 100:243.0 101:165.0 102:1.0 103:3458.0 104:209.0 105:148.0 106:30.0 108:11.0 109:156.0 110:242.0 113:93.0 115:30.0 116:49.0 117:1329.0 118:241.0 120:38.0 123:26.0 125:1.0 126:31.0 128:105.0 129:708.0 130:126.0 131:495.0 132:124.0 133:271.0 134:309.0 138:21.0 140:38.0 141:178.0 142:14.0 143:82.0 145:3.0 147:2054.0 148:97.0 151:26.0 154:37.…			0.387722		7252	50626	20394	5975	11311	8950	12462	13705	1342	15470	26774	15316	57860	47104	27731
1706	801178	163	1706	85:119.0 88:368.0 89:346.0 90:166.0 91:657.0 95:17.0 97:158.0 98:20.0 99:26.0 100:15.0 103:75.0 104:19.0 106:76.0 109:3.0 111:85.0 114:18.0 117:242.0 121:217.0 125:32.0 129:357.0 130:198.0 132:142.0 133:3.0 135:589.0 140:6.0 142:16.0 145:213.0 156:75.0 159:15.0 160:24.0 161:458.0 162:30.0 163:7831.0 164:769.0 165:520.0 166:40.0 172:23.0 173:50.0 178:136.0 179:15.0 183:35.0 184:101.0 189:17.0 199:…			0.0018806		1677	343	1150	429	173	3558	1351	756	19443	7495	13690	9147	15152	8126	5573
1705	906488	179	1705	85:251.0 89:28.0 90:56.0 91:2.0 94:31.0 99:125.0 100:159.0 104:27.0 109:5.0 111:24.0 113:18.0 114:23.0 117:34.0 118:15.0 121:10.0 123:34.0 126:65.0 127:1.0 129:41.0 132:97.0 135:1.0 136:65.0 138:2.0 140:37.0 143:66.0 145:11.0 148:311.0 150:65.0 151:34.0 153:57.0 154:26.0 155:54.0 156:118.0 157:35.0 158:138.0 160:65.0 161:37.0 162:7.0 163:163.0 164:93.0 165:48.0 167:13.0 168:27.0 173:55.0 175:27.0…			0.889496		780	374	944	595	453	622	357	426	270	521	1424	647	593	408	646
1701	869356	156	1701	85:295.0 86:1305.0 88:165.0 89:1032.0 90:110.0 92:9.0 97:17.0 98:80.0 99:572.0 100:651.0 101:518.0 102:303.0 103:4770.0 104:128.0 110:72.0 112:211.0 113:3.0 114:259.0 115:308.0 116:1006.0 117:2003.0 118:206.0 119:66.0 120:1.0 124:17.0 125:1.0 126:631.0 128:439.0 130:215.0 132:322.0 133:1212.0 134:95.0 140:312.0 142:2876.0 143:382.0 144:174.0 145:250.0 146:666.0 147:2972.0 148:205.0 152:57.0 153:5…			0.273361		1877	6979	4686	32858	9154	4665	1820	3054	1162	2996	3537	9966	3303	3858	4160
1699	574686	180	1699	85:41.0 87:9.0 88:4.0 89:92.0 90:263.0 92:60.0 93:12.0 94:79.0 98:175.0 100:1575.0 101:423.0 102:376.0 103:506.0 104:121.0 105:17.0 107:173.0 108:44.0 110:481.0 111:42.0 112:65.0 114:187.0 115:253.0 116:171.0 117:240.0 118:982.0 119:115.0 120:121.0 124:175.0 126:313.0 127:161.0 128:385.0 129:294.0 130:998.0 132:299.0 133:390.0 134:228.0 135:23.0 136:1.0 137:1.0 138:17.0 142:107.0 143:94.0 144:5.0…			0.830073		975	1557	782	914	1262	1045	478	1175	615	1441	1053	1140	1198	656	857
1696	564892	173	1696	85:357.0 87:66.0 88:80.0 89:2073.0 90:121.0 91:164.0 92:24.0 93:32.0 94:150.0 95:231.0 96:5.0 98:87.0 99:315.0 100:220.0 101:756.0 102:358.0 103:2325.0 104:107.0 105:262.0 107:79.0 108:178.0 109:151.0 110:81.0 113:461.0 114:180.0 115:373.0 116:3053.0 117:6870.0 118:777.0 119:416.0 120:32.0 123:3.0 126:880.0 128:479.0 129:989.0 130:280.0 131:980.0 132:233.0 133:1796.0 134:223.0 135:137.0 136:54.0 …			0.491123		125	195	97	242	246	364	207	86	118	329	263	290	257	400	231
1686	1069612	119	1686	85:2130.0 86:199.0 87:189.0 88:185.0 89:1889.0 90:215.0 91:6835.0 92:578.0 93:56.0 94:1051.0 95:200.0 96:5.0 97:217.0 98:87.0 99:571.0 100:59.0 101:2048.0 102:577.0 103:10736.0 104:1827.0 105:12173.0 106:2248.0 107:3235.0 108:209.0 109:56.0 111:1377.0 112:116.0 113:395.0 114:79.0 115:1322.0 116:1005.0 117:7243.0 118:1312.0 119:37267.0 120:3977.0 121:435.0 123:4.0 124:28.0 125:78.0 128:221.0 129:4…			0.108838		200	178	2468	106	3785	3061	2745	244	1141	1055	214	1585	146	482	415
1684	743774	262	1684	85:4327.0 86:2186.0 87:3461.0 88:2118.0 89:32761.0 90:2625.0 91:1533.0 92:170.0 93:407.0 94:368.0 95:624.0 96:729.0 97:2507.0 98:1747.0 99:1982.0 100:6529.0 101:7703.0 102:2830.0 103:88682.0 104:8750.0 105:10214.0 106:883.0 107:193.0 108:349.0 109:388.0 110:1104.0 111:1111.0 112:417.0 113:2639.0 114:28715.0 115:5538.0 116:5143.0 117:46121.0 118:4935.0 119:5857.0 120:563.0 121:271.0 122:71.0 123:1…			0.196036		285	724	461	734	472	247	518	452	376	293	438	333	442	384	329
1666	492549	174	1666	85:1225.0 86:33333.0 87:3522.0 88:1713.0 89:341.0 90:379.0 91:488.0 92:243.0 93:83.0 94:113.0 95:213.0 96:353.0 97:1092.0 98:1656.0 99:1490.0 100:26504.0 101:3551.0 102:4716.0 103:810.0 104:1465.0 105:105.0 106:1471.0 107:599.0 108:162.0 110:495.0 111:70.0 112:988.0 113:3825.0 114:1971.0 115:1587.0 116:2196.0 117:1071.0 118:921.0 119:400.0 120:3839.0 121:419.0 122:184.0 123:3.0 124:66.0 125:184.0…			0.799367		4928	3980	21255	14169	28109	10438	3279	7419	16347	11786	8569	16880	6704	11338	12449
1661	631457	174	1661	85:5066.0 86:90202.0 87:9563.0 88:12245.0 89:1089.0 90:312.0 93:5.0 95:178.0 96:159.0 97:1143.0 98:4199.0 99:4660.0 100:46278.0 101:7513.0 102:10440.0 103:2705.0 104:659.0 105:9.0 106:310.0 108:4.0 109:158.0 110:577.0 111:439.0 112:15199.0 113:4665.0 114:6934.0 115:4758.0 116:7847.0 117:7818.0 118:1746.0 119:419.0 120:50.0 122:56.0 123:104.0 124:1379.0 125:251.0 126:3955.0 127:382.0 128:4739.0 12…			0.359646		20190	23466	2900867	28065	177759	5652	17853	37389	15323	68508	64775	200040	21290	38028	269358
1380	294677	103	1380	93:59.0 95:25.0 96:318.0 97:80.0 98:217.0 99:340.0 100:323.0 101:168.0 102:345.0 103:10406.0 104:924.0 105:513.0 108:71.0 111:27.0 112:20.0 113:109.0 114:90.0 115:88.0 116:157.0 117:361.0 121:28.0 126:293.0 127:141.0 129:131.0 130:526.0 131:367.0 134:45.0 140:81.0 141:51.0 142:275.0 143:134.0 144:1100.0 145:168.0 146:129.0 147:603.0 148:93.0 149:65.0 150:29.0 151:35.0 152:42.0 154:65.0 155:27.0 1…			0.681483		2579	24227	4469	3690	3328	9327	5151	3411	4979	3928	11395	4161	34070	5836	10107
573	1029621	129	573	85:591.0 87:169.0 89:175.0 92:21.0 93:122.0 95:313.0 97:312.0 98:167.0 99:228.0 101:982.0 103:413.0 107:85.0 109:166.0 111:110.0 112:35.0 113:171.0 115:204.0 116:301.0 121:52.0 123:124.0 127:76.0 129:5755.0 130:964.0 131:1042.0 132:179.0 133:806.0 134:116.0 135:321.0 137:157.0 139:19.0 145:597.0 146:354.0 147:794.0 153:20.0 157:52.0 159:25.0 160:18.0 161:17.0 163:63.0 165:35.0 168:39.0 173:33.0 1…	65095		0.636058	WJNGQIYEQLPJMN-IOSLPCCCSA-N	580	465	2481	301	1394	2026	1069	1703	2888	2250	1031	708	280	1041	737
552	947068	203	552	89:172.0 93:181.0 94:102.0 95:265.0 98:139.0 99:115.0 100:205.0 101:52.0 102:38.0 103:291.0 105:81.0 109:134.0 110:139.0 111:9.0 113:29.0 114:63.0 115:258.0 116:286.0 117:480.0 118:84.0 119:111.0 122:188.0 124:49.0 126:387.0 127:148.0 128:221.0 129:195.0 130:62.0 131:1501.0 132:153.0 133:1061.0 134:209.0 135:66.0 138:55.0 139:74.0 140:104.0 145:41.0 147:13904.0 148:2074.0 149:1157.0 152:68.0 154:…			0.0381271		3843	2200	2603	5015	6965	5724	1981	1751	1234	3909	1648	2181	2998	1352	9915
490	336870	157	490	85:2262.0 86:2138.0 87:620.0 88:186.0 89:252.0 90:218.0 91:299.0 93:109.0 94:45.0 96:100.0 97:442.0 98:168.0 100:3279.0 101:348.0 102:269.0 103:54.0 104:438.0 108:68.0 110:265.0 112:93.0 113:757.0 114:373.0 115:471.0 118:175.0 120:1984.0 121:189.0 122:104.0 125:69.0 126:172.0 129:115.0 134:1216.0 143:322.0 156:41.0 157:19543.0 158:2084.0 159:638.0 161:256.0 170:462.0 175:47.0 184:891.0 185:77.0 1…			0.751683		2046	1065	1409	2122	1906	1336	905	1952	1745	1616	991	1765	1065	1119	1194
307	637461	174	307	85:52.0 86:1766.0 87:97.0 88:206.0 94:40.0 98:68.0 100:844.0 101:41.0 102:338.0 103:144.0 114:32.0 116:93.0 117:70.0 129:26.0 130:458.0 131:200.0 132:25.0 141:21.0 142:13.0 143:27.0 144:55.0 146:218.0 149:72.0 156:1031.0 157:77.0 160:54.0 164:17.0 168:223.0 170:30.0 172:89.0 173:56.0 174:5443.0 175:795.0 176:285.0 177:28.0 184:40.0 186:47.0 198:14.0 200:927.0 201:6.0 207:28.0 216:29.0 217:16.0 23…			0.83404		81932	154685	57148	80256	85227	105812	82371	77639	72809	73655	137303	84411	131502	93462	95880
228	413558	191	228	85:300.0 87:167.0 89:460.0 96:86.0 97:133.0 98:88.0 99:296.0 100:108.0 101:464.0 102:57.0 103:6811.0 104:631.0 105:405.0 113:319.0 115:408.0 116:113.0 117:397.0 118:73.0 119:493.0 127:406.0 129:2884.0 130:525.0 131:1447.0 132:88.0 133:3677.0 135:349.0 141:671.0 142:166.0 143:689.0 144:580.0 145:150.0 146:47.0 147:8942.0 148:1444.0 149:2572.0 150:344.0 151:151.0 155:1649.0 156:159.0 157:5298.0 158…			0.40315		1877	864	2092	2218	1808	2388	1202	2045	2113	1171	994	1484	1143	1847	1287
168	878989	122	168	85:766.0 91:896.0 92:145.0 93:1368.0 94:1730.0 95:1772.0 96:3618.0 97:6361.0 98:1759.0 99:131.0 103:55.0 104:23.0 105:404.0 106:247.0 107:712.0 108:1348.0 109:747.0 110:2205.0 111:2234.0 112:1302.0 114:49.0 119:229.0 120:222.0 121:306.0 122:5497.0 123:1445.0 124:1560.0 125:862.0 126:347.0 128:42.0 129:33.0 130:36.0 132:25.0 133:231.0 134:281.0 135:236.0 136:4013.0 137:1139.0 138:966.0 139:309.0 1…			0.202544		12753	3680	1383	8014	11382	3185	1887	3732	4719	1685	1901	5272	3283	4374	15929
134	974612	144	134	85:237.0 86:225.0 87:113.0 88:41.0 89:284.0 90:393.0 91:763.0 93:164.0 94:84.0 95:422.0 96:237.0 97:485.0 98:119.0 99:130.0 100:663.0 101:162.0 102:103.0 109:156.0 110:90.0 113:9.0 114:89.0 115:1137.0 116:5754.0 117:448.0 118:166.0 119:94.0 123:111.0 124:65.0 125:23.0 126:73.0 127:120.0 128:4434.0 129:482.0 130:423.0 131:12233.0 132:1190.0 133:272.0 134:106.0 136:146.0 137:50.0 138:74.0 139:25.0 …			0.163678		33772	11482	7696	22550	52586	17691	6135	12263	14999	4972	8212	20266	7995	14762	40551
110	298570	132	110	86:1114.0 89:7533.0 90:607.0 91:276.0 92:48.0 99:311.0 101:313.0 102:698.0 103:1249.0 104:504.0 105:206.0 115:77.0 116:132.0 119:492.0 120:57.0 130:619.0 131:393.0 132:16803.0 133:1749.0 142:27.0 146:344.0 147:371.0 162:62.0 171:110.0 173:42.0 191:127.0 205:17.0 234:13.0 253:27.0 339:38.0 363:23.0 372:13.0 383:18.0 392:17.0 394:12.0 450:35.0			0.989347		47420	28352	21651	41882	61956	42351	29926	39957	65316	50798	23333	41389	20888	32603	33842
98	1247478	311	98	85:862.0 87:177.0 89:106.0 91:603.0 93:662.0 94:382.0 95:3186.0 96:1599.0 97:1429.0 98:932.0 99:597.0 100:292.0 101:474.0 102:127.0 103:1754.0 104:226.0 105:231.0 106:75.0 108:251.0 109:1190.0 110:300.0 111:564.0 113:917.0 114:149.0 115:361.0 116:286.0 117:163.0 121:202.0 122:127.0 123:357.0 124:214.0 125:236.0 126:203.0 127:935.0 128:330.0 129:14495.0 130:1536.0 131:528.0 138:187.0 142:1053.0 14…			0.373461		212	56	354	170	267	312	28	166	197	291	68	138	82	99	141
68	195282	89	68	85:44.0 86:96.0 88:326.0 89:8563.0 90:646.0 91:381.0 95:22.0 98:171.0 101:31.0 102:62.0 103:193.0 104:6214.0 105:415.0 106:219.0 107:47.0 112:52.0 116:65.0 117:371.0 118:110.0 119:2268.0 120:228.0 121:23.0 124:16.0 133:71.0 143:20.0 148:1744.0 149:203.0 157:29.0 161:23.0 174:15.0 186:48.0 187:32.0 189:32.0 192:24.0 202:31.0 206:24.0 210:20.0 215:16.0 227:32.0 237:40.0 246:36.0 247:57.0 249:12.0 2…			0.547544		116073	65752	103828	505733	361298	113487	102009	260038	229288	178960	70321	119413	62834	144756	177378
54	773271	211	54	85:140.0 87:92.0 89:160.0 90:47.0 91:84.0 92:62.0 93:44.0 95:89.0 96:65.0 97:51.0 98:85.0 99:148.0 101:318.0 102:96.0 103:554.0 104:97.0 105:197.0 106:55.0 107:141.0 109:613.0 110:53.0 111:178.0 112:36.0 113:329.0 114:68.0 115:233.0 116:114.0 117:88.0 119:216.0 120:38.0 121:121.0 122:27.0 123:82.0 124:15.0 125:104.0 126:73.0 128:197.0 129:1920.0 130:179.0 131:605.0 132:90.0 133:2496.0 134:318.0 1…			0.764831		214	194	496	525	715	716	46	205	1037	615	375	547	124	332	429

## Sheet: sample analysis
Analysis
MiniX:	503721
Client Name:	Allenspatch Karin
Matrix:	Dog Stool
Sample Number:	14
Method:	Primary Metabolomics
Exraction Notes:
Parameters:
Instrument:	GCTOF - C
Resuspension Volume:	100 uL
Injection Volume:	0.5 uL
Start Date:	2020-02-10
Comments:
Data Processing:
Data Technician:	LMV
Comments:	samples normalized to average mtic of the samples.
