# Supplementary material for: Ketogenic diets in healthy dogs induce gut and serum metabolome changes suggestive of anti‐tumourigenic effects: A model for human ketotherapy trials
Source: Clin Transl Med. 2022 Sep 23;12(9):e1047. doi: 10.1002/ctm2.1047 (PMC9506423; doi:10.1002/ctm2.1047)
Supplement: Supplementary file 5 — Table S2B Discriminant analysis between all three diets (BSLN, KD1 and KD2) shown in Figure 2A. Table S3 RNAseq analysis of changes in expression of select genes after KD2 versus BSLN in ileum tissue [file CTM2-12-e1047-s004.xlsx]

## Sheet: Data Export
MetIDQ-6.0.0-DB104-Carbon-2743 Concentration [µM] Normalization [Mean ] All Plate(s)

## Sheet: cholesterol esters
MetIDQ-6.0.0-DB104-Carbon-2743 Concentration [µM] Normalization [Mean ] All Plate(s)

## Sheet: glycerophospholipids
MetIDQ-6.0.0-DB104-Carbon-2743 Concentration [µM] Normalization [Mean ] All Plate(s)

## Sheet: acylcarnitines
MetIDQ-6.0.0-DB104-Carbon-2743 Concentration [µM] Normalization [Mean ] All Plate(s)

## Sheet: glycerides
MetIDQ-6.0.0-DB104-Carbon-2743 Concentration [µM] Normalization [Mean ] All Plate(s)

## Sheet: sphingolipids
MetIDQ-6.0.0-DB104-Carbon-2743 Concentration [µM] Normalization [Mean ] All Plate(s)

## Sheet: sugars
MetIDQ-6.0.0-DB104-Carbon-2743 Concentration [µM] Normalization [Mean ] All Plate(s)

## Sheet: aminoacids
MetIDQ-6.0.0-DB104-Carbon-2743 Concentration [µM] Normalization [Mean ] All Plate(s)

## Sheet: biogenic amines
MetIDQ-6.0.0-DB104-Carbon-2743 Concentration [µM] Normalization [Mean ] All Plate(s)
