# Supplementary material for: Ketogenic diets in healthy dogs induce gut and serum metabolome changes suggestive of anti‐tumourigenic effects: A model for human ketotherapy trials
Source: Clin Transl Med. 2022 Sep 23;12(9):e1047. doi: 10.1002/ctm2.1047 (PMC9506423; doi:10.1002/ctm2.1047)
Supplement: Supplementary file 6 — Supporting Information [file CTM2-12-e1047-s001.xlsx]

## Sheet: Colon Post Versus Pre
N	Ensembl	Gene	log2FC	P-value	FDR
223	ENSCAFG00000013591	FETUB	-2.82353	0.00159803	NA
166	ENSCAFG00000010339	TCN1	-2.02641	0.0216611	NA
172	ENSCAFG00000010540	MTTP	-2.00809	3.5565e-08	0.000499795
417	ENSCAFG00000038788		-1.96846	0.0454782	NA
96	ENSCAFG00000005976	NTS	-1.7876	0.00346291	NA
133	ENSCAFG00000008862		-1.73898	0.0155242	NA
342	ENSCAFG00000023863	BAAT	-1.71726	0.00419202	NA
266	ENSCAFG00000016899	GIP	-1.64238	0.0240503	NA
415	ENSCAFG00000037476		-1.46684	0.0405626	NA
328	ENSCAFG00000020606	cfa-mir-27a	-1.30548	0.014049	NA
273	ENSCAFG00000017275	FABP6	-1.3005	0.0185915	0.999407
325	ENSCAFG00000020495	MIR23A	-1.29883	0.00347913	NA
338	ENSCAFG00000023401	CYP4F3	-1.29409	0.0202719	NA
416	ENSCAFG00000038296		-1.28696	0.000145024	0.119884
333	ENSCAFG00000022889	MIR24-2	-1.26638	0.000383973	0.192713
329	ENSCAFG00000021390	RF00403	-1.26594	0.023676	NA
406	ENSCAFG00000033871		-1.25731	0.000559727	0.230243
43	ENSCAFG00000002316	MLIP	-1.25495	0.000348599	0.189887
57	ENSCAFG00000003029	CXCL8	-1.21519	0.0141555	0.999407
336	ENSCAFG00000023324	S100A12	-1.15771	0.0364555	NA
348	ENSCAFG00000025371	MGAM2	-1.15514	9.52078e-07	0.00222993
191	ENSCAFG00000011854		-1.15379	0.00126179	0.385476
404	ENSCAFG00000033774		-1.12735	0.023377	NA
224	ENSCAFG00000013693	DUOX2	-1.11145	0.000111899	0.0985843
303	ENSCAFG00000019006		-1.09502	0.032131	NA
65	ENSCAFG00000003841	MGAM	-1.06386	0.0381752	0.999407
350	ENSCAFG00000025557		-1.02984	7.37525e-07	0.00207289
140	ENSCAFG00000009327	ADGRG7	-1.02369	1.71108e-07	0.000801527
367	ENSCAFG00000029470		-1.00528	0.0441876	NA
381	ENSCAFG00000030631		-0.989498	8.23579e-06	0.0144672
225	ENSCAFG00000013701	DUOXA2	-0.971553	0.0329088	NA
229	ENSCAFG00000014023	OTC	-0.960513	0.00125143	0.385476
392	ENSCAFG00000031817	RF01880	-0.952603	0.0122499	0.999407
138	ENSCAFG00000009209	NR4A2	-0.934942	5.25932e-05	0.0568532
279	ENSCAFG00000017568	NOX1	-0.92167	0.0459042	0.999407
170	ENSCAFG00000010461	TM4SF20	-0.913629	0.0420154	NA
262	ENSCAFG00000016650		-0.91188	0.0424102	NA
353	ENSCAFG00000025761	RF00397	-0.898489	0.046137	NA
402	ENSCAFG00000032573	CCL26	-0.880306	0.00269254	0.610294
319	ENSCAFG00000020246	CLCA1	-0.87191	1.07072e-07	0.00075234
13	ENSCAFG00000000615	MPIG6B	-0.839465	0.00488147	0.857492
114	ENSCAFG00000007149	FBLN7	-0.837523	0.0144957	0.999407
344	ENSCAFG00000023992	ADGRE3	-0.836104	0.00371481	0.725058
26	ENSCAFG00000001085	SLC25A48	-0.831964	0.000866321	0.30436
387	ENSCAFG00000031279		-0.822191	0.0136339	0.999407
182	ENSCAFG00000011124		-0.798805	0.0387539	NA
361	ENSCAFG00000028965		-0.772621	0.0278885	0.999407
98	ENSCAFG00000006035	COL6A6	-0.754565	0.0354789	NA
108	ENSCAFG00000006608	CPXM1	-0.748713	0.0451735	NA
396	ENSCAFG00000031938	GEM	-0.744652	0.00150897	0.441782
84	ENSCAFG00000005248	TUBAL3	-0.73671	0.0015753	0.444488
71	ENSCAFG00000004568	CUBN	-0.729471	0.0141507	0.999407
201	ENSCAFG00000012462	FABP2	-0.728624	0.00177901	0.467282
107	ENSCAFG00000006506		-0.726864	0.00025274	0.177587
176	ENSCAFG00000010742	PGAP1	-0.720638	0.0136459	0.999407
217	ENSCAFG00000013241	APOLD1	-0.718615	0.00316038	0.664194
332	ENSCAFG00000022722		-0.718176	0.0350053	0.999407
419	ENSCAFG00000039507		-0.718059	0.000573436	0.230243
100	ENSCAFG00000006073	POSTN	-0.713894	3.72465e-05	0.0436188
92	ENSCAFG00000005747	TCIM	-0.710914	0.00600525	0.99217
105	ENSCAFG00000006392	ACKR4	-0.706412	0.000736922	0.267369
245	ENSCAFG00000015444	DMXL2	-0.695972	0.000331922	0.189887
221	ENSCAFG00000013418	NFKBIA	-0.695821	0.000107504	0.0985843
49	ENSCAFG00000002562	COL19A1	-0.670676	0.0085557	0.999407
376	ENSCAFG00000030416	RGS16	-0.667659	0.000430739	0.201772
174	ENSCAFG00000010595	RGS2	-0.647948	2.77752e-05	0.0354841
403	ENSCAFG00000033570		-0.634407	0.00283609	0.623417
407	ENSCAFG00000034055		-0.628641	0.0416382	0.999407
302	ENSCAFG00000018997	LEXM	-0.625844	0.000962459	0.329889
37	ENSCAFG00000001862	ZNF804B	-0.62176	0.0462617	0.999407
91	ENSCAFG00000005741	THRB	-0.617308	0.00452231	0.825351
418	ENSCAFG00000039176		-0.608522	0.00039834	0.19303
323	ENSCAFG00000020345	PTGFR	-0.607666	0.0192983	0.999407
359	ENSCAFG00000028699		-0.604445	0.000381204	0.192713
340	ENSCAFG00000023615	MMP12	-0.603484	0.00162052	0.446534
233	ENSCAFG00000014397	SI	-0.599513	0.000300794	0.183785
163	ENSCAFG00000010154	MYH15	-0.591404	0.0492479	0.999407
210	ENSCAFG00000012836	ADAMTS4	-0.589611	0.019665	0.999407
134	ENSCAFG00000008875	TIPARP	-0.586729	0.00692344	0.999407
116	ENSCAFG00000007246	CYP7B1	-0.571772	0.0373246	0.999407
109	ENSCAFG00000006638	SNAI2	-0.565811	0.00699544	0.999407
423	ENSCAFG00000040531		-0.557412	0.00331081	0.674301
207	ENSCAFG00000012667	CYBRD1	-0.556609	0.00562207	0.951891
154	ENSCAFG00000009790	GXYLT1	-0.550887	0.0336673	0.999407
2	ENSCAFG00000000145	RAB27B	-0.548399	0.0025879	0.60613
288	ENSCAFG00000018342	ADSSL1	-0.547662	0.0424183	0.999407
158	ENSCAFG00000009905	MMP9	-0.546547	0.0228096	0.999407
3	ENSCAFG00000000217	SGK1	-0.545382	0.000112243	0.0985843
315	ENSCAFG00000019999	GAN	-0.544662	0.024272	0.999407
90	ENSCAFG00000005689	NPTX1	-0.537105	0.0369458	0.999407
374	ENSCAFG00000029950	PKIB	-0.533809	0.0274184	0.999407
24	ENSCAFG00000001056	SQLE	-0.533257	0.00683856	0.999407
20	ENSCAFG00000000923	ROS1	-0.531273	0.00233856	0.571925
397	ENSCAFG00000031956	LCOR	-0.528267	0.0034858	0.699798
139	ENSCAFG00000009254	GALNT5	-0.525977	0.000612587	0.234379
159	ENSCAFG00000009975	SLC2A13	-0.521887	0.00186208	0.467282
199	ENSCAFG00000012294	IGFBP3	-0.519046	0.0425925	0.999407
188	ENSCAFG00000011454	SLC7A8	-0.516254	0.0134294	0.999407
52	ENSCAFG00000002663	CD109	-0.512338	0.0308427	0.999407
7	ENSCAFG00000000374	IRAK3	-0.508927	0.0402969	0.999407
69	ENSCAFG00000004374	SOX9	-0.507628	0.0047106	0.83795
55	ENSCAFG00000002926	MOB1B	-0.501545	0.0173991	0.999407
68	ENSCAFG00000004284	LURAP1	-0.499328	0.0471791	0.999407
36	ENSCAFG00000001843	SPINK4	-0.490645	0.011481	0.999407
347	ENSCAFG00000025345	RELN	-0.488422	0.00884111	0.999407
131	ENSCAFG00000008586	ADAMTS1	-0.486256	0.00988283	0.999407
241	ENSCAFG00000015157	TNIK	-0.48319	0.00322517	0.66652
316	ENSCAFG00000020110	F3	-0.468657	0.00316665	0.664194
135	ENSCAFG00000008905		-0.462041	0.024044	0.999407
127	ENSCAFG00000008199	FMN1	-0.456888	0.0123521	0.999407
354	ENSCAFG00000026275	RF00016	-0.455616	0.0321569	0.999407
44	ENSCAFG00000002327	FAM83B	-0.454216	0.00799615	0.999407
129	ENSCAFG00000008235	CPA3	-0.452914	0.027898	0.999407
112	ENSCAFG00000007007	ATP8A2	-0.449021	0.0431773	0.999407
143	ENSCAFG00000009433	BAZ2B	-0.449014	0.00181374	0.467282
93	ENSCAFG00000005750	IDO1	-0.44886	0.00356285	0.705193
164	ENSCAFG00000010259	KCNJ1	-0.446856	0.0150547	0.999407
274	ENSCAFG00000017308	STON2	-0.445679	0.00961811	0.999407
335	ENSCAFG00000023322	RASSF9	-0.445559	0.0371739	0.999407
301	ENSCAFG00000018961	PRKAA2	-0.444596	0.0202373	0.999407
161	ENSCAFG00000010034	RYR2	-0.442742	0.0289854	0.999407
398	ENSCAFG00000032027	DUSP7	-0.440324	0.0242169	0.999407
168	ENSCAFG00000010352	MS4A2	-0.439975	0.00283916	0.623417
102	ENSCAFG00000006273	FGD6	-0.439779	0.0292908	0.999407
125	ENSCAFG00000008051	KIAA0825	-0.4377	0.0465723	0.999407
186	ENSCAFG00000011200	SGMS2	-0.437598	0.0132096	0.999407
99	ENSCAFG00000006046	COL6A5	-0.432527	0.00773133	0.999407
320	ENSCAFG00000020250		-0.431174	0.017419	0.999407
300	ENSCAFG00000018731	LMBRD2	-0.429847	0.0305831	0.999407
237	ENSCAFG00000014871	DDHD1	-0.420639	0.0183275	0.999407
228	ENSCAFG00000013892	MFAP5	-0.418255	0.0396609	0.999407
322	ENSCAFG00000020321	TTLL7	-0.417762	0.0481447	0.999407
312	ENSCAFG00000019642	TMLHE	-0.415577	0.0314978	0.999407
119	ENSCAFG00000007580	LYVE1	-0.41418	0.0244924	0.999407
343	ENSCAFG00000023966	CCDC153	-0.412846	0.0380316	0.999407
83	ENSCAFG00000005241	NET1	-0.411503	0.0173679	0.999407
120	ENSCAFG00000007620	PREX2	-0.410664	0.0239234	0.999407
118	ENSCAFG00000007557	HHIP	-0.410592	0.0456601	0.999407
330	ENSCAFG00000022720		-0.409221	0.019273	0.999407
111	ENSCAFG00000006948	ALOX5	-0.40694	0.0465569	0.999407
253	ENSCAFG00000015971	CLCN5	-0.405709	0.0201491	0.999407
124	ENSCAFG00000007976	TEAD1	-0.402842	0.0254966	0.999407
183	ENSCAFG00000011160	LRRC58	-0.40049	0.0320044	0.999407
261	ENSCAFG00000016549	AMER1	-0.395084	0.0457707	0.999407
47	ENSCAFG00000002432	TSPAN13	-0.394968	0.00185518	0.467282
295	ENSCAFG00000018572		-0.394304	0.0367952	0.999407
95	ENSCAFG00000005856	PLCB1	-0.393625	0.00779309	0.999407
22	ENSCAFG00000001037	FER1L6	-0.393323	0.00698516	0.999407
331	ENSCAFG00000022721		-0.392639	0.0282563	0.999407
6	ENSCAFG00000000367	ENPP3	-0.392375	0.0139498	0.999407
41	ENSCAFG00000002276	ELOVL5	-0.392173	0.0295957	0.999407
64	ENSCAFG00000003348	MBOAT2	-0.391683	0.0173065	0.999407
226	ENSCAFG00000013735	ITGB3	-0.390362	0.00637262	0.999407
113	ENSCAFG00000007074	IMPAD1	-0.38854	0.0105432	0.999407
5	ENSCAFG00000000272	ARFGEF3	-0.382089	0.0321634	0.999407
123	ENSCAFG00000007906	WWC2	-0.380985	0.0405652	0.999407
97	ENSCAFG00000006019	FREM2	-0.380765	0.0420197	0.999407
206	ENSCAFG00000012644	NBEAL1	-0.380554	0.0238953	0.999407
318	ENSCAFG00000020161	BTBD8	-0.372597	0.047997	0.999407
88	ENSCAFG00000005466	KYNU	-0.370381	0.0278699	0.999407
235	ENSCAFG00000014752	TFPI	-0.369623	0.0209681	0.999407
231	ENSCAFG00000014207		-0.367226	0.0304163	0.999407
121	ENSCAFG00000007720	GGCX	-0.367081	0.00511554	0.876691
175	ENSCAFG00000010692	USF3	-0.365863	0.0289035	0.999407
272	ENSCAFG00000017262	MYH10	-0.365764	0.0248314	0.999407
35	ENSCAFG00000001791	ALDH1A1	-0.365715	0.037626	0.999407
48	ENSCAFG00000002539	STX17	-0.362907	0.0374057	0.999407
136	ENSCAFG00000009102	BHMT2	-0.358139	0.02627	0.999407
202	ENSCAFG00000012472	PDE5A	-0.357097	0.0271851	0.999407
264	ENSCAFG00000016661	GCNT3	-0.355487	0.0299914	0.999407
104	ENSCAFG00000006381	SEMA3C	-0.354259	0.0254358	0.999407
321	ENSCAFG00000020256	ODF2L	-0.354227	0.0240958	0.999407
265	ENSCAFG00000016761	CPEB4	-0.353775	0.0235745	0.999407
215	ENSCAFG00000013180	DDR2	-0.353403	0.0319747	0.999407
157	ENSCAFG00000009873	MAN1A2	-0.353031	0.0278837	0.999407
39	ENSCAFG00000002011	HEPACAM2	-0.348592	0.0153746	0.999407
391	ENSCAFG00000031670	SMIM31	-0.346856	0.0478571	0.999407
377	ENSCAFG00000030486		-0.343655	0.0196493	0.999407
286	ENSCAFG00000018266	SLC6A14	-0.342409	0.0168448	0.999407
53	ENSCAFG00000002741	MYO6	-0.341884	0.0307007	0.999407
8	ENSCAFG00000000407	DYRK2	-0.34084	0.0198093	0.999407
126	ENSCAFG00000008101	PLOD2	-0.338238	0.0288026	0.999407
46	ENSCAFG00000002400	ALDH1B1	-0.337268	0.032665	0.999407
110	ENSCAFG00000006766	DLC1	-0.336201	0.0460779	0.999407
101	ENSCAFG00000006248	CHL1	-0.336085	0.0353057	0.999407
380	ENSCAFG00000030624	CMTM4	-0.33532	0.0287452	0.999407
252	ENSCAFG00000015916	RAB27A	-0.33496	0.0171535	0.999407
401	ENSCAFG00000032474		-0.33424	0.0379778	0.999407
28	ENSCAFG00000001446	FRMD3	-0.334081	0.0350601	0.999407
267	ENSCAFG00000016983	RAB8B	-0.333327	0.0385726	0.999407
61	ENSCAFG00000003276	ANTXR1	-0.333069	0.0296868	0.999407
194	ENSCAFG00000011991	RAB11FIP2	-0.331943	0.0261034	0.999407
149	ENSCAFG00000009653	DOP1B	-0.331917	0.0221088	0.999407
56	ENSCAFG00000003015	PTBP3	-0.330914	0.0350814	0.999407
412	ENSCAFG00000036634		-0.330351	0.0269126	0.999407
287	ENSCAFG00000018287	WDR44	-0.328791	0.0429872	0.999407
211	ENSCAFG00000012941	TFRC	-0.327214	0.0329424	0.999407
16	ENSCAFG00000000801		-0.327109	0.0491649	0.999407
42	ENSCAFG00000002304	GNE	-0.325311	0.00954527	0.999407
1	ENSCAFG00000000001	ENPP1	-0.325279	0.0363889	0.999407
289	ENSCAFG00000018345	HTR4	-0.322981	0.0432228	0.999407
297	ENSCAFG00000018597	LAMA1	-0.321506	0.0306339	0.999407
196	ENSCAFG00000012047	CAPN9	-0.321172	0.0442823	0.999407
32	ENSCAFG00000001612	DENND4C	-0.316129	0.0477215	0.999407
280	ENSCAFG00000017703	MED13	-0.315746	0.0428885	0.999407
337	ENSCAFG00000023362	SERPINB11	-0.313047	0.0334185	0.999407
59	ENSCAFG00000003143	AVL9	-0.31098	0.032626	0.999407
115	ENSCAFG00000007197	ASPH	-0.310391	0.0125128	0.999407
243	ENSCAFG00000015404	CRACR2A	-0.308316	0.0417346	0.999407
246	ENSCAFG00000015463	ZNF518B	-0.307895	0.0443452	0.999407
122	ENSCAFG00000007749	MYOF	-0.307864	0.0125552	0.999407
187	ENSCAFG00000011345	ITPR2	-0.306367	0.0376936	0.999407
352	ENSCAFG00000025580	FRY	-0.306026	0.0312269	0.999407
21	ENSCAFG00000001015	ANXA13	-0.304864	0.0234435	0.999407
62	ENSCAFG00000003296	GFPT1	-0.30412	0.0281544	0.999407
29	ENSCAFG00000001453	RASEF	-0.296474	0.0439287	0.999407
192	ENSCAFG00000011971	IRF6	-0.29464	0.0366476	0.999407
242	ENSCAFG00000015321	FBXL5	-0.294628	0.0315531	0.999407
222	ENSCAFG00000013490	FAM129A	-0.289841	0.040374	0.999407
314	ENSCAFG00000019851	KIAA1324	-0.288306	0.04472	0.999407
190	ENSCAFG00000011826	CERS6	-0.286875	0.0446106	0.999407
200	ENSCAFG00000012374	FGFR2	-0.283187	0.0307123	0.999407
296	ENSCAFG00000018575	EPB41L3	-0.281136	0.0355548	0.999407
180	ENSCAFG00000010994	PPFIBP1	-0.281029	0.0439085	0.999407
87	ENSCAFG00000005401	GPD1L	-0.278368	0.0368907	0.999407
393	ENSCAFG00000031848		-0.265993	0.0319129	0.999407
185	ENSCAFG00000011172	FSTL1	-0.256647	0.0467978	0.999407
230	ENSCAFG00000014165	GRN	0.254076	0.0467625	0.999407
378	ENSCAFG00000030493	ARFRP1	0.262783	0.0470707	0.999407
181	ENSCAFG00000011002	TINAGL1	0.263386	0.0351962	0.999407
75	ENSCAFG00000004746	XRCC1	0.26457	0.0470146	0.999407
400	ENSCAFG00000032222	DLA-12	0.264761	0.0439392	0.999407
395	ENSCAFG00000031936	NRBF2	0.269437	0.0413511	0.999407
282	ENSCAFG00000017842	STOML1	0.27848	0.0447326	0.999407
212	ENSCAFG00000013005	EPHB3	0.279162	0.0346316	0.999407
251	ENSCAFG00000015894	MED11	0.279355	0.0441029	0.999407
195	ENSCAFG00000012007	IRF9	0.279461	0.0346621	0.999407
106	ENSCAFG00000006438	MRPS26	0.282802	0.0287474	0.999407
17	ENSCAFG00000000804	FBLN1	0.282853	0.0294663	0.999407
383	ENSCAFG00000030966	CCR6	0.283561	0.0329044	0.999407
277	ENSCAFG00000017545	S100A16	0.284204	0.0443114	0.999407
368	ENSCAFG00000029621	ACER2	0.284928	0.0459681	0.999407
310	ENSCAFG00000019513	MAPK8IP3	0.292162	0.0458235	0.999407
178	ENSCAFG00000010874	SULF2	0.292324	0.0230935	0.999407
270	ENSCAFG00000017075	DOC2A	0.296881	0.0319188	0.999407
291	ENSCAFG00000018469	FLCN	0.299906	0.0308845	0.999407
145	ENSCAFG00000009519	CCN5	0.301198	0.0396812	0.999407
334	ENSCAFG00000023247	RPS15	0.302424	0.0428697	0.999407
339	ENSCAFG00000023507	CNPPD1	0.304064	0.0127969	0.999407
31	ENSCAFG00000001516	TST	0.304788	0.0177857	0.999407
248	ENSCAFG00000015753	SFTPD	0.30543	0.0251151	0.999407
151	ENSCAFG00000009696	WFDC2	0.308153	0.0271293	0.999407
198	ENSCAFG00000012145	IP6K2	0.308176	0.0390854	0.999407
165	ENSCAFG00000010329	OSBPL5	0.309373	0.0300509	0.999407
144	ENSCAFG00000009462	PRELP	0.311029	0.0307175	0.999407
78	ENSCAFG00000004998	GPR39	0.311093	0.0496045	0.999407
313	ENSCAFG00000019824	DPEP1	0.314738	0.0297777	0.999407
372	ENSCAFG00000029842	MAFF	0.314921	0.046825	0.999407
304	ENSCAFG00000019123	SIRT6	0.315442	0.025413	0.999407
220	ENSCAFG00000013413	RHOC	0.317795	0.0373161	0.999407
89	ENSCAFG00000005634	NFKBIB	0.32229	0.037506	0.999407
292	ENSCAFG00000018482	CERS4	0.325001	0.0167803	0.999407
234	ENSCAFG00000014579	PRDX6	0.327734	0.0203182	0.999407
219	ENSCAFG00000013404		0.327796	0.0392317	0.999407
306	ENSCAFG00000019207	HMOX2	0.331245	0.0131975	0.999407
76	ENSCAFG00000004757	PHLDB3	0.331621	0.0447777	0.999407
208	ENSCAFG00000012675	SELENBP1	0.333738	0.0101064	0.999407
152	ENSCAFG00000009753	TWNK	0.338101	0.0485218	0.999407
80	ENSCAFG00000005073	SPHK1	0.341499	0.037044	0.999407
33	ENSCAFG00000001673	COMMD5	0.344254	0.0297063	0.999407
258	ENSCAFG00000016338	KAZN	0.346642	0.0430465	0.999407
263	ENSCAFG00000016657	CDHR2	0.347224	0.0120279	0.999407
360	ENSCAFG00000028791	PEMT	0.347359	0.0312659	0.999407
293	ENSCAFG00000018493	CD320	0.348482	0.029431	0.999407
260	ENSCAFG00000016422	TNFRSF1B	0.348891	0.0258468	0.999407
278	ENSCAFG00000017553	S100A6	0.348892	0.01976	0.999407
150	ENSCAFG00000009659	HR	0.349768	0.0340483	0.999407
86	ENSCAFG00000005345	SERTAD1	0.352228	0.0275978	0.999407
214	ENSCAFG00000013076		0.352676	0.03055	0.999407
67	ENSCAFG00000004093	MGLL	0.354989	0.0352347	0.999407
240	ENSCAFG00000015088	ARRDC2	0.355892	0.0284891	0.999407
275	ENSCAFG00000017434	TMEM205	0.358319	0.0441707	0.999407
213	ENSCAFG00000013059	SLC2A4RG	0.366146	0.0324258	0.999407
254	ENSCAFG00000015976	RASAL3	0.366707	0.0472851	0.999407
238	ENSCAFG00000014991		0.367272	0.0230125	0.999407
236	ENSCAFG00000014766		0.367367	0.0294586	0.999407
232	ENSCAFG00000014386	SLC25A42	0.36811	0.00312497	0.664194
72	ENSCAFG00000004576	GIMAP7	0.38092	0.0447132	0.999407
173	ENSCAFG00000010588	MARCKSL1	0.382042	0.0069299	0.999407
364	ENSCAFG00000029130	KAZALD1	0.382619	0.023909	0.999407
153	ENSCAFG00000009779		0.38328	0.0201846	0.999407
247	ENSCAFG00000015721	LIPA	0.385574	0.027394	0.999407
299	ENSCAFG00000018728	RFX2	0.387342	0.0214084	0.999407
388	ENSCAFG00000031497	BMP2	0.388021	0.0111047	0.999407
317	ENSCAFG00000020118	SH2D3C	0.390034	0.0108634	0.999407
411	ENSCAFG00000035602		0.391976	0.0210942	0.999407
281	ENSCAFG00000017829	CA4	0.394041	0.00460379	0.82945
309	ENSCAFG00000019403	MRPL41	0.394733	0.0285063	0.999407
204	ENSCAFG00000012503	METTL27	0.397009	0.00607177	0.99217
271	ENSCAFG00000017120	CACNA1G	0.399703	0.0375583	0.999407
324	ENSCAFG00000020399	CA7	0.400321	0.00737539	0.999407
327	ENSCAFG00000020600		0.407007	0.0449822	0.999407
298	ENSCAFG00000018634	TUBB4A	0.409329	0.00623766	0.999407
244	ENSCAFG00000015413	COMTD1	0.412689	0.0175696	0.999407
184	ENSCAFG00000011171	ALDH3B1	0.415823	0.018134	0.999407
375	ENSCAFG00000030112	DDIT3	0.419301	0.0269987	0.999407
197	ENSCAFG00000012081	PC	0.420599	0.00444698	0.825351
269	ENSCAFG00000017056	DPM3	0.422339	0.0490997	0.999407
70	ENSCAFG00000004459	PPP1R13L	0.422882	0.0100251	0.999407
141	ENSCAFG00000009333	CES1	0.425513	0.00386831	0.744676
305	ENSCAFG00000019126	CREB3L3	0.425968	0.0388625	0.999407
408	ENSCAFG00000034453		0.426035	0.0308083	0.999407
169	ENSCAFG00000010448	MRPL36	0.429964	0.0361871	0.999407
50	ENSCAFG00000002576	HIVEP3	0.432468	0.0466398	0.999407
19	ENSCAFG00000000913	TSPO	0.438304	0.00646419	0.999407
379	ENSCAFG00000030496	FHAD1	0.438864	0.0222555	0.999407
259	ENSCAFG00000016381	DEGS1	0.44438	0.0243676	0.999407
216	ENSCAFG00000013217	GPRC5A	0.445798	0.0128447	0.999407
283	ENSCAFG00000018073	PSTPIP1	0.446187	0.0193684	0.999407
268	ENSCAFG00000017048	FLVCR2	0.452709	0.0460239	0.999407
14	ENSCAFG00000000674	ZBTB12	0.458246	0.00679438	0.999407
422	ENSCAFG00000040360		0.462932	0.0142177	0.999407
27	ENSCAFG00000001289	LY6E	0.46473	0.000617095	0.234379
66	ENSCAFG00000003853	SLC26A3	0.468369	0.00954711	0.999407
171	ENSCAFG00000010511	OASL	0.475154	0.00845059	0.999407
227	ENSCAFG00000013833	IL16	0.480406	0.0252439	0.999407
365	ENSCAFG00000029284	SAT1	0.485173	0.00149024	0.441782
34	ENSCAFG00000001741	GNMT	0.487475	0.0130022	0.999407
156	ENSCAFG00000009800		0.495645	0.0332859	0.999407
94	ENSCAFG00000005851		0.497347	0.0323192	0.999407
148	ENSCAFG00000009617	IFIT1	0.497484	0.00158147	0.444488
255	ENSCAFG00000016093		0.498409	0.0230925	0.999407
307	ENSCAFG00000019224	VASN	0.509975	0.0306029	0.999407
371	ENSCAFG00000029743		0.512578	0.00882642	0.999407
54	ENSCAFG00000002869	CEACAM18	0.514816	0.0248859	0.999407
60	ENSCAFG00000003179	TMEM140	0.515073	0.00440259	0.825351
11	ENSCAFG00000000498		0.521726	0.028473	0.999407
23	ENSCAFG00000001049	PMM1	0.522181	0.00716088	0.999407
373	ENSCAFG00000029939		0.522185	0.0184023	0.999407
51	ENSCAFG00000002579	EDN2	0.527819	0.032131	0.999407
357	ENSCAFG00000028636	IGFBP6	0.529517	0.0105177	0.999407
413	ENSCAFG00000037056		0.529728	0.0231469	0.999407
421	ENSCAFG00000040128		0.531735	0.0421008	0.999407
10	ENSCAFG00000000497		0.534962	0.0103552	0.999407
73	ENSCAFG00000004617	APOE	0.546249	0.0205117	0.999407
366	ENSCAFG00000029457		0.549795	0.0252771	0.999407
85	ENSCAFG00000005266	CIDEC	0.556245	0.0290523	0.999407
132	ENSCAFG00000008623	PRPH	0.560369	0.0211216	0.999407
257	ENSCAFG00000016153	SLC25A34	0.5608	0.0256254	0.999407
311	ENSCAFG00000019589	BAIAP3	0.561774	0.0408082	0.999407
38	ENSCAFG00000001900	FAM189A2	0.56734	0.00107919	0.361091
390	ENSCAFG00000031577	PRR33	0.568742	0.0338625	0.999407
239	ENSCAFG00000015013	LGALS3	0.571784	0.000495369	0.224562
369	ENSCAFG00000029632		0.572456	0.0180736	0.999407
58	ENSCAFG00000003105	ANKRD6	0.575598	0.0340582	0.999407
77	ENSCAFG00000004776	TRANK1	0.580786	0.000742005	0.267369
218	ENSCAFG00000013243	LAMC2	0.586457	0.00654595	0.999407
284	ENSCAFG00000018079	ADORA2B	0.586532	2.75121e-05	0.0354841
142	ENSCAFG00000009366	DAPL1	0.590861	0.0134895	0.999407
12	ENSCAFG00000000502	IFGGC1	0.594564	0.0139984	0.999407
9	ENSCAFG00000000487	DLA88	0.598107	0.000247112	0.177587
382	ENSCAFG00000030731	HIST2H2BF	0.600029	0.0351993	0.999407
79	ENSCAFG00000005012	TMEM163	0.605452	0.0282413	0.999407
160	ENSCAFG00000009983	ZNF423	0.60549	0.0353071	0.999407
162	ENSCAFG00000010061	ABCC11	0.608954	0.0351578	0.999407
389	ENSCAFG00000031548	PLA2G12B	0.61676	0.0237551	0.999407
346	ENSCAFG00000025237	CA3	0.618324	0.0116634	0.999407
256	ENSCAFG00000016128		0.621065	0.0026714	0.610294
356	ENSCAFG00000028587		0.626152	0.00114776	0.375103
30	ENSCAFG00000001488	MDGA1	0.628658	0.00450912	0.825351
81	ENSCAFG00000005096	ITIH5	0.635173	0.000351316	0.189887
351	ENSCAFG00000025577	PNLIPRP2	0.636125	0.038261	0.999407
370	ENSCAFG00000029676		0.645371	0.0018133	0.467282
399	ENSCAFG00000032157		0.652491	0.0280364	0.999407
384	ENSCAFG00000030997	CCDC3	0.655739	0.0438945	0.999407
294	ENSCAFG00000018506	ANGPTL4	0.664805	0.0222995	0.999407
326	ENSCAFG00000020541	cfa-mir-192	0.667463	0.00245203	0.58404
386	ENSCAFG00000031121		0.669463	0.0070835	0.999407
276	ENSCAFG00000017480	AQP8	0.677519	0.00236047	0.571925
394	ENSCAFG00000031879		0.68371	0.0331967	0.999407
205	ENSCAFG00000012523	CLDN4	0.715118	0.000557638	0.230243
420	ENSCAFG00000040091		0.730088	0.0299275	0.999407
117	ENSCAFG00000007433	LRP3	0.735024	0.000289171	0.183785
155	ENSCAFG00000009794	EDN1	0.749225	0.00126025	0.385476
177	ENSCAFG00000010840	ADRA2A	0.762385	0.0490903	0.999407
249	ENSCAFG00000015797	PADI3	0.796405	0.00498677	0.865173
414	ENSCAFG00000037175		0.815212	0.0147241	0.999407
410	ENSCAFG00000035592		0.834281	0.0268235	NA
385	ENSCAFG00000031100		0.837367	0.0476392	NA
250	ENSCAFG00000015863	GLTPD2	0.853958	0.0059566	0.99217
355	ENSCAFG00000028583		0.855737	0.000275217	0.183785
18	ENSCAFG00000000820	CSF2	0.89658	0.0234947	0.999407
405	ENSCAFG00000033864		0.899357	0.0181048	NA
341	ENSCAFG00000023828	TGM3	0.90954	3.45101e-07	0.00121242
290	ENSCAFG00000018379	GZMK	0.935691	0.00873211	0.999407
25	ENSCAFG00000001067	RSPO3	0.956003	0.0478531	NA
193	ENSCAFG00000011984	SPP2	0.968065	0.000546865	0.230243
189	ENSCAFG00000011525	ISG20	0.976072	0.0172395	0.999407
147	ENSCAFG00000009612	IFIT2	0.991179	1.10312e-05	0.0172246
308	ENSCAFG00000019348	ISG15	1.00819	0.0254272	0.999407
409	ENSCAFG00000034541		1.05965	0.0460664	NA
137	ENSCAFG00000009113		1.07412	0.0210275	0.999407
349	ENSCAFG00000025410		1.07429	0.0234957	0.999407
40	ENSCAFG00000002129	PDK4	1.07705	0.0178737	0.999407
128	ENSCAFG00000008210	GREM1	1.12717	0.0199823	0.999407
63	ENSCAFG00000003342	NAPSA	1.17043	8.06681e-06	0.0144672
15	ENSCAFG00000000696	RSPO2	1.21885	0.0276429	NA
74	ENSCAFG00000004742	PINLYP	1.28161	0.000238781	0.177587
358	ENSCAFG00000028677		1.2874	0.0233518	NA
167	ENSCAFG00000010351	TFF1	1.29379	0.0132885	NA
363	ENSCAFG00000029110		1.30631	0.0450065	NA
130	ENSCAFG00000008353	SFRP2	1.44274	0.0220243	NA
209	ENSCAFG00000012718	CPXM2	1.53011	0.0279885	0.999407
4	ENSCAFG00000000265	OLIG3	1.63173	0.0499741	NA
146	ENSCAFG00000009568	CLIC6	1.65845	0.0115827	NA
362	ENSCAFG00000029038		1.76015	0.0479036	NA
103	ENSCAFG00000006275		1.83737	0.036173	NA
179	ENSCAFG00000010932	HIST1H1T	1.90514	0.00285259	NA
203	ENSCAFG00000012483	TMEM270	2.11391	0.0441642	NA
82	ENSCAFG00000005230		2.48098	0.0259644	NA
45	ENSCAFG00000002357	PAX5	3.78922	0.0424706	0.999407
345	ENSCAFG00000024382	VPREB1	4.76838	0.035972	0.999407
285	ENSCAFG00000018129		5.86623	0.0125559	0.999407

## Sheet: Ileum Post Versus Pre
N	Ensembl	Gene	log2FC	P-value	FDR
75	ENSCAFG00000012031	SPO11	-3.40692	5.41824e-06	0.0501548
148	ENSCAFG00000024571	GABRA4	-3.13454	0.0146933	0.999996
174	ENSCAFG00000035795		-2.99646	0.0161323	0.999996
189	ENSCAFG00000040249		-2.29946	0.0254096	0.999996
160	ENSCAFG00000029943		-2.27312	0.00508442	0.999996
99	ENSCAFG00000014983	SLC2A2	-2.15405	0.000431644	0.999996
168	ENSCAFG00000031554		-2.03572	0.0306324	0.999996
144	ENSCAFG00000023398	SULT1C3	-2.02827	4.52321e-07	0.012561
184	ENSCAFG00000038777		-1.5697	0.0466275	0.999996
103	ENSCAFG00000015602		-1.31918	0.0357604	0.999996
182	ENSCAFG00000038082		-1.17417	0.0204788	0.999996
117	ENSCAFG00000016990	CA12	-1.12003	0.00822506	0.999996
123	ENSCAFG00000017813	NMUR2	-1.07518	0.026413	0.999996
100	ENSCAFG00000014986	FMO2	-1.02643	0.0399379	0.999996
66	ENSCAFG00000010619	BICD1	-0.963922	0.0173421	0.999996
96	ENSCAFG00000014726	LRRIQ4	-0.953593	0.0321878	0.999996
142	ENSCAFG00000022989	RF00100	-0.916771	0.0399822	0.999996
90	ENSCAFG00000013966	CPS1	-0.909386	0.00163039	0.999996
140	ENSCAFG00000022719		-0.902955	0.00404974	0.999996
183	ENSCAFG00000038304		-0.877436	0.0115525	0.999996
190	ENSCAFG00000040275		-0.84901	0.038728	0.999996
30	ENSCAFG00000005444	CHRNA6	-0.839141	0.000263495	0.999996
87	ENSCAFG00000013453		-0.752612	0.0302676	0.999996
79	ENSCAFG00000012384	CDK15	-0.750103	0.0286096	0.999996
95	ENSCAFG00000014653	G6PC	-0.74791	0.0289942	0.999996
172	ENSCAFG00000034037		-0.736588	0.0497465	0.999996
98	ENSCAFG00000014889	AZGP1	-0.728553	0.0166184	0.999996
186	ENSCAFG00000039182		-0.726186	0.0187944	0.999996
10	ENSCAFG00000002041	SULT1C2	-0.718281	0.0176417	0.999996
141	ENSCAFG00000022727		-0.718217	0.033364	0.999996
35	ENSCAFG00000006073	POSTN	-0.710447	0.0481917	0.999996
169	ENSCAFG00000032048		-0.70242	0.00713436	0.999996
39	ENSCAFG00000006608	CPXM1	-0.691202	0.03384	0.999996
70	ENSCAFG00000011705	CRTAM	-0.687004	0.00843832	0.999996
1	ENSCAFG00000000031	NETO1	-0.675222	0.0244026	0.999996
180	ENSCAFG00000037605		-0.659513	0.0478108	0.999996
154	ENSCAFG00000028157	RF00322	-0.659408	0.0258592	0.999996
22	ENSCAFG00000004110	TRPC3	-0.625795	0.0362061	0.999996
131	ENSCAFG00000019458	FAM166A	-0.615917	0.0351358	0.999996
68	ENSCAFG00000010742	PGAP1	-0.609175	0.00289376	0.999996
23	ENSCAFG00000004225	C21H11orf54	-0.583116	0.0448504	0.999996
178	ENSCAFG00000036684		-0.574792	0.0224547	0.999996
116	ENSCAFG00000016934	NGFR	-0.566315	0.047485	0.999996
45	ENSCAFG00000008235	CPA3	-0.552906	0.00630039	0.999996
152	ENSCAFG00000025443		-0.548773	0.0446062	0.999996
14	ENSCAFG00000002663	CD109	-0.542405	0.0352401	0.999996
158	ENSCAFG00000029129	RF01871	-0.538515	0.0344478	0.999996
31	ENSCAFG00000005466	KYNU	-0.512545	0.0110972	0.999996
8	ENSCAFG00000001793	BTBD11	-0.512026	0.00693983	0.999996
38	ENSCAFG00000006248	CHL1	-0.506523	0.0142334	0.999996
92	ENSCAFG00000014011		-0.503245	0.0371108	0.999996
81	ENSCAFG00000012762	COCH	-0.493091	0.0152783	0.999996
78	ENSCAFG00000012290	SFN	-0.45703	0.0370503	0.999996
114	ENSCAFG00000016891	BBOF1	-0.456265	0.0455589	0.999996
48	ENSCAFG00000008378	ESCO2	-0.435965	0.0223955	0.999996
124	ENSCAFG00000018171	CCL5	-0.426553	0.0494577	0.999996
60	ENSCAFG00000009663	SCD	-0.423905	0.0142654	0.999996
125	ENSCAFG00000018589	OXCT1	-0.412059	0.00480993	0.999996
121	ENSCAFG00000017611	UACA	-0.405504	0.0171121	0.999996
136	ENSCAFG00000020100		-0.402163	0.0206866	0.999996
138	ENSCAFG00000020256	ODF2L	-0.385224	0.0302838	0.999996
64	ENSCAFG00000010470	GCA	-0.366533	0.038085	0.999996
102	ENSCAFG00000015455	ECT2	-0.366085	0.0217171	0.999996
9	ENSCAFG00000002037	PLA2G7	-0.359088	0.0380852	0.999996
122	ENSCAFG00000017668	TUBD1	-0.35803	0.0168006	0.999996
42	ENSCAFG00000007246	CYP7B1	-0.335758	0.0342633	0.999996
7	ENSCAFG00000001635	MLLT3	-0.332443	0.0179032	0.999996
137	ENSCAFG00000020207	KYAT3	-0.33017	0.0457881	0.999996
50	ENSCAFG00000008713	NUCB2	-0.328385	0.0453692	0.999996
12	ENSCAFG00000002527	LRPPRC	-0.302244	0.0428131	0.999996
54	ENSCAFG00000009132	BAHD1	0.280975	0.0455202	0.999996
133	ENSCAFG00000019603	LMF1	0.28795	0.0440898	0.999996
21	ENSCAFG00000003327	COL27A1	0.318124	0.0449945	0.999996
111	ENSCAFG00000016532	POLR2A	0.319516	0.0438357	0.999996
167	ENSCAFG00000031371	PYGO2	0.323421	0.0152779	0.999996
47	ENSCAFG00000008289	ENC1	0.32473	0.0338258	0.999996
119	ENSCAFG00000017042	JDP2	0.336753	0.0302947	0.999996
36	ENSCAFG00000006188	ADGRA2	0.341325	0.0423122	0.999996
120	ENSCAFG00000017281	ADRA1B	0.353261	0.0460773	0.999996
29	ENSCAFG00000005442	DNAH17	0.353344	0.0475279	0.999996
150	ENSCAFG00000025209		0.353633	0.0445845	0.999996
37	ENSCAFG00000006209	HSPA12B	0.355309	0.0285074	0.999996
135	ENSCAFG00000019798	CSF1	0.358551	0.019902	0.999996
55	ENSCAFG00000009337	TUBB2A	0.359112	0.0310221	0.999996
159	ENSCAFG00000029851		0.359169	0.040924	0.999996
127	ENSCAFG00000019189	BGN	0.365537	0.00745994	0.999996
33	ENSCAFG00000005572	CBX4	0.373618	0.0170706	0.999996
113	ENSCAFG00000016806	MEF2D	0.375104	0.0423639	0.999996
24	ENSCAFG00000004406	FBLN2	0.378149	0.0458429	0.999996
25	ENSCAFG00000004459	PPP1R13L	0.383727	0.0371246	0.999996
49	ENSCAFG00000008390	NCKAP5L	0.384829	0.024276	0.999996
57	ENSCAFG00000009421	MMP2	0.391522	0.0449724	0.999996
110	ENSCAFG00000016192	SDK1	0.392781	0.0301786	0.999996
76	ENSCAFG00000012039	ZNF710	0.398652	0.0485126	0.999996
46	ENSCAFG00000008265	HK2	0.406597	0.0486391	0.999996
129	ENSCAFG00000019419	RENBP	0.415782	0.020011	0.999996
72	ENSCAFG00000011835	IGSF9	0.417872	0.0455276	0.999996
162	ENSCAFG00000030061		0.423203	0.0363726	0.999996
62	ENSCAFG00000010052	CTSD	0.423473	0.0304342	0.999996
13	ENSCAFG00000002558	CCDC106	0.423604	0.0216099	0.999996
65	ENSCAFG00000010588	MARCKSL1	0.423826	0.0270287	0.999996
112	ENSCAFG00000016627	ARHGAP23	0.42439	0.026106	0.999996
58	ENSCAFG00000009450	BTG2	0.425338	0.0343539	0.999996
165	ENSCAFG00000031152		0.428809	0.033031	0.999996
56	ENSCAFG00000009385	CHST1	0.431242	0.0168607	0.999996
185	ENSCAFG00000039176		0.443924	0.030329	0.999996
84	ENSCAFG00000012968	HELZ2	0.444637	0.0487235	0.999996
107	ENSCAFG00000015931	CYP4F8	0.448517	0.0175358	0.999996
157	ENSCAFG00000028947	ELN	0.45068	0.0443902	0.999996
27	ENSCAFG00000005073	SPHK1	0.45305	0.0407362	0.999996
94	ENSCAFG00000014395	PYY	0.462174	0.0383971	0.999996
108	ENSCAFG00000016107	NOTCH3	0.472786	0.0416214	0.999996
74	ENSCAFG00000011898	SLC19A1	0.474631	0.0480249	0.999996
118	ENSCAFG00000017040	FOS	0.478671	0.0431827	0.999996
163	ENSCAFG00000030848	NMB	0.485176	0.0280694	0.999996
40	ENSCAFG00000006825	PRR5L	0.491171	0.0394838	0.999996
28	ENSCAFG00000005338	BLVRB	0.504976	0.0309884	0.999996
63	ENSCAFG00000010175	CDH22	0.50509	0.0389953	0.999996
20	ENSCAFG00000003313	KIF12	0.50803	0.038227	0.999996
130	ENSCAFG00000019434	ENTPD8	0.520057	0.0453503	0.999996
147	ENSCAFG00000023928	CCL8	0.52211	0.0161382	0.999996
151	ENSCAFG00000025365	ACKR1	0.523993	0.012615	0.999996
77	ENSCAFG00000012095	AHDC1	0.524301	0.0207581	0.999996
153	ENSCAFG00000026806		0.539043	0.0310152	0.999996
32	ENSCAFG00000005530	ZFP36	0.53981	0.0427774	0.999996
106	ENSCAFG00000015919	WNT5B	0.541134	0.0349492	0.999996
5	ENSCAFG00000000946	A4GALT	0.550759	0.0463733	0.999996
161	ENSCAFG00000030031		0.552154	0.0181884	0.999996
67	ENSCAFG00000010721		0.561227	0.0150355	0.999996
43	ENSCAFG00000008005	CHST2	0.580031	0.0472783	0.999996
170	ENSCAFG00000032393	BEAN1	0.581798	0.0228409	0.999996
166	ENSCAFG00000031302		0.593017	0.0194229	0.999996
52	ENSCAFG00000008902	PTX3	0.604499	0.00637837	0.999996
145	ENSCAFG00000023427	KCNE4	0.604988	0.0391996	0.999996
51	ENSCAFG00000008811	RND1	0.611734	0.0221883	0.999996
177	ENSCAFG00000036538		0.612575	0.0138294	0.999996
4	ENSCAFG00000000913	TSPO	0.639517	0.0123918	0.999996
149	ENSCAFG00000024758	ADAMTS5	0.657306	0.0216059	0.999996
85	ENSCAFG00000013269	ID3	0.657383	0.0127054	0.999996
89	ENSCAFG00000013693	DUOX2	0.660277	0.0249626	0.999996
3	ENSCAFG00000000820	CSF2	0.66466	0.0396056	0.999996
19	ENSCAFG00000002997	COL9A2	0.670665	0.039126	0.999996
155	ENSCAFG00000028709	ZNF580	0.675608	0.0447038	0.999996
173	ENSCAFG00000034748		0.676087	0.0418508	0.999996
132	ENSCAFG00000019537	C8G	0.676235	0.0476872	0.999996
59	ENSCAFG00000009509	F13A1	0.677933	0.00196679	0.999996
61	ENSCAFG00000009696	WFDC2	0.688669	0.0321144	0.999996
91	ENSCAFG00000013983	COL13A1	0.692649	0.00208971	0.999996
34	ENSCAFG00000005853	PPP1R27	0.71496	0.0476575	0.999996
188	ENSCAFG00000040186		0.730024	0.0117044	0.999996
101	ENSCAFG00000015043	MMP13	0.742995	0.0142598	0.999996
11	ENSCAFG00000002129	PDK4	0.744912	0.0130036	0.999996
104	ENSCAFG00000015717	CH25H	0.745446	0.0129583	0.999996
73	ENSCAFG00000011880	GRIK4	0.74646	0.0187293	0.999996
128	ENSCAFG00000019224	VASN	0.750458	0.0229753	0.999996
41	ENSCAFG00000007045		0.757891	0.0258251	0.999996
109	ENSCAFG00000016153	SLC25A34	0.758715	0.0372737	0.999996
156	ENSCAFG00000028848	JUNB	0.760577	0.0251282	0.999996
26	ENSCAFG00000004840	INHBB	0.793723	0.00111444	0.999996
105	ENSCAFG00000015908	CDHR1	0.799979	0.0148528	0.999996
6	ENSCAFG00000001254	EGR1	0.832841	0.0379645	0.999996
17	ENSCAFG00000002957	HOXA7	0.852231	0.0296144	0.999996
2	ENSCAFG00000000697		0.854313	0.00639048	0.999996
53	ENSCAFG00000009113		0.857157	0.0234904	0.999996
175	ENSCAFG00000036211		0.863556	0.0464611	0.999996
80	ENSCAFG00000012643		0.877322	0.0183645	0.999996
143	ENSCAFG00000023155	IER2	0.879034	0.00457878	0.999996
86	ENSCAFG00000013434	FAM43A	0.891825	0.032482	0.999996
88	ENSCAFG00000013464	HOXD3	0.89567	0.0364637	0.999996
164	ENSCAFG00000031034		0.902714	0.0397983	0.999996
146	ENSCAFG00000023759	MT2A	0.910532	0.0110683	0.999996
115	ENSCAFG00000016903	FGF18	0.917268	0.0456577	0.999996
134	ENSCAFG00000019720	MADCAM1	0.93417	0.0351798	0.999996
97	ENSCAFG00000014882	GDF15	0.973618	0.02106	0.999996
15	ENSCAFG00000002950	HOXA5	1.0179	0.0167136	0.999996
82	ENSCAFG00000012869	LINGO4	1.03916	0.0261201	0.999996
126	ENSCAFG00000018634	TUBB4A	1.06532	0.00916845	0.999996
44	ENSCAFG00000008130	REG3A	1.0796	0.0450501	0.999996
69	ENSCAFG00000010754	SLC38A3	1.10321	0.0200351	0.999996
139	ENSCAFG00000020276	CCN1	1.15405	0.0065361	0.999996
16	ENSCAFG00000002953	HOXA6	1.17105	0.013686	0.999996
93	ENSCAFG00000014028		1.20879	0.0280351	0.999996
18	ENSCAFG00000002961	HOXA9	1.23036	0.0387917	0.999996
176	ENSCAFG00000036285		1.42403	0.00730239	0.999996
181	ENSCAFG00000038024		1.74679	0.0077712	0.999996
187	ENSCAFG00000040028		1.85903	0.0403413	0.999996
71	ENSCAFG00000011803	CCDC172	1.98729	7.30704e-05	0.507291
83	ENSCAFG00000012910		2.17706	1.92478e-06	0.0267256
171	ENSCAFG00000032542	OPRK1	2.35298	0.0315758	0.999996
179	ENSCAFG00000037126		3.29714	0.0446747	0.999996

## Sheet: Ileum Pre Versus Colon Pre
N	Ensembl	Gene	log2FC	P-value	FDR
5756	ENSCAFG00000019089		-8.6743	1.12863e-10	2.9131e-09
3818	ENSCAFG00000012709	GATA5	-8.10815	1.04877e-18	7.02835e-17
856	ENSCAFG00000002857	UGT2A1	-8.03844	2.48702e-21	2.10394e-19
3040	ENSCAFG00000010165	SLC5A12	-8.03207	1.01062e-13	4.0441e-12
760	ENSCAFG00000002504	ABCG5	-8.0264	5.27151e-19	3.61509e-17
3160	ENSCAFG00000010540	MTTP	-8.01021	6.93596e-21	5.59124e-19
763	ENSCAFG00000002518	ABCG8	-8.00623	1.36759e-13	5.42378e-12
4008	ENSCAFG00000013306	APOA4	-7.9751	1.43247e-11	4.278e-10
5541	ENSCAFG00000018358	CCL25	-7.95201	1.08519e-21	9.65774e-20
4011	ENSCAFG00000013320	APOA1	-7.93498	5.82233e-16	3.0196e-14
4066	ENSCAFG00000013469	CPO	-7.90812	3.42812e-06	3.65639e-05
1403	ENSCAFG00000004568	CUBN	-7.86042	2.17646e-42	7.01798e-40
2895	ENSCAFG00000009671		-7.85345	6.76818e-32	1.19512e-29
6404	ENSCAFG00000023863	BAAT	-7.8343	1.46286e-59	1.30189e-56
1853	ENSCAFG00000005976	NTS	-7.56486	4.15855e-08	6.84853e-07
6690	ENSCAFG00000028546		-7.52506	2.43405e-15	1.17985e-13
4013	ENSCAFG00000013322	APOC3	-7.52182	5.03528e-44	1.83656e-41
1173	ENSCAFG00000003887	APOB	-7.46891	4.0979e-45	1.59955e-42
1617	ENSCAFG00000005225	PLB1	-7.28143	1.16941e-20	9.22628e-19
4078	ENSCAFG00000013498	SLC5A4	-7.22609	1.60979e-18	1.06914e-16
2206	ENSCAFG00000007310	PAH	-7.20457	0.000537244	0.00307121
5199	ENSCAFG00000017275	FABP6	-7.1199	1.97767e-27	2.54343e-25
4140	ENSCAFG00000013719	RTP3	-7.07085	3.95935e-39	1.07429e-36
5326	ENSCAFG00000017659		-7.05815	5.31545e-09	1.03649e-07
134	ENSCAFG00000000439	MYRFL	-6.83	6.02072e-49	2.79073e-46
4519	ENSCAFG00000014983	SLC2A2	-6.81578	1.94432e-07	2.77481e-06
846	ENSCAFG00000002836	UGT2A3	-6.77297	3.1435e-06	3.38855e-05
2881	ENSCAFG00000009592	NELL2	-6.72585	3.62492e-12	1.1913e-10
3754	ENSCAFG00000012462	FABP2	-6.71124	3.75821e-29	5.39461e-27
783	ENSCAFG00000002598	ALDOB	-6.65055	6.81711e-34	1.40439e-31
3482	ENSCAFG00000011628	PITX2	-6.55608	1.68612e-09	3.5458e-08
7602	ENSCAFG00000032625		-6.53149	5.87408e-44	2.10794e-41
2555	ENSCAFG00000008562	CALCA	-6.51897	3.58154e-07	4.85592e-06
1554	ENSCAFG00000005013	SLC22A13	-6.47641	7.65293e-31	1.26126e-28
3009	ENSCAFG00000010039	HSD3B2	-6.44741	9.43541e-11	2.46975e-09
2907	ENSCAFG00000009705	SYCP1	-6.34555	7.14681e-08	1.12136e-06
7177	ENSCAFG00000030737	ERICH4	-6.08166	8.88748e-27	1.11088e-24
7582	ENSCAFG00000032533	S100G	-6.07275	1.29404e-06	1.54128e-05
2948	ENSCAFG00000009842	OPCML	-6.07084	2.25929e-07	3.18953e-06
843	ENSCAFG00000002825	GSDME	-6.04132	4.21822e-54	2.53652e-51
7624	ENSCAFG00000032754	HKDC1	-6.02019	2.96252e-23	2.90366e-21
7462	ENSCAFG00000031970		-6.01697	9.13983e-17	5.05851e-15
6811	ENSCAFG00000029087	GATA4	-5.98923	1.1344e-08	2.0722e-07
8409	ENSCAFG00000038663		-5.94039	1.20745e-05	0.000111703
1623	ENSCAFG00000005246	CCK	-5.93314	3.87616e-10	9.05889e-09
8104	ENSCAFG00000036326		-5.93291	1.95395e-07	2.78497e-06
7171	ENSCAFG00000030716	GIMD1	-5.81941	4.24462e-28	5.79378e-26
3144	ENSCAFG00000010461	TM4SF20	-5.80297	3.16067e-55	2.13097e-52
4437	ENSCAFG00000014653	G6PC	-5.76941	4.00985e-22	3.67141e-20
2868	ENSCAFG00000009536	ABCC2	-5.75558	1.23583e-63	1.71849e-60
6679	ENSCAFG00000028496	HOXC5	-5.75556	2.33081e-21	1.97932e-19
7659	ENSCAFG00000032963		-5.75069	9.10206e-24	9.20508e-22
7737	ENSCAFG00000033433		-5.73322	2.0493e-05	0.00017979
6360	ENSCAFG00000023585		-5.69906	8.95774e-05	0.000656891
6407	ENSCAFG00000023899	CEACAM20	-5.69427	4.40965e-47	1.92373e-44
2027	ENSCAFG00000006636	HOXC10	-5.67867	0.011314	0.0393753
2025	ENSCAFG00000006622	HOXC6	-5.67038	9.93199e-36	2.23209e-33
4597	ENSCAFG00000015226	SLC22A9	-5.66397	0.0231494	0.0702183
7809	ENSCAFG00000034021		-5.65476	1.27641e-07	1.90086e-06
7449	ENSCAFG00000031932		-5.63646	9.05677e-25	9.71178e-23
7492	ENSCAFG00000032092		-5.63287	4.53527e-08	7.4195e-07
2970	ENSCAFG00000009914	PLA2G4F	-5.62655	1.37862e-07	2.03942e-06
4216	ENSCAFG00000013943	LRFN5	-5.61575	5.65427e-07	7.30557e-06
4016	ENSCAFG00000013327	APOA5	-5.5542	2.36423e-05	0.000203017
6761	ENSCAFG00000028871		-5.54686	2.40065e-07	3.37197e-06
4224	ENSCAFG00000013966	CPS1	-5.51884	6.17974e-32	1.09994e-29
8166	ENSCAFG00000036906		-5.42914	0.0124132	0.042509
3104	ENSCAFG00000010360		-5.41962	0.000202263	0.00133417
8069	ENSCAFG00000036022		-5.40034	5.0915e-05	0.000398315
773	ENSCAFG00000002556	ZMYND12	-5.3894	2.5469e-08	4.36564e-07
6562	ENSCAFG00000025366	C28H10orf62	-5.36842	8.2434e-05	0.000609327
2146	ENSCAFG00000007085	SOAT2	-5.34454	5.06345e-37	1.2949e-34
5073	ENSCAFG00000016931	SYNDIG1L	-5.31288	8.65965e-08	1.33519e-06
8251	ENSCAFG00000037460		-5.30956	0.000129805	0.000906036
8442	ENSCAFG00000038871		-5.28076	2.84312e-05	0.000238344
7275	ENSCAFG00000031160	SLC19A3	-5.26798	6.33791e-12	2.00586e-10
7711	ENSCAFG00000033272		-5.25065	0.000390312	0.00233882
2034	ENSCAFG00000006672	CHAT	-5.24486	1.01974e-07	1.55067e-06
1561	ENSCAFG00000005025	SLC22A14	-5.23956	3.15739e-05	0.00026047
7223	ENSCAFG00000030928		-5.23303	7.35636e-05	0.000550712
8486	ENSCAFG00000039173		-5.22731	1.03921e-05	9.80964e-05
3603	ENSCAFG00000011967	SMPDL3B	-5.21476	5.15763e-30	8.02463e-28
779	ENSCAFG00000002590		-5.19704	5.40314e-70	1.09286e-66
549	ENSCAFG00000001765	SPAM1	-5.18729	2.02261e-21	1.72418e-19
8534	ENSCAFG00000039553		-5.1664	0.000655471	0.00364498
6369	ENSCAFG00000023645	REEP6	-5.16254	2.09253e-17	1.23821e-15
6618	ENSCAFG00000026562		-5.14212	5.11163e-05	0.000399468
1581	ENSCAFG00000005076	ATP2B2	-5.11941	1.94865e-18	1.27892e-16
3351	ENSCAFG00000011153		-5.09851	1.26866e-27	1.66037e-25
8515	ENSCAFG00000039419		-5.06858	2.50315e-05	0.000213627
6521	ENSCAFG00000025075	DEFB1	-5.04004	0.00281123	0.012532
244	ENSCAFG00000000825	SLC30A8	-5.01973	2.53414e-08	4.35047e-07
6704	ENSCAFG00000028595		-5.01972	2.63648e-16	1.39333e-14
3553	ENSCAFG00000011815	PNLIP	-5.01581	3.83681e-05	0.00031008
8231	ENSCAFG00000037313		-5.00985	2.83736e-08	4.83003e-07
7932	ENSCAFG00000035005		-4.99522	6.99663e-05	0.000527509
56	ENSCAFG00000000193		-4.99072	1.0461e-06	1.27672e-05
3111	ENSCAFG00000010374	MS4A14	-4.97619	0.0206426	0.0641521
8419	ENSCAFG00000038734		-4.97482	9.01206e-05	0.000660004
259	ENSCAFG00000000858	UNC93A	-4.92257	3.11403e-27	3.98184e-25
5734	ENSCAFG00000019006		-4.91784	1.44363e-21	1.25466e-19
2023	ENSCAFG00000006611	HOXC4	-4.90524	8.03264e-31	1.3141e-28
5327	ENSCAFG00000017663	SIGLEC15	-4.89989	2.24511e-12	7.53416e-11
2492	ENSCAFG00000008348	TM4SF4	-4.89894	1.07697e-19	7.8562e-18
1088	ENSCAFG00000003619	CLCN1	-4.88937	4.27308e-44	1.58453e-41
8278	ENSCAFG00000037662		-4.88327	1.86271e-05	0.000165245
7886	ENSCAFG00000034677		-4.87472	8.16808e-20	6.03759e-18
3054	ENSCAFG00000010197	TRPM5	-4.82051	1.40948e-25	1.63331e-23
3739	ENSCAFG00000012396	PHYHIPL	-4.80638	1.7832e-17	1.07228e-15
8382	ENSCAFG00000038425		-4.8044	7.82341e-05	0.000582346
2349	ENSCAFG00000007784	SH2D6	-4.80321	1.75445e-29	2.60232e-27
1634	ENSCAFG00000005276	AKR1C3	-4.78696	2.78823e-05	0.000234096
3034	ENSCAFG00000010152	ANO3	-4.75888	5.23707e-17	2.96488e-15
6794	ENSCAFG00000028984		-4.75516	9.54878e-05	0.000693604
3477	ENSCAFG00000011610	IL25	-4.75281	6.25418e-07	7.9879e-06
3311	ENSCAFG00000011016	HABP2	-4.75074	0.00112858	0.005791
6497	ENSCAFG00000024873	ARID3C	-4.73119	2.49603e-14	1.06387e-12
8449	ENSCAFG00000038954		-4.72681	0.000102747	0.000738854
7181	ENSCAFG00000030753	C32H4orf54	-4.70798	5.5301e-10	1.2555e-08
6727	ENSCAFG00000028699		-4.70269	4.88011e-28	6.62059e-26
1084	ENSCAFG00000003612	GJB5	-4.6809	0.00174259	0.00835936
2427	ENSCAFG00000008126		-4.66169	1.34044e-09	2.87317e-08
2872	ENSCAFG00000009558	IBSP	-4.64556	2.6105e-05	0.000221346
2908	ENSCAFG00000009713	TSHB	-4.64524	0.000143539	0.000989044
762	ENSCAFG00000002515	MACC1	-4.6248	0.00134599	0.00670495
966	ENSCAFG00000003213	STRA8	-4.61666	3.50023e-17	2.02277e-15
1541	ENSCAFG00000004969	KLHL1	-4.5891	0.00325174	0.0141194
3100	ENSCAFG00000010339	TCN1	-4.58149	7.9098e-06	7.69839e-05
2551	ENSCAFG00000008554	AADAC	-4.5711	4.86459e-05	0.000382311
2890	ENSCAFG00000009644	PKD2L1	-4.54119	3.38687e-09	6.77039e-08
8369	ENSCAFG00000038341		-4.52639	0.00037065	0.00223424
8590	ENSCAFG00000040029		-4.51435	0.00303986	0.0133479
8059	ENSCAFG00000035956		-4.48573	0.00366513	0.01558
8320	ENSCAFG00000037964		-4.4777	0.00612746	0.0237881
7958	ENSCAFG00000035239		-4.46366	4.35274e-05	0.000346367
3816	ENSCAFG00000012703		-4.44583	6.92964e-43	2.26732e-40
8194	ENSCAFG00000037129		-4.43955	7.7305e-06	7.53707e-05
6470	ENSCAFG00000024571	GABRA4	-4.43769	0.00216242	0.0100736
12	ENSCAFG00000000056	CDH7	-4.43316	0.000210066	0.00138024
2660	ENSCAFG00000008898	PRKG2	-4.42665	1.32968e-21	1.16016e-19
4139	ENSCAFG00000013716	LRRC2	-4.41394	6.10565e-05	0.000467463
6297	ENSCAFG00000023161	SDR9C7	-4.41195	2.62127e-07	3.6405e-06
212	ENSCAFG00000000758	PLG	-4.40737	0.00542278	0.0215334
5505	ENSCAFG00000018242	LUZP4	-4.40635	0.00648218	0.0249433
1105	ENSCAFG00000003676		-4.39935	1.36008e-55	9.45636e-53
8393	ENSCAFG00000038510		-4.39429	0.00256186	0.0116126
288	ENSCAFG00000000923	ROS1	-4.36806	2.27488e-67	3.89337e-64
7535	ENSCAFG00000032319		-4.36213	0.000286403	0.00179447
2680	ENSCAFG00000008975	THBS4	-4.3601	0.000949869	0.00500205
8004	ENSCAFG00000035516		-4.35604	0.0155578	0.0510315
6219	ENSCAFG00000020860	RF00100	-4.35114	0.00645734	0.0248778
8221	ENSCAFG00000037252		-4.33789	0.00152243	0.00744778
6684	ENSCAFG00000028511		-4.33664	4.62846e-53	2.57446e-50
6625	ENSCAFG00000026795	cfa-mir-1835	-4.32768	3.99287e-05	0.000320829
5062	ENSCAFG00000016906	GUCY2D	-4.32405	0.000155018	0.00105539
969	ENSCAFG00000003221		-4.29428	1.54861e-15	7.67371e-14
1873	ENSCAFG00000006068	ADRA1D	-4.29085	0.000152571	0.00104095
6694	ENSCAFG00000028559	SLC25A45	-4.28451	1.00564e-12	3.57418e-11
8245	ENSCAFG00000037400		-4.28373	0.00210516	0.00985229
1925	ENSCAFG00000006275		-4.28048	0.000420492	0.00249481
4241	ENSCAFG00000014023	OTC	-4.27885	1.80552e-20	1.39969e-18
1245	ENSCAFG00000004111		-4.27726	2.54609e-05	0.000216296
8547	ENSCAFG00000039694		-4.2768	0.00411408	0.0171688
5108	ENSCAFG00000017025		-4.25419	0.00840027	0.0308819
1008	ENSCAFG00000003333	GRIK3	-4.22979	8.07121e-05	0.000598588
7675	ENSCAFG00000033032		-4.21972	0.000936406	0.00494178
6298	ENSCAFG00000023164		-4.21532	0.00289398	0.0128238
1570	ENSCAFG00000005052	CYP2B6	-4.20759	1.03026e-11	3.17924e-10
4126	ENSCAFG00000013680	GNAT3	-4.20741	0.00193827	0.00915788
51	ENSCAFG00000000170	MC2R	-4.20736	0.00995328	0.0354434
4487	ENSCAFG00000014851	CLDN11	-4.20337	4.41349e-18	2.82171e-16
1550	ENSCAFG00000004994	SYN2	-4.20322	8.66899e-33	1.67719e-30
1926	ENSCAFG00000006276		-4.20266	0.000114293	0.00081321
7929	ENSCAFG00000034984		-4.19127	1.44071e-06	1.6987e-05
8340	ENSCAFG00000038118		-4.19042	0.000553792	0.00314962
6944	ENSCAFG00000029705		-4.18461	0.00129053	0.00646398
6744	ENSCAFG00000028801		-4.18369	0.00232745	0.0107122
7960	ENSCAFG00000035279		-4.18275	8.56601e-17	4.77657e-15
4284	ENSCAFG00000014146	ZNF385B	-4.17576	4.10734e-13	1.53072e-11
5827	ENSCAFG00000019330	ASPA	-4.15787	2.7784e-14	1.17746e-12
148	ENSCAFG00000000493	OSR2	-4.15629	3.17654e-25	3.53374e-23
8119	ENSCAFG00000036436		-4.14481	0.000482208	0.00279902
4673	ENSCAFG00000015538	PCDH15	-4.14307	0.00106499	0.00551559
787	ENSCAFG00000002609	TMEM86B	-4.1389	2.52777e-26	3.09013e-24
7838	ENSCAFG00000034282		-4.12976	0.00102436	0.0053325
1732	ENSCAFG00000005592	SYCN	-4.12968	1.31929e-23	1.3222e-21
6815	ENSCAFG00000029097		-4.1276	6.92572e-05	0.000522762
4198	ENSCAFG00000013879	CCR9	-4.12617	6.51322e-47	2.78678e-44
6419	ENSCAFG00000023990		-4.12396	0.00149538	0.00733159
3127	ENSCAFG00000010419	TMPRSS7	-4.12085	0.00673018	0.0257064
7291	ENSCAFG00000031241	LRRC55	-4.11333	0.0223027	0.0680861
4186	ENSCAFG00000013838	MASP1	-4.11019	7.42159e-15	3.35616e-13
6508	ENSCAFG00000024942		-4.10866	4.6465e-05	0.000366986
4551	ENSCAFG00000015085	PLA2G2D	-4.10822	0.00419731	0.0174488
7775	ENSCAFG00000033737		-4.10594	5.28071e-19	3.61509e-17
3815	ENSCAFG00000012699	HMX2	-4.09986	0.00510623	0.0204848
8398	ENSCAFG00000038576		-4.08481	0.00233815	0.0107483
7468	ENSCAFG00000032000		-4.08067	0.0285318	0.0828725
7785	ENSCAFG00000033821		-4.07334	0.00133874	0.00667391
8463	ENSCAFG00000039046		-4.0713	0.0133338	0.0449696
5891	ENSCAFG00000019507	AJAP1	-4.04855	1.3766e-06	1.63089e-05
8246	ENSCAFG00000037401		-4.0408	0.0410327	0.110125
8085	ENSCAFG00000036132		-4.03729	0.000512579	0.00295527
2063	ENSCAFG00000006767	PRODH2	-4.02464	0.0116414	0.0402912
1462	ENSCAFG00000004736	BEND7	-4.02401	6.75117e-53	3.66358e-50
8677	ENSCAFG00000040705		-4.01161	0.00410812	0.0171517
123	ENSCAFG00000000404	IYD	-4.01067	3.06239e-11	8.65757e-10
2707	ENSCAFG00000009051	SLC26A7	-4.00433	0.000244236	0.00157098
5256	ENSCAFG00000017443	DHRS7C	-4.00084	0.0171831	0.0553346
7984	ENSCAFG00000035393		-3.99799	0.00484912	0.0196338
5763	ENSCAFG00000019126	CREB3L3	-3.99737	1.62067e-41	4.93949e-39
5960	ENSCAFG00000019728	THEG	-3.99293	0.0101631	0.0360753
1015	ENSCAFG00000003363	CHRM2	-3.99001	2.60943e-18	1.69758e-16
7936	ENSCAFG00000035030		-3.9893	0.00226743	0.0104925
3705	ENSCAFG00000012273	GRPR	-3.986	1.80098e-06	2.08048e-05
6215	ENSCAFG00000020707	RF00026	-3.98334	0.000610829	0.00342796
2936	ENSCAFG00000009813	DBX1	-3.97676	0.0385218	0.105008
3519	ENSCAFG00000011738		-3.97606	1.50795e-14	6.63049e-13
3721	ENSCAFG00000012323		-3.97327	0.0471793	0.12257
3241	ENSCAFG00000010829		-3.96836	0.0449337	0.118108
5673	ENSCAFG00000018790	AGXT2	-3.95877	0.0115121	0.0399647
8387	ENSCAFG00000038474		-3.94879	0.0161	0.0525233
6910	ENSCAFG00000029560		-3.94296	0.00118192	0.00600513
1432	ENSCAFG00000004649		-3.93551	0.0102351	0.0362787
1164	ENSCAFG00000003859		-3.92943	1.65888e-07	2.39821e-06
6594	ENSCAFG00000025722	cfa-mir-802	-3.92267	0.0124932	0.0427171
7646	ENSCAFG00000032883		-3.9197	0.00311625	0.0136108
8266	ENSCAFG00000037568		-3.91501	0.00616662	0.023886
4185	ENSCAFG00000013837		-3.91301	0.0026537	0.0119494
7317	ENSCAFG00000031341	PLSCR5	-3.91179	5.83974e-09	1.13277e-07
6042	ENSCAFG00000019992	OLFM3	-3.9041	0.00110417	0.00568447
3694	ENSCAFG00000012243	NEFH	-3.89178	1.1017e-05	0.000103034
2031	ENSCAFG00000006655	ADGRD1	-3.87407	5.1341e-29	7.32234e-27
5364	ENSCAFG00000017805	REC114	-3.87078	2.71264e-12	9.008e-11
8496	ENSCAFG00000039254		-3.86894	0.0452056	0.118614
5003	ENSCAFG00000016726	DRD1	-3.85724	1.62879e-23	1.62506e-21
2428	ENSCAFG00000008130	REG3A	-3.84309	0.000254004	0.00162395
8399	ENSCAFG00000038577		-3.8303	0.00431889	0.0178741
1854	ENSCAFG00000005977	MGAT4C	-3.82553	0.0141762	0.0472519
8401	ENSCAFG00000038603		-3.82313	0.00365329	0.0155445
4100	ENSCAFG00000013590	C37H2orf80	-3.82068	2.65336e-05	0.000224466
6991	ENSCAFG00000029929	PKP1	-3.79102	0.0232886	0.0705442
8454	ENSCAFG00000038994		-3.78769	0.00369736	0.01569
8568	ENSCAFG00000039863		-3.77769	0.00220069	0.0102284
3751	ENSCAFG00000012455	TREH	-3.7694	1.01848e-14	4.55022e-13
8606	ENSCAFG00000040139		-3.7686	0.00301354	0.0132467
3988	ENSCAFG00000013250	RGS5	-3.75926	2.59201e-18	1.69119e-16
378	ENSCAFG00000001244	REEP2	-3.75636	5.57306e-09	1.08482e-07
6471	ENSCAFG00000024587	LRRC3C	-3.75573	0.00226736	0.0104925
8062	ENSCAFG00000035996		-3.74666	0.0136478	0.045834
8212	ENSCAFG00000037212		-3.74427	0.0359647	0.0995743
4283	ENSCAFG00000014144		-3.73429	0.000107407	0.000769383
6500	ENSCAFG00000024889	CD1B	-3.731	3.31151e-09	6.63166e-08
8184	ENSCAFG00000037037		-3.72829	0.000971786	0.00509936
4495	ENSCAFG00000014889	AZGP1	-3.72195	5.52067e-13	2.02355e-11
828	ENSCAFG00000002768	IMPG1	-3.72133	0.0192626	0.0606957
4496	ENSCAFG00000014893	GJC3	-3.72098	0.000269738	0.00171047
8567	ENSCAFG00000039860		-3.71207	0.000945717	0.00498254
990	ENSCAFG00000003280	RSPO1	-3.70254	2.03615e-09	4.19466e-08
2564	ENSCAFG00000008583	ASIC5	-3.69947	0.00641923	0.0247567
1156	ENSCAFG00000003841	MGAM	-3.69145	2.45339e-22	2.29351e-20
8003	ENSCAFG00000035512		-3.69051	0.00113924	0.00583625
7669	ENSCAFG00000033011		-3.68512	0.0339225	0.0950677
3106	ENSCAFG00000010365		-3.67152	0.00687725	0.0261514
7663	ENSCAFG00000032981		-3.66613	6.37353e-09	1.22457e-07
7735	ENSCAFG00000033412		-3.66607	0.00118704	0.00602704
8068	ENSCAFG00000036021		-3.66216	0.006455	0.0248731
2675	ENSCAFG00000008948	LYZF2	-3.64971	0.0268711	0.0789817
3615	ENSCAFG00000012000	TRIM29	-3.64907	8.41176e-60	7.79805e-57
6667	ENSCAFG00000028313	RF00026	-3.64853	0.021238	0.0655739
3164	ENSCAFG00000010548	DNER	-3.63842	3.58798e-09	7.1379e-08
5737	ENSCAFG00000019012	FAM151A	-3.63692	1.51074e-17	9.18372e-16
5363	ENSCAFG00000017804	GLRA4	-3.63496	0.0215701	0.0663596
7877	ENSCAFG00000034640		-3.63165	0.0308176	0.0881766
2814	ENSCAFG00000009376	R3HDML	-3.62534	1.12442e-13	4.49144e-12
1196	ENSCAFG00000003937	GPR22	-3.62193	0.00209678	0.00981762
4628	ENSCAFG00000015329		-3.61948	0.00289392	0.0128238
7718	ENSCAFG00000033339		-3.61315	0.000500787	0.00289253
8359	ENSCAFG00000038265		-3.60765	0.00493374	0.0199402
7782	ENSCAFG00000033790		-3.60653	0.0115534	0.040058
8643	ENSCAFG00000040404		-3.59663	0.00317245	0.0138264
7943	ENSCAFG00000035068		-3.59242	0.0135037	0.0454359
4501	ENSCAFG00000014924	MYOC	-3.59076	0.0024217	0.0110614
7712	ENSCAFG00000033275		-3.58857	0.0275046	0.0804246
8094	ENSCAFG00000036248		-3.58581	0.00252647	0.0114704
4211	ENSCAFG00000013923	SUSD2	-3.57754	2.91939e-21	2.43272e-19
7706	ENSCAFG00000033224		-3.57131	0.037162	0.102164
7884	ENSCAFG00000034673		-3.56973	0.00504883	0.0203026
1158	ENSCAFG00000003846	GPR6	-3.55228	0.00900384	0.032701
383	ENSCAFG00000001272		-3.54562	0.00676827	0.0258164
8466	ENSCAFG00000039050		-3.54401	0.00555456	0.0219758
7678	ENSCAFG00000033044		-3.54065	0.0400813	0.108185
911	ENSCAFG00000003020	AFP	-3.53011	1.28492e-21	1.12552e-19
7986	ENSCAFG00000035396		-3.52987	0.000439946	0.00258883
4634	ENSCAFG00000015365	FGF23	-3.52946	0.0389829	0.105914
3667	ENSCAFG00000012147		-3.52766	0.00120788	0.0061175
4690	ENSCAFG00000015626	NWD1	-3.52516	3.66862e-07	4.95587e-06
1751	ENSCAFG00000005656	SLC15A1	-3.51877	7.30931e-05	0.000547743
4302	ENSCAFG00000014197	RUNDC3A	-3.51655	1.20442e-12	4.18051e-11
7383	ENSCAFG00000031651	CRYGA	-3.50682	0.00478692	0.0194493
8404	ENSCAFG00000038619		-3.50631	0.0187881	NA
8621	ENSCAFG00000040226		-3.49499	0.0141283	0.0471276
7757	ENSCAFG00000033629		-3.49196	0.00438746	0.0180772
6655	ENSCAFG00000028009		-3.48904	6.86078e-09	1.31026e-07
3167	ENSCAFG00000010563	GRB14	-3.48543	0.000178348	0.001197
8127	ENSCAFG00000036507		-3.48508	2.51669e-07	3.52606e-06
8426	ENSCAFG00000038780		-3.48347	0.0193137	NA
6510	ENSCAFG00000024953		-3.47386	0.00248142	0.0113017
5488	ENSCAFG00000018195	SLC47A1	-3.47191	0.00440463	0.0181278
6748	ENSCAFG00000028820		-3.46215	0.0183153	0.0582888
3814	ENSCAFG00000012698	HMX3	-3.46033	0.00163574	0.00792372
7806	ENSCAFG00000033998		-3.4551	0.0145027	0.0481455
8480	ENSCAFG00000039147		-3.45204	0.0493569	NA
6218	ENSCAFG00000020847	RF00026	-3.44417	0.000634789	0.00354592
1099	ENSCAFG00000003651	CSMD2	-3.43755	1.2324e-05	0.000113822
4287	ENSCAFG00000014158	ATP13A4	-3.42451	0.00105976	0.00549492
5117	ENSCAFG00000017048	FLVCR2	-3.41218	7.17732e-11	1.91703e-09
943	ENSCAFG00000003125	ITPRID1	-3.40904	4.06591e-12	1.32643e-10
6216	ENSCAFG00000020822	RF00026	-3.40655	0.0234824	NA
2538	ENSCAFG00000008507	DNTT	-3.40507	0.00392408	0.016501
1104	ENSCAFG00000003670	TRPV5	-3.40446	0.00511612	0.0205133
1936	ENSCAFG00000006354	CDKL4	-3.40308	1.95248e-10	4.8054e-09
2353	ENSCAFG00000007806	CADM2	-3.39547	3.77123e-07	5.07598e-06
8152	ENSCAFG00000036794		-3.37952	4.51193e-07	5.96116e-06
7992	ENSCAFG00000035445		-3.37378	0.0158324	0.0518105
4338	ENSCAFG00000014329	TM6SF2	-3.37164	6.09036e-13	2.21051e-11
2124	ENSCAFG00000007012	SPIC	-3.36503	0.0100783	0.0358002
4619	ENSCAFG00000015302	CCDC116	-3.36234	0.00100559	0.00524827
5876	ENSCAFG00000019464	SLC34A3	-3.35956	2.0976e-30	3.33354e-28
8634	ENSCAFG00000040321		-3.35471	6.67207e-05	0.000505782
3170	ENSCAFG00000010574	SLC6A3	-3.35452	1.4787e-05	0.000134448
8075	ENSCAFG00000036052		-3.34784	4.08523e-08	6.73776e-07
7906	ENSCAFG00000034808		-3.33313	0.0116059	0.0401897
898	ENSCAFG00000002984	NPC1L1	-3.33308	1.13261e-10	2.91997e-09
2515	ENSCAFG00000008418	NCAM2	-3.33008	6.54059e-10	1.46253e-08
7852	ENSCAFG00000034433		-3.32898	0.000457047	0.0026725
2075	ENSCAFG00000006812	TMEM132D	-3.32631	0.00432931	0.0179082
8584	ENSCAFG00000039991		-3.3246	0.00283465	0.0126237
54	ENSCAFG00000000184	MOXD1	-3.32391	1.50164e-21	1.29496e-19
8397	ENSCAFG00000038564		-3.31537	0.0273652	0.0800925
200	ENSCAFG00000000706	IL17REL	-3.31035	0.0145652	0.0483095
5079	ENSCAFG00000016948	LTBP2	-3.30795	0.000884012	0.0047031
532	ENSCAFG00000001681	DMRTA1	-3.30015	2.2321e-06	2.50313e-05
5895	ENSCAFG00000019516	PCSK4	-3.29614	1.98159e-10	4.86627e-09
8622	ENSCAFG00000040233		-3.29121	5.16319e-05	0.000402649
6922	ENSCAFG00000029611		-3.28438	0.00641372	0.0247397
5612	ENSCAFG00000018608	C7	-3.28236	2.80208e-16	1.47384e-14
6357	ENSCAFG00000023570	HAPLN4	-3.27862	1.00198e-10	2.61042e-09
1111	ENSCAFG00000003696	CLGN	-3.27227	1.38444e-08	2.49275e-07
7836	ENSCAFG00000034262		-3.27189	0.0023477	0.0107855
5878	ENSCAFG00000019469	ONECUT3	-3.27073	0.0393813	NA
6275	ENSCAFG00000022781	cfa-mir-452	-3.26853	0.00963624	0.0345189
5921	ENSCAFG00000019601	SOX8	-3.26743	0.00747313	0.028034
7826	ENSCAFG00000034195		-3.26682	0.00915311	0.0331188
6581	ENSCAFG00000025557		-3.26467	0.000180757	0.00120953
3953	ENSCAFG00000013139	GPR33	-3.26452	4.93031e-09	9.69889e-08
8282	ENSCAFG00000037694		-3.26441	0.0141582	0.0472061
7671	ENSCAFG00000033017		-3.26376	0.0321019	0.0909964
8579	ENSCAFG00000039934		-3.25733	2.85905e-16	1.50026e-14
8337	ENSCAFG00000038088		-3.25054	0.0286691	NA
5430	ENSCAFG00000018023	GP2	-3.25005	4.91813e-25	5.3639e-23
5189	ENSCAFG00000017251	GABRB2	-3.24552	4.0917e-05	0.000328205
4941	ENSCAFG00000016474	ETV3L	-3.24123	0.00265273	0.0119494
5315	ENSCAFG00000017629	LOXHD1	-3.23954	5.0962e-05	0.000398543
8656	ENSCAFG00000040539		-3.23696	0.00238496	0.0109228
7504	ENSCAFG00000032137		-3.23446	0.0492109	0.126387
8385	ENSCAFG00000038455		-3.23435	0.0191503	0.0604104
7682	ENSCAFG00000033054		-3.23355	0.0129946	0.0440928
6486	ENSCAFG00000024781		-3.23337	0.0327543	0.0925633
6877	ENSCAFG00000029347	PLN	-3.23307	2.19765e-06	2.46698e-05
8183	ENSCAFG00000037036		-3.22862	0.0166865	0.0539462
3823	ENSCAFG00000012718	CPXM2	-3.22777	3.05877e-08	5.15565e-07
6584	ENSCAFG00000025577	PNLIPRP2	-3.22505	0.00183853	0.00875734
8054	ENSCAFG00000035913		-3.22395	0.00318223	0.0138663
7729	ENSCAFG00000033391		-3.22116	0.00408859	0.0170766
1047	ENSCAFG00000003456	VSTM2A	-3.22107	0.00181483	0.00865741
3110	ENSCAFG00000010372	TMPRSS3	-3.21905	0.000227448	0.00148228
8648	ENSCAFG00000040429		-3.21806	0.00432402	0.017892
4386	ENSCAFG00000014490	IGFBP2	-3.2172	2.77485e-14	1.17746e-12
6520	ENSCAFG00000025069	GABRA2	-3.21635	0.0357949	0.0991965
4512	ENSCAFG00000014973		-3.21139	0.0481254	0.124346
3608	ENSCAFG00000011978	POU2F3	-3.20946	6.18071e-13	2.23965e-11
1279	ENSCAFG00000004236	ATP6V0A4	-3.20686	3.31759e-06	3.55554e-05
4004	ENSCAFG00000013298	SYCE1	-3.20576	0.0043362	0.0179238
3428	ENSCAFG00000011457	NTRK3	-3.20439	0.000994697	0.00519996
211	ENSCAFG00000000750	SLC22A1	-3.20007	0.0221116	0.0676725
7284	ENSCAFG00000031219		-3.19993	0.0362501	NA
8675	ENSCAFG00000040698		-3.19956	0.00364776	0.0155299
8575	ENSCAFG00000039913		-3.19714	0.0392538	0.106454
7649	ENSCAFG00000032905		-3.19607	0.00431015	0.0178512
3579	ENSCAFG00000011895	PTAFR	-3.19222	5.10542e-32	9.16053e-30
2242	ENSCAFG00000007419	DNASE1L3	-3.18982	1.3389e-11	4.02014e-10
4841	ENSCAFG00000016101	GPRIN2	-3.18469	0.00907921	0.0329157
6975	ENSCAFG00000029844		-3.18458	0.00124749	0.00628233
2926	ENSCAFG00000009785	ADTRP	-3.17686	1.12583e-11	3.44075e-10
1068	ENSCAFG00000003532	AASS	-3.17198	1.68692e-11	5.0043e-10
8378	ENSCAFG00000038405		-3.16779	0.00352785	0.0151061
7345	ENSCAFG00000031475	MIR151B	-3.16463	0.0112284	0.03912
7641	ENSCAFG00000032842		-3.15937	0.0285522	0.0829209
7416	ENSCAFG00000031805	NPC1L1	-3.15892	1.62058e-11	4.82037e-10
8204	ENSCAFG00000037178		-3.15269	0.000131188	0.000914986
5150	ENSCAFG00000017132	IL27	-3.14832	1.1797e-08	2.14942e-07
8533	ENSCAFG00000039545		-3.14289	0.00848424	0.0311187
7980	ENSCAFG00000035365		-3.14055	0.000771961	0.00419628
3747	ENSCAFG00000012439	CXCR5	-3.13919	0.0177766	0.0569247
7676	ENSCAFG00000033040		-3.13656	0.00350001	0.0150042
1549	ENSCAFG00000004993	CEACAM24	-3.13534	2.43865e-14	1.04141e-12
8348	ENSCAFG00000038185		-3.13494	0.00792768	0.0294168
6446	ENSCAFG00000024261	HS3ST6	-3.12729	8.51153e-21	6.78756e-19
2575	ENSCAFG00000008607	SOX6	-3.12689	2.04157e-14	8.85437e-13
8057	ENSCAFG00000035924		-3.12548	0.0315514	0.089837
4207	ENSCAFG00000013901	APOBEC1	-3.12441	2.24473e-08	3.88359e-07
6892	ENSCAFG00000029444		-3.12438	4.26949e-06	4.4311e-05
8267	ENSCAFG00000037571		-3.12337	0.00185679	0.00883482
5058	ENSCAFG00000016899	GIP	-3.12036	2.94179e-06	3.19121e-05
2481	ENSCAFG00000008316	FAM169A	-3.11911	0.000193089	0.0012824
8300	ENSCAFG00000037810		-3.11718	0.018417	0.0585289
8360	ENSCAFG00000038279		-3.11458	0.0376367	0.1031
792	ENSCAFG00000002620	TNNT1	-3.114	0.039643	0.107272
7983	ENSCAFG00000035376		-3.1093	0.000799066	0.00432355
648	ENSCAFG00000002080	ST6GAL2	-3.10721	1.25423e-07	1.87033e-06
8195	ENSCAFG00000037131		-3.10604	0.000242751	0.00156323
5546	ENSCAFG00000018379	GZMK	-3.10289	2.0373e-11	5.92521e-10
4548	ENSCAFG00000015078	FAM184B	-3.101	1.92666e-10	4.75236e-09
6495	ENSCAFG00000024867	TRIM22	-3.09562	0.000224928	0.001468
3987	ENSCAFG00000013249		-3.09366	0.00656743	0.0251871
4266	ENSCAFG00000014088	TBATA	-3.09226	1.54456e-12	5.29505e-11
854	ENSCAFG00000002855		-3.0871	2.79893e-09	5.65095e-08
8115	ENSCAFG00000036414		-3.08637	0.0462397	0.120721
860	ENSCAFG00000002869	CEACAM18	-3.08328	5.08968e-11	1.39459e-09
8368	ENSCAFG00000038331		-3.08171	0.0465805	NA
7970	ENSCAFG00000035323		-3.08061	0.00252585	0.0114704
849	ENSCAFG00000002844	LIM2	-3.08018	0.0169304	0.0546396
3797	ENSCAFG00000012667	CYBRD1	-3.07916	1.47345e-15	7.33396e-14
6235	ENSCAFG00000022122	RF00100	-3.06125	0.00530124	0.0211337
6709	ENSCAFG00000028626	SLPI	-3.05983	8.61464e-06	8.29728e-05
6552	ENSCAFG00000025244		-3.05857	0.0219358	0.0672337
6696	ENSCAFG00000028564		-3.05018	0.0106308	0.0373894
7889	ENSCAFG00000034705		-3.04696	8.64252e-05	0.000635282
8635	ENSCAFG00000040334		-3.04585	0.0273337	0.0800404
2610	ENSCAFG00000008711	MME	-3.04516	4.09835e-07	5.4851e-06
8421	ENSCAFG00000038746		-3.04421	0.0144359	0.0479593
8315	ENSCAFG00000037911		-3.03777	4.84541e-05	0.000381073
8124	ENSCAFG00000036472		-3.03528	0.0185879	0.0589708
6423	ENSCAFG00000024030	CD1C	-3.03421	5.5268e-11	1.50325e-09
4361	ENSCAFG00000014397	SI	-3.03273	2.03988e-13	7.92065e-12
1512	ENSCAFG00000004878	WDR86	-3.0277	1.14281e-22	1.0866e-20
6029	ENSCAFG00000019950	HMCN2	-3.02742	2.48717e-10	5.98887e-09
6485	ENSCAFG00000024759	TAS2R41	-3.02643	0.00162997	0.00790264
1124	ENSCAFG00000003728	SHISAL2A	-3.02591	0.0181888	0.0579692
7709	ENSCAFG00000033244		-3.02188	2.38639e-05	0.000204456
1858	ENSCAFG00000006008	SLC10A2	-3.02111	5.13425e-14	2.12327e-12
4304	ENSCAFG00000014208	C5H11orf88	-3.02082	0.000326122	0.00200163
5221	ENSCAFG00000017343	KCNK10	-3.0181	0.0147869	0.0489295
7883	ENSCAFG00000034671		-3.01482	0.0348784	0.0971591
5942	ENSCAFG00000019673	TNFRSF9	-3.01446	0.00019592	0.00129771
3015	ENSCAFG00000010081	TNNT3	-3.01383	0.0272204	0.0798243
8422	ENSCAFG00000038751		-3.01056	0.0235742	0.0711963
7584	ENSCAFG00000032557	RF01957	-3.00935	0.0233993	0.0707957
430	ENSCAFG00000001391	DMC1	-3.00906	1.01127e-11	3.12497e-10
7755	ENSCAFG00000033597		-3.00523	0.027474	0.0803457
8332	ENSCAFG00000038054		-3.00518	0.0142007	0.0473265
5902	ENSCAFG00000019532		-2.99941	0.0127926	0.0435203
6204	ENSCAFG00000020575	cfa-mir-224	-2.99779	0.00776583	0.0289192
7865	ENSCAFG00000034520		-2.9903	0.00347268	0.0149009
1100	ENSCAFG00000003658	KEL	-2.99014	0.00311137	0.0135948
3851	ENSCAFG00000012827	TCN2	-2.98894	1.03858e-36	2.51166e-34
8572	ENSCAFG00000039892		-2.98844	1.38969e-10	3.52155e-09
6515	ENSCAFG00000024991	GRID2	-2.9861	0.015096	0.0497809
326	ENSCAFG00000001067	RSPO3	-2.98606	4.45557e-10	1.02621e-08
2806	ENSCAFG00000009360	ANO6	-2.98507	1.12767e-11	3.44162e-10
8543	ENSCAFG00000039624		-2.98218	0.00619294	0.0239629
8644	ENSCAFG00000040406		-2.98011	0.0259866	0.0771003
4577	ENSCAFG00000015177	SELL	-2.97049	0.000155446	0.00105797
2600	ENSCAFG00000008686	CSMD1	-2.96749	0.000144888	0.000996481
4173	ENSCAFG00000013815	XCR1	-2.96576	1.18913e-26	1.47804e-24
8228	ENSCAFG00000037301		-2.9609	4.63226e-05	0.000365992
3483	ENSCAFG00000011630		-2.95948	0.0265397	0.0782716
1711	ENSCAFG00000005510	EOMES	-2.95787	1.22891e-11	3.72607e-10
4522	ENSCAFG00000014990		-2.95718	0.000263855	0.00167825
7792	ENSCAFG00000033871		-2.94763	3.919e-10	9.13982e-09
3680	ENSCAFG00000012200	TRIM10	-2.94631	0.0358126	0.0992215
8249	ENSCAFG00000037420		-2.93939	0.000472892	0.00275429
7588	ENSCAFG00000032565	FAM19A2	-2.93645	0.0307842	0.0881264
899	ENSCAFG00000002987	TBX18	-2.93461	0.00916057	0.0331404
3151	ENSCAFG00000010482		-2.92606	0.000103731	0.000744968
388	ENSCAFG00000001292	LY6H	-2.92377	0.00213258	0.00996174
4184	ENSCAFG00000013834	NPHS2	-2.92245	0.0465662	0.121374
7515	ENSCAFG00000032183	SGPP1	-2.92096	4.97415e-15	2.31126e-13
3892	ENSCAFG00000012928	LIMD2	-2.91968	2.65865e-21	2.22377e-19
6517	ENSCAFG00000025016	CXCL6	-2.91954	2.96141e-13	1.1263e-11
7885	ENSCAFG00000034674		-2.91853	0.0371794	0.102175
6588	ENSCAFG00000025630	cfa-mir-215	-2.9162	0.0164488	0.053356
8138	ENSCAFG00000036644		-2.91231	0.0105343	0.0371496
8306	ENSCAFG00000037863		-2.90929	0.0277492	0.0810226
4943	ENSCAFG00000016480	LGI2	-2.90248	0.010608	0.0373327
8234	ENSCAFG00000037318		-2.90149	0.00215447	0.0100429
548	ENSCAFG00000001762	TMEM229A	-2.90107	0.0381447	0.104253
196	ENSCAFG00000000696	RSPO2	-2.901	5.59492e-10	1.26892e-08
8702	ENSCAFG00000040834		-2.90067	0.00902543	0.0327581
722	ENSCAFG00000002348	COL21A1	-2.89965	8.87604e-11	2.33708e-09
7205	ENSCAFG00000030846	CREG2	-2.89719	0.0457408	0.119714
7082	ENSCAFG00000030300	CCR7	-2.89687	0.00769558	0.0287328
277	ENSCAFG00000000896	DLA-DOA	-2.89645	0.00442715	0.0182002
8434	ENSCAFG00000038813		-2.89578	0.00227422	0.0105196
8570	ENSCAFG00000039871		-2.89508	0.0203793	0.063504
3976	ENSCAFG00000013198	FAM234B	-2.88595	1.67705e-32	3.16209e-30
1515	ENSCAFG00000004885	CRYGN	-2.88199	0.000650117	0.00362336
6233	ENSCAFG00000021979	RF01848	-2.88015	0.00880225	0.0320788
4394	ENSCAFG00000014525	DUSP21	-2.87666	0.0180253	0.0575966
7677	ENSCAFG00000033042		-2.87599	0.018398	0.0584884
8130	ENSCAFG00000036556		-2.87599	1.0045e-07	1.53076e-06
3419	ENSCAFG00000011433	CEBPE	-2.87228	3.53169e-15	1.67541e-13
3933	ENSCAFG00000013071	CNR2	-2.87154	0.0028101	0.0125294
7617	ENSCAFG00000032734	KCNK13	-2.86641	4.26025e-07	5.66565e-06
8159	ENSCAFG00000036833		-2.86555	3.63361e-06	3.86075e-05
1661	ENSCAFG00000005365	DGAT2	-2.86364	1.29209e-14	5.72662e-13
1787	ENSCAFG00000005767	PDE6G	-2.86012	0.00996507	0.0354684
680	ENSCAFG00000002172	DIRAS2	-2.8572	1.57372e-10	3.95188e-09
8542	ENSCAFG00000039612		-2.85624	9.90471e-05	0.000714559
4166	ENSCAFG00000013794	CCR3	-2.85499	1.12425e-12	3.95157e-11
7524	ENSCAFG00000032259		-2.85438	1.32299e-10	3.37172e-09
837	ENSCAFG00000002801	NPY	-2.8534	1.64293e-06	1.92084e-05
4880	ENSCAFG00000016256	CLEC17A	-2.85134	0.0200124	0.0626504
2008	ENSCAFG00000006573	FAM19A4	-2.84584	0.00255683	0.0115954
4190	ENSCAFG00000013849	CFAP161	-2.84579	0.0277961	0.0811382
7764	ENSCAFG00000033675		-2.84466	0.00135599	0.00674678
651	ENSCAFG00000002087		-2.84363	0.000807497	0.0043628
7077	ENSCAFG00000030269	MFAP4	-2.83454	6.49902e-08	1.02843e-06
6666	ENSCAFG00000028312	RF00026	-2.83404	0.0185233	0.0588134
7731	ENSCAFG00000033401		-2.83345	0.0110611	0.0386339
3117	ENSCAFG00000010384	DNAH7	-2.82919	0.0099831	0.0355155
4842	ENSCAFG00000016102		-2.82786	8.72815e-08	1.34296e-06
2528	ENSCAFG00000008476		-2.82431	0.0033148	0.0143392
5186	ENSCAFG00000017236		-2.82232	0.0381842	0.10433
201	ENSCAFG00000000710	SLC27A6	-2.82213	0.0069216	0.0262841
3820	ENSCAFG00000012713	KIF1A	-2.82097	2.34602e-07	3.30149e-06
5404	ENSCAFG00000017946		-2.81921	0.00238127	0.0109081
8281	ENSCAFG00000037691		-2.81766	0.014538	0.0482552
7827	ENSCAFG00000034197		-2.81686	0.0165135	0.0535113
4143	ENSCAFG00000013728	MYL4	-2.81355	5.09824e-08	8.23752e-07
7664	ENSCAFG00000032985		-2.81228	0.00290801	0.0128834
6822	ENSCAFG00000029125	SIRPB2	-2.81143	0.000577341	0.00326519
8563	ENSCAFG00000039819		-2.81103	0.0233752	0.0707585
642	ENSCAFG00000002061	CD72	-2.80943	0.00656283	0.0251752
2069	ENSCAFG00000006786	SLC17A8	-2.80512	2.40905e-29	3.5496e-27
229	ENSCAFG00000000799	ACSL6	-2.79768	0.00721667	0.0272583
502	ENSCAFG00000001584	TREML1	-2.79753	0.0144593	0.0480157
4803	ENSCAFG00000015953	KRT35	-2.79624	0.00188929	0.00895308
8639	ENSCAFG00000040351		-2.79409	9.08603e-05	0.000664765
3495	ENSCAFG00000011660	MYO18B	-2.79217	2.74453e-06	3.00507e-05
7965	ENSCAFG00000035302		-2.78894	0.000387814	0.00232817
8532	ENSCAFG00000039538		-2.78875	5.1381e-05	0.000400974
6604	ENSCAFG00000026014	RF00156	-2.78777	0.00310327	0.0135753
7354	ENSCAFG00000031508		-2.78422	2.22573e-07	3.14814e-06
6178	ENSCAFG00000020380	AK5	-2.78296	1.91297e-20	1.47272e-18
4704	ENSCAFG00000015679	RGS7	-2.78117	2.55488e-08	4.37595e-07
4934	ENSCAFG00000016462	FCRL4	-2.77541	1.27227e-06	1.51697e-05
818	ENSCAFG00000002739		-2.77465	0.00241159	0.0110243
7634	ENSCAFG00000032788		-2.77246	0.0042382	0.017599
8707	ENSCAFG00000040919		-2.77076	0.0442285	NA
8174	ENSCAFG00000036993		-2.76948	0.0305713	0.0876974
5754	ENSCAFG00000019082	RBFOX1	-2.76849	0.0218868	0.0671298
8706	ENSCAFG00000040907		-2.76525	0.000292707	0.00182472
881	ENSCAFG00000002951	SNAP91	-2.76415	0.00494698	0.0199828
8149	ENSCAFG00000036768		-2.76135	0.0280898	0.0818452
7716	ENSCAFG00000033329		-2.76101	2.86313e-06	3.1211e-05
6766	ENSCAFG00000028880		-2.75913	1.17046e-12	4.08815e-11
3801	ENSCAFG00000012677	CD79B	-2.75715	0.0201702	0.0629494
707	ENSCAFG00000002301	ECM2	-2.75564	1.08975e-19	7.8977e-18
3802	ENSCAFG00000012678		-2.75415	0.0492943	NA
3466	ENSCAFG00000011584	GRAMD1B	-2.75313	3.26696e-24	3.39657e-22
8330	ENSCAFG00000038017		-2.75245	0.00843627	0.0309938
2336	ENSCAFG00000007759	LIX1	-2.75138	0.000128589	0.000899111
7988	ENSCAFG00000035407		-2.74974	0.0232391	0.0704328
7629	ENSCAFG00000032763	GDF3	-2.74898	0.00873173	0.0318636
3746	ENSCAFG00000012436	CDH4	-2.74866	0.0126476	0.0431655
7038	ENSCAFG00000030137	RGS13	-2.74748	0.00285812	0.0127028
4557	ENSCAFG00000015096	HRASLS5	-2.74587	0.00504925	0.0203026
6048	ENSCAFG00000020004	VCAM1	-2.74558	0.00153339	0.00749811
2861	ENSCAFG00000009516	LY86	-2.74418	0.00145611	0.0071659
8317	ENSCAFG00000037934		-2.74286	0.000126918	0.000889388
8160	ENSCAFG00000036834		-2.74224	0.00278121	0.0124151
5959	ENSCAFG00000019725	C2CD4C	-2.74139	0.0181653	0.0579192
4862	ENSCAFG00000016175	TLR10	-2.74023	0.00581276	0.0228011
7679	ENSCAFG00000033049		-2.73739	0.0119137	0.0410321
677	ENSCAFG00000002165	PKHD1	-2.73655	7.99371e-07	9.98608e-06
2148	ENSCAFG00000007099		-2.73633	2.56639e-19	1.81846e-17
7012	ENSCAFG00000030013	RHEX	-2.73062	2.16791e-05	0.000188413
7531	ENSCAFG00000032287	CCL22	-2.72702	2.37028e-05	0.000203437
936	ENSCAFG00000003103	RRAGD	-2.72575	1.05657e-12	3.73136e-11
3369	ENSCAFG00000011211	ECEL1	-2.72475	2.54478e-07	3.5587e-06
8407	ENSCAFG00000038646		-2.72328	0.0230145	0.0698854
2663	ENSCAFG00000008904	SHOX2	-2.7223	0.000195019	0.00129329
2864	ENSCAFG00000009526	RIMS4	-2.71895	0.0136964	0.0459571
1330	ENSCAFG00000004385	OTOF	-2.71498	5.12555e-20	3.89209e-18
3192	ENSCAFG00000010638		-2.71111	0.0140388	0.0468852
6629	ENSCAFG00000026901	RF00100	-2.70916	0.00286262	0.0127177
2565	ENSCAFG00000008584	CXCL10	-2.70555	1.39192e-10	3.52318e-09
8176	ENSCAFG00000037008		-2.70286	0.0485415	0.125174
7373	ENSCAFG00000031602	XAF1	-2.69881	5.39069e-21	4.39331e-19
8045	ENSCAFG00000035865		-2.6974	0.000179369	0.00120241
5154	ENSCAFG00000017138	CILP	-2.6965	0.0155071	0.0508799
2794	ENSCAFG00000009327	ADGRG7	-2.69638	2.22056e-11	6.42461e-10
2570	ENSCAFG00000008591	TDO2	-2.69386	0.000451623	0.00264634
8525	ENSCAFG00000039497		-2.69355	0.0377409	0.103309
6628	ENSCAFG00000026894	RF00026	-2.69248	0.0362055	0.100079
291	ENSCAFG00000000929		-2.6902	0.000131714	0.000918077
3283	ENSCAFG00000010949	SLC37A2	-2.68969	6.14452e-07	7.86591e-06
8172	ENSCAFG00000036965		-2.68842	0.00308423	0.0135107
8599	ENSCAFG00000040080		-2.686	0.000934541	0.00493417
8158	ENSCAFG00000036830		-2.68558	0.0330849	0.0932369
252	ENSCAFG00000000835		-2.6833	0.000229371	0.00149218
1961	ENSCAFG00000006428	BFSP2	-2.68178	0.0486098	0.125219
1710	ENSCAFG00000005505	PGM2L1	-2.67895	6.74794e-14	2.75477e-12
8587	ENSCAFG00000040020		-2.6737	1.73667e-05	0.00015468
3804	ENSCAFG00000012681	GH1	-2.66585	0.0329626	0.0929748
163	ENSCAFG00000000561	MIOX	-2.66492	0.0238483	0.0718875
1121	ENSCAFG00000003718	SLC6A16	-2.66461	1.51567e-06	1.78235e-05
1435	ENSCAFG00000004658	CCR4	-2.66403	2.00314e-05	0.000176506
7891	ENSCAFG00000034709		-2.66388	7.35181e-05	0.000550557
8350	ENSCAFG00000038194		-2.66086	6.00707e-08	9.5329e-07
737	ENSCAFG00000002414	AGMO	-2.66038	0.00108398	0.00560092
4570	ENSCAFG00000015149	CD27	-2.66007	5.05216e-06	5.17521e-05
6396	ENSCAFG00000023787	NCR1	-2.65623	1.64439e-06	1.92154e-05
3510	ENSCAFG00000011709	B3GALT1	-2.65564	0.043867	0.115778
1028	ENSCAFG00000003397	TFEC	-2.65454	5.64991e-08	9.01111e-07
8269	ENSCAFG00000037583		-2.65252	0.00583634	0.0228775
2152	ENSCAFG00000007122	HCK	-2.65167	4.08749e-10	9.50288e-09
3406	ENSCAFG00000011361	COL25A1	-2.6503	0.00456103	0.0186781
606	ENSCAFG00000001954	CCL19	-2.64153	0.0171687	0.0552961
8640	ENSCAFG00000040380		-2.63711	9.04449e-10	1.98062e-08
4391	ENSCAFG00000014517	ZBBX	-2.63277	3.13546e-05	0.000258949
113	ENSCAFG00000000367	ENPP3	-2.63243	8.62064e-10	1.89526e-08
5528	ENSCAFG00000018314	CD209	-2.63093	1.12983e-06	1.36772e-05
919	ENSCAFG00000003063	SLC46A2	-2.63056	9.20618e-21	7.3153e-19
6312	ENSCAFG00000023265	DPYSL5	-2.62996	2.51531e-05	0.000214418
5383	ENSCAFG00000017877	STRA6	-2.62839	4.25686e-05	0.000339709
2771	ENSCAFG00000009269	ACVR1C	-2.62557	9.69636e-06	9.22336e-05
8408	ENSCAFG00000038648		-2.62501	0.049979	0.127902
7045	ENSCAFG00000030162	C4H10orf105	-2.62114	0.0398281	0.107632
6889	ENSCAFG00000029417	PNMA8C	-2.6163	0.0306175	0.0877734
4129	ENSCAFG00000013691	PRG4	-2.60953	3.32459e-08	5.57733e-07
6663	ENSCAFG00000028269	RF00026	-2.60716	0.0122956	0.0421646
7996	ENSCAFG00000035465		-2.60467	0.0111228	0.0388188
5928	ENSCAFG00000019631	F8	-2.60454	0.00288775	0.0128063
7887	ENSCAFG00000034680		-2.60196	0.00776391	0.0289192
4837	ENSCAFG00000016084		-2.59871	3.11654e-05	0.000257961
5770	ENSCAFG00000019156	GABRE	-2.59813	2.95849e-17	1.72313e-15
7959	ENSCAFG00000035269		-2.59394	0.024773	0.0741226
5349	ENSCAFG00000017744	AK7	-2.59362	1.31842e-15	6.62157e-14
4869	ENSCAFG00000016196	GDF10	-2.59292	0.000182041	0.00121665
7964	ENSCAFG00000035298		-2.59197	0.00115528	0.00590466
6701	ENSCAFG00000028585		-2.59039	1.17116e-06	1.40925e-05
6441	ENSCAFG00000024209	OSCAR	-2.59028	0.00088632	0.00471313
6613	ENSCAFG00000026306	RF00432	-2.59021	0.0446666	0.11758
2411	ENSCAFG00000008018		-2.58927	0.0426688	0.113417
8652	ENSCAFG00000040478		-2.58726	3.14034e-07	4.29883e-06
332	ENSCAFG00000001084	CXCL14	-2.58519	4.66802e-11	1.28538e-09
4353	ENSCAFG00000014368	PECR	-2.58412	4.65908e-13	1.72479e-11
8185	ENSCAFG00000037043		-2.58282	2.61713e-05	0.000221739
8414	ENSCAFG00000038700		-2.58029	0.0383578	0.10467
418	ENSCAFG00000001367		-2.58001	4.43433e-19	3.0735e-17
4954	ENSCAFG00000016525	ARL5C	-2.57795	0.0182411	0.0581025
7611	ENSCAFG00000032693	AIF1	-2.57794	3.74656e-21	3.0873e-19
8528	ENSCAFG00000039525		-2.57754	0.00180612	0.00862142
2132	ENSCAFG00000007036	CD22	-2.57654	0.0346898	0.0967427
1651	ENSCAFG00000005335	CAPN14	-2.57292	3.51339e-05	0.000286755
3695	ENSCAFG00000012245	EDN3	-2.56939	1.13954e-10	2.93445e-09
8157	ENSCAFG00000036824		-2.56866	0.0078697	0.0292406
1846	ENSCAFG00000005953		-2.56742	0.0240492	0.0723362
8601	ENSCAFG00000040099		-2.56381	0.0388069	0.105598
2249	ENSCAFG00000007437	SMYD1	-2.56299	0.02249	0.0685014
5360	ENSCAFG00000017786	FHOD3	-2.56211	7.09077e-08	1.11414e-06
504	ENSCAFG00000001589	TREML2	-2.56087	0.017321	0.055706
1356	ENSCAFG00000004449	CCDC81	-2.56085	0.00499114	0.0201246
7630	ENSCAFG00000032776		-2.56071	0.0236929	0.071477
240	ENSCAFG00000000819	DLA-DOB	-2.55871	0.00328428	0.0142413
7080	ENSCAFG00000030292	LTB	-2.55837	0.000756584	0.00412276
6836	ENSCAFG00000029170		-2.55765	0.00506394	0.0203518
6418	ENSCAFG00000023972		-2.55684	8.02216e-10	1.7742e-08
5728	ENSCAFG00000018990	SLC6A4	-2.55616	3.05501e-07	4.19574e-06
1733	ENSCAFG00000005593	NCCRP1	-2.55341	7.41747e-08	1.15568e-06
6843	ENSCAFG00000029208		-2.55319	0.0104581	0.0369277
6656	ENSCAFG00000028026	RF00004	-2.55251	0.00288536	0.0127992
6986	ENSCAFG00000029891	SH2D1A	-2.55239	1.58731e-05	0.000142799
4933	ENSCAFG00000016458	MS4A15	-2.5498	0.0320183	0.09085
759	ENSCAFG00000002501	NLRP5	-2.546	0.00910468	0.0329704
3186	ENSCAFG00000010623	SORCS3	-2.54413	0.000140123	0.000970306
8170	ENSCAFG00000036946		-2.54115	0.00126139	0.00634662
5486	ENSCAFG00000018193	RASL10B	-2.53982	4.60722e-05	0.000364531
5395	ENSCAFG00000017914	RADX	-2.53821	3.37824e-05	0.000277046
2459	ENSCAFG00000008244	GJD2	-2.53755	8.13006e-06	7.88517e-05
845	ENSCAFG00000002834		-2.5373	0.00990972	0.0353222
4095	ENSCAFG00000013553	CLEC12B	-2.53619	0.00315081	0.0137429
1685	ENSCAFG00000005437	SLCO2B1	-2.53541	1.94544e-33	3.93492e-31
2010	ENSCAFG00000006576	WDFY4	-2.53376	0.00213754	0.00997864
5412	ENSCAFG00000017972	FRMPD3	-2.52883	0.0312931	0.0893188
8520	ENSCAFG00000039466		-2.5277	0.00297743	0.0131204
4328	ENSCAFG00000014309	RASGRP2	-2.52583	2.31278e-06	2.58059e-05
7843	ENSCAFG00000034378		-2.52364	0.00605901	0.0235882
6691	ENSCAFG00000028548		-2.52352	9.80452e-08	1.49822e-06
6729	ENSCAFG00000028710		-2.52351	0.00191486	0.00905499
5450	ENSCAFG00000018089	DSC3	-2.52225	9.35648e-06	8.94211e-05
4804	ENSCAFG00000015956		-2.52139	0.0481973	0.12447
152	ENSCAFG00000000515	LTA	-2.51839	0.000242741	0.00156323
6793	ENSCAFG00000028981	TIMD4	-2.51807	1.18484e-11	3.60621e-10
8023	ENSCAFG00000035687		-2.51799	0.0142567	0.0474705
5620	ENSCAFG00000018624	OMG	-2.51752	4.58779e-10	1.05339e-08
7042	ENSCAFG00000030153	KLRF1	-2.51735	0.00333042	0.014388
8700	ENSCAFG00000040823		-2.51657	0.00278166	0.0124151
8551	ENSCAFG00000039736		-2.51207	0.049128	0.126291
304	ENSCAFG00000000991	WBP2NL	-2.51174	0.000116219	0.000825064
3787	ENSCAFG00000012614	KCNK2	-2.51097	2.78787e-10	6.66244e-09
6787	ENSCAFG00000028969		-2.50872	0.00331733	0.0143452
8440	ENSCAFG00000038854		-2.50804	5.31219e-05	0.000413111
230	ENSCAFG00000000801		-2.50692	5.67092e-14	2.3279e-12
8476	ENSCAFG00000039113		-2.50562	6.37248e-05	0.000484986
512	ENSCAFG00000001611	IRF5	-2.50532	3.04484e-06	3.29428e-05
2959	ENSCAFG00000009878		-2.50489	0.0174659	0.0560991
5340	ENSCAFG00000017706	OTOA	-2.50251	0.000507929	0.00293073
4931	ENSCAFG00000016449	FCRL1	-2.50237	0.00542242	0.0215334
6420	ENSCAFG00000023992	ADGRE3	-2.50204	3.53134e-10	8.31416e-09
235	ENSCAFG00000000809	RIBC2	-2.50165	0.013407	0.0451684
7911	ENSCAFG00000034874		-2.49911	0.000916777	0.00484498
6541	ENSCAFG00000025172		-2.49886	1.05461e-05	9.92553e-05
2693	ENSCAFG00000009014	NEFL	-2.49836	0.00296011	0.0130639
1415	ENSCAFG00000004594	PTER	-2.49808	8.18777e-09	1.53084e-07
5908	ENSCAFG00000019545	CHD5	-2.49669	3.12341e-05	0.000258434
7937	ENSCAFG00000035041		-2.48918	0.00331523	0.0143392
560	ENSCAFG00000001802	BEND4	-2.48894	0.0152246	0.0501231
971	ENSCAFG00000003227	EEPD1	-2.4848	8.6199e-16	4.40636e-14
8058	ENSCAFG00000035949		-2.48466	0.00515039	0.0206208
2433	ENSCAFG00000008154		-2.48097	9.14388e-09	1.69677e-07
4605	ENSCAFG00000015256	FAM129C	-2.4805	0.000166499	0.00112631
8100	ENSCAFG00000036287		-2.4775	0.000539089	0.00307859
7365	ENSCAFG00000031563		-2.47635	0.0349778	0.0973506
6280	ENSCAFG00000023033	PCDHAC2	-2.47607	2.43317e-05	0.000208134
5969	ENSCAFG00000019771		-2.47253	3.11472e-05	0.000257906
5210	ENSCAFG00000017303	CD19	-2.47145	0.0160765	0.0524595
8092	ENSCAFG00000036226		-2.46992	7.91981e-06	7.70476e-05
1937	ENSCAFG00000006360		-2.46703	2.49962e-06	2.76824e-05
2323	ENSCAFG00000007689	VAMP5	-2.46685	2.60051e-21	2.18335e-19
5560	ENSCAFG00000018422	FBN3	-2.46548	0.000589288	0.00332262
3115	ENSCAFG00000010381	MS4A1	-2.46342	0.0419607	0.112008
5549	ENSCAFG00000018386	PLD4	-2.46319	3.41316e-05	0.000279497
2546	ENSCAFG00000008531	P2RY13	-2.4625	9.64508e-13	3.43349e-11
6631	ENSCAFG00000027103	RF00026	-2.46193	0.0489813	0.126047
8549	ENSCAFG00000039713		-2.46001	0.0492418	0.126437
7647	ENSCAFG00000032885		-2.45931	0.000262075	0.00166788
7522	ENSCAFG00000032247	CBD103	-2.45856	0.0147341	0.048819
464	ENSCAFG00000001504		-2.45681	0.00579202	0.0227278
1248	ENSCAFG00000004120	TMEM213	-2.45578	0.00958905	0.0343822
2296	ENSCAFG00000007594	CD180	-2.45347	0.00309518	0.0135454
7779	ENSCAFG00000033769		-2.45331	0.00188043	0.00892631
8050	ENSCAFG00000035889		-2.45136	0.0129411	0.0439449
2079	ENSCAFG00000006823	GPR12	-2.44962	0.00326458	0.0141697
5527	ENSCAFG00000018311	TDRD9	-2.44871	1.18344e-09	2.55387e-08
186	ENSCAFG00000000667	FNDC1	-2.44222	1.12775e-05	0.000105293
7432	ENSCAFG00000031869		-2.43882	2.24628e-06	2.51649e-05
6718	ENSCAFG00000028671		-2.43724	3.43715e-11	9.61927e-10
4038	ENSCAFG00000013396	CCL24	-2.43675	8.65859e-17	4.81613e-15
8396	ENSCAFG00000038558		-2.43663	4.06227e-05	0.000326287
8692	ENSCAFG00000040772		-2.43519	1.00011e-05	9.48076e-05
4518	ENSCAFG00000014982	FMO1	-2.42974	1.09275e-06	1.32783e-05
4549	ENSCAFG00000015080	MMP7	-2.42712	0.000665239	0.00369008
4381	ENSCAFG00000014469	EFHC2	-2.42622	3.00157e-07	4.13254e-06
2760	ENSCAFG00000009228		-2.42571	0.000222899	0.00145589
6321	ENSCAFG00000023317	DUSP2	-2.4246	5.75468e-07	7.41807e-06
4733	ENSCAFG00000015754		-2.42408	0.00694229	0.0263537
7777	ENSCAFG00000033763		-2.42396	0.00378515	0.0160045
7954	ENSCAFG00000035181		-2.42359	0.00817056	0.0301671
8091	ENSCAFG00000036213		-2.41995	0.00171717	0.00826418
8424	ENSCAFG00000038769		-2.41985	0.000147816	0.00101317
724	ENSCAFG00000002358	VWA3B	-2.41771	0.0109258	0.0382704
6181	ENSCAFG00000020397	CDH16	-2.41683	3.62444e-07	4.89916e-06
8208	ENSCAFG00000037194		-2.41566	0.0300892	0.0865488
5428	ENSCAFG00000018014	MEP1B	-2.41444	4.91034e-08	7.97446e-07
2130	ENSCAFG00000007032	FFAR1	-2.41394	0.0047024	0.0191689
4214	ENSCAFG00000013933	CYBB	-2.41208	0.00117068	0.00596437
4732	ENSCAFG00000015750	IQSEC3	-2.41144	2.07004e-06	2.34982e-05
8361	ENSCAFG00000038295		-2.40917	0.00027113	0.00171735
3507	ENSCAFG00000011698	TLR7	-2.40887	8.62786e-05	0.000634583
4375	ENSCAFG00000014448	ZNF804A	-2.40884	0.000127479	0.00089219
3628	ENSCAFG00000012046	IFI6	-2.40728	2.56386e-05	0.000217722
8303	ENSCAFG00000037839		-2.40722	6.617e-13	2.38609e-11
7972	ENSCAFG00000035333		-2.4061	0.0306104	0.0877643
7839	ENSCAFG00000034287		-2.40478	0.0433724	0.11473
1059	ENSCAFG00000003493		-2.40281	0.00709272	0.0268286
5057	ENSCAFG00000016898		-2.40188	0.0324203	0.0917126
8233	ENSCAFG00000037315		-2.40125	0.00808027	0.0298734
1568	ENSCAFG00000005049	CYP2S1	-2.40039	1.49087e-05	0.00013539
3533	ENSCAFG00000011769	ANK2	-2.39909	4.19184e-35	9.14354e-33
4777	ENSCAFG00000015890	UNC13C	-2.39885	0.00980303	0.034998
8053	ENSCAFG00000035906		-2.39667	0.0084593	0.0310461
7262	ENSCAFG00000031118		-2.39297	2.66223e-05	0.000225045
3412	ENSCAFG00000011395	NCF1	-2.39221	0.00622681	0.0240856
5413	ENSCAFG00000017974	NOL4	-2.39012	2.13255e-05	0.000185848
8468	ENSCAFG00000039062		-2.3901	6.62463e-05	0.000502528
7288	ENSCAFG00000031229		-2.38604	0.00331999	0.0143513
5610	ENSCAFG00000018598	C6	-2.3841	1.24433e-08	2.25448e-07
4853	ENSCAFG00000016143	SLC25A18	-2.38256	6.35974e-05	0.00048425
5434	ENSCAFG00000018037	B4GALT6	-2.38119	1.87876e-05	0.000166452
4692	ENSCAFG00000015633	GREM2	-2.3801	0.000205453	0.00135267
3545	ENSCAFG00000011796	MCF2L2	-2.37969	1.05268e-05	9.91161e-05
8611	ENSCAFG00000040160		-2.37741	3.17996e-05	0.000261846
7076	ENSCAFG00000030260	RF00026	-2.37645	0.0476452	0.123421
6542	ENSCAFG00000025174		-2.37523	0.000330964	0.00202687
7786	ENSCAFG00000033837		-2.37469	0.0300492	0.0864785
6789	ENSCAFG00000028972		-2.36997	0.0201534	0.0629147
7935	ENSCAFG00000035028		-2.36911	0.00757683	0.0283609
3184	ENSCAFG00000010617	ALDH1A3	-2.36866	1.22141e-10	3.12357e-09
1602	ENSCAFG00000005175	SCEL	-2.36813	2.65316e-07	3.68248e-06
3427	ENSCAFG00000011454	SLC7A8	-2.36762	3.73178e-08	6.19153e-07
1583	ENSCAFG00000005084	CNPY1	-2.36056	0.000471127	0.00274667
941	ENSCAFG00000003116	BACH2	-2.36033	0.0329191	0.0928756
7100	ENSCAFG00000030403	LRAT	-2.35943	6.54061e-07	8.3108e-06
1154	ENSCAFG00000003835	AK9	-2.35734	8.07097e-08	1.24789e-06
5489	ENSCAFG00000018198	RNF112	-2.35474	0.0021162	0.00989657
6059	ENSCAFG00000020034	VAT1L	-2.35277	0.000301883	0.00187124
988	ENSCAFG00000003273	GKN2	-2.35261	0.00415773	0.0173198
6210	ENSCAFG00000020626	MIR142	-2.35146	1.03374e-07	1.5678e-06
2656	ENSCAFG00000008880	PIK3AP1	-2.34982	1.68773e-05	0.000150926
8257	ENSCAFG00000037485		-2.34883	0.0425676	0.113234
1395	ENSCAFG00000004547	KCTD4	-2.34874	0.0133893	0.0451294
6957	ENSCAFG00000029773		-2.34604	0.0324378	0.0917505
7668	ENSCAFG00000033004		-2.34294	0.00947708	0.0340639
5386	ENSCAFG00000017888	CYP11A1	-2.3415	0.0308449	0.0882433
7923	ENSCAFG00000034932		-2.34011	0.0314494	0.089627
3562	ENSCAFG00000011832	GLRA2	-2.33967	3.49688e-05	0.000285617
8021	ENSCAFG00000035681		-2.33964	0.00237981	0.0109044
7344	ENSCAFG00000031463		-2.33718	0.000851599	0.00455708
5049	ENSCAFG00000016883	ITGAX	-2.33656	1.09028e-10	2.83052e-09
1923	ENSCAFG00000006270	P2RX2	-2.3358	2.29521e-05	0.000198084
8617	ENSCAFG00000040194		-2.33302	0.00911203	0.0329862
8498	ENSCAFG00000039261		-2.33253	0.00727219	0.0274189
2129	ENSCAFG00000007029		-2.33248	6.302e-11	1.6975e-09
6300	ENSCAFG00000023173		-2.33097	0.0419407	0.111968
5088	ENSCAFG00000016968	FOXI1	-2.32992	0.000165951	0.00112329
2657	ENSCAFG00000008889	BMP3	-2.32868	1.71111e-10	4.27981e-09
7239	ENSCAFG00000030997	CCDC3	-2.32707	1.30976e-05	0.000120417
8179	ENSCAFG00000037019		-2.32585	0.00886211	0.03226
6287	ENSCAFG00000023079	AFF3	-2.32577	7.18326e-06	7.07796e-05
8148	ENSCAFG00000036747		-2.32501	0.000110987	0.000791872
3429	ENSCAFG00000011458	LRMP	-2.32456	0.000141409	0.000977694
6997	ENSCAFG00000029953		-2.32313	0.000151769	0.00103707
1490	ENSCAFG00000004812	IQCA1L	-2.32219	0.0382816	0.104532
4138	ENSCAFG00000013713		-2.32202	3.85757e-10	9.02492e-09
8134	ENSCAFG00000036624		-2.32002	0.0456088	0.119425
6665	ENSCAFG00000028290	RF00100	-2.31975	0.0430822	0.114098
2450	ENSCAFG00000008210	GREM1	-2.31745	0.000623468	0.0034897
863	ENSCAFG00000002878		-2.31729	0.013757	0.0461111
8043	ENSCAFG00000035857		-2.31727	0.0246173	0.0737559
8418	ENSCAFG00000038723		-2.31592	0.00044909	0.00263428
8106	ENSCAFG00000036349		-2.31362	0.000649805	0.00362313
3561	ENSCAFG00000011828	KLHL6	-2.3068	0.0109863	0.0384452
6049	ENSCAFG00000020006	BCO1	-2.30515	0.000304601	0.00188526
7946	ENSCAFG00000035109		-2.30461	1.27508e-05	0.000117569
1795	ENSCAFG00000005800	GPR18	-2.3033	2.54338e-05	0.000216148
2772	ENSCAFG00000009271	CRTAC1	-2.30326	1.85278e-06	2.13257e-05
4554	ENSCAFG00000015091	LGALS12	-2.3014	0.00515703	0.0206402
6834	ENSCAFG00000029163		-2.30036	0.00101661	0.00529711
2810	ENSCAFG00000009368	GDAP1L1	-2.29657	0.00142676	0.00704482
2954	ENSCAFG00000009858	VTCN1	-2.29613	0.00300796	0.0132339
7870	ENSCAFG00000034580		-2.29429	0.00116723	0.00594952
3120	ENSCAFG00000010398	KIAA0319	-2.29338	0.00971334	0.034748
7509	ENSCAFG00000032161	BATF3	-2.29291	3.7993e-15	1.7909e-13
3503	ENSCAFG00000011682	XIRP2	-2.29101	0.0254201	0.075682
5659	ENSCAFG00000018744	C6H16orf45	-2.29083	0.0199277	0.062438
5051	ENSCAFG00000016887	COX6A2	-2.28968	0.00251794	0.0114423
1989	ENSCAFG00000006514	GPR84	-2.28917	1.56742e-05	0.000141132
5724	ENSCAFG00000018970	GRIN2A	-2.28713	0.0111937	0.0390421
6532	ENSCAFG00000025115		-2.28455	1.15946e-05	0.000107846
3219	ENSCAFG00000010736	KCNJ2	-2.28388	1.81419e-06	2.09357e-05
8663	ENSCAFG00000040574		-2.28169	0.00031385	0.00193592
7995	ENSCAFG00000035464		-2.27961	0.0463053	0.120864
3277	ENSCAFG00000010928	ACSL5	-2.27946	3.42127e-13	1.29017e-11
2218	ENSCAFG00000007348	F11	-2.27661	4.04559e-09	7.98672e-08
2853	ENSCAFG00000009498	ADA	-2.27619	9.36477e-19	6.31384e-17
5201	ENSCAFG00000017281	ADRA1B	-2.27522	1.95725e-28	2.75613e-26
3614	ENSCAFG00000011995	THEMIS2	-2.27367	5.66681e-07	7.31327e-06
5537	ENSCAFG00000018343	TMEM132E	-2.2722	0.000297607	0.0018506
1947	ENSCAFG00000006392	ACKR4	-2.27064	1.59461e-10	3.99982e-09
7917	ENSCAFG00000034912		-2.26996	2.35844e-05	0.000202615
6041	ENSCAFG00000019989	PLCG2	-2.26966	6.68372e-07	8.47811e-06
4425	ENSCAFG00000014612	CXCR2	-2.26902	1.18626e-05	0.000110063
3692	ENSCAFG00000012240		-2.26816	2.28538e-10	5.52089e-09
6757	ENSCAFG00000028862	XIRP1	-2.26727	3.32578e-07	4.5257e-06
1032	ENSCAFG00000003407	ADD2	-2.26581	0.000177414	0.00119181
7615	ENSCAFG00000032725		-2.26463	0.0257582	0.0765043
700	ENSCAFG00000002273	GCM1	-2.2644	2.72674e-06	2.99148e-05
8240	ENSCAFG00000037369		-2.26292	0.0354934	0.0985514
5135	ENSCAFG00000017101	TGFB3	-2.26115	0.000192772	0.00128106
6855	ENSCAFG00000029273		-2.26005	0.000192405	0.001279
2606	ENSCAFG00000008706	ADGRG5	-2.25888	2.46474e-11	7.07588e-10
3956	ENSCAFG00000013148	GRIN2B	-2.25866	0.0289064	0.083742
5466	ENSCAFG00000018154	PAK3	-2.25731	1.86067e-06	2.13943e-05
8472	ENSCAFG00000039091		-2.25684	0.0226999	0.069043
8511	ENSCAFG00000039371		-2.25648	0.00739371	0.0277706
4282	ENSCAFG00000014142		-2.25495	0.0232028	0.070361
8040	ENSCAFG00000035837		-2.25092	0.0156435	0.0512823
6479	ENSCAFG00000024695	TNFAIP8L2	-2.24966	7.23593e-08	1.13287e-06
7422	ENSCAFG00000031841		-2.24917	1.65624e-06	1.93437e-05
1157	ENSCAFG00000003845		-2.24737	0.00020654	0.00135876
3431	ENSCAFG00000011466	IL24	-2.24712	9.4e-05	0.000683913
6428	ENSCAFG00000024099	FAT3	-2.24577	1.92967e-07	2.75743e-06
7728	ENSCAFG00000033390		-2.24441	0.00164818	0.00797528
6750	ENSCAFG00000028829		-2.24398	7.90804e-11	2.0946e-09
1170	ENSCAFG00000003882	DDO	-2.24157	0.00285498	0.0126965
6762	ENSCAFG00000028873		-2.24125	2.90872e-05	0.000243294
6614	ENSCAFG00000026333	RF00026	-2.24119	0.00753812	0.0282492
2751	ENSCAFG00000009205	HOGA1	-2.23871	1.14478e-07	1.72328e-06
2495	ENSCAFG00000008353	SFRP2	-2.23827	0.00440096	0.0181227
3458	ENSCAFG00000011555	MFGE8	-2.23671	0.000202498	0.00133532
3798	ENSCAFG00000012670		-2.23632	0.00015208	0.00103888
2104	ENSCAFG00000006935	ELF5	-2.23508	0.0219774	0.0673501
3825	ENSCAFG00000012722	NECTIN4	-2.23448	0.0305891	0.0877257
1656	ENSCAFG00000005348	EHD3	-2.23419	0.0033848	0.0145833
4885	ENSCAFG00000016283	GSDMA	-2.23354	0.0166005	0.053715
258	ENSCAFG00000000853	GPR31	-2.232	4.97593e-15	2.31126e-13
7580	ENSCAFG00000032530	RGS18	-2.23085	3.37328e-24	3.49079e-22
7599	ENSCAFG00000032614		-2.23019	0.00740128	0.0277879
679	ENSCAFG00000002171	SYK	-2.2298	0.010221	0.0362401
8017	ENSCAFG00000035644		-2.22739	0.00297509	0.0131127
5148	ENSCAFG00000017123	RASL12	-2.22734	1.00354e-16	5.51301e-15
5271	ENSCAFG00000017501	SLC5A11	-2.22695	1.92147e-05	0.000169916
3960	ENSCAFG00000013159	FZD9	-2.2269	0.00437934	0.0180571
1436	ENSCAFG00000004660	CEACAM16	-2.22621	0.0332999	0.0937241
4233	ENSCAFG00000013993		-2.22523	1.12675e-10	2.91163e-09
1416	ENSCAFG00000004595		-2.22424	4.31318e-12	1.40093e-10
8465	ENSCAFG00000039049		-2.22318	0.0498791	0.127705
6726	ENSCAFG00000028698		-2.22302	0.0190994	0.0602841
7759	ENSCAFG00000033640		-2.22295	2.69316e-05	0.000227095
8107	ENSCAFG00000036352		-2.22285	1.0762e-06	1.30987e-05
573	ENSCAFG00000001842	CRIP3	-2.22215	0.0231396	0.0702078
8219	ENSCAFG00000037231		-2.22214	0.0204743	0.0637288
7761	ENSCAFG00000033662		-2.2218	0.00202655	0.00953048
5409	ENSCAFG00000017956	CPLX3	-2.21878	8.54228e-07	1.0594e-05
3633	ENSCAFG00000012063	BMX	-2.21867	5.14906e-09	1.00935e-07
5642	ENSCAFG00000018700	XPNPEP2	-2.21841	1.74547e-09	3.65678e-08
5257	ENSCAFG00000017445	KLHL4	-2.21816	9.41772e-12	2.92238e-10
692	ENSCAFG00000002230		-2.21759	1.40191e-11	4.19234e-10
865	ENSCAFG00000002883	KLK13	-2.21522	0.0323056	0.0914694
2498	ENSCAFG00000008366	AQP6	-2.21258	0.000239044	0.00154293
2686	ENSCAFG00000008986	RASAL1	-2.21246	1.48797e-05	0.000135181
1036	ENSCAFG00000003423		-2.21046	9.06832e-11	2.37926e-09
8703	ENSCAFG00000040836		-2.20985	0.0376003	0.103039
611	ENSCAFG00000001971		-2.20922	0.00123269	0.00622393
6209	ENSCAFG00000020623	cfa-mir-155	-2.20868	0.000781326	0.00424141
3475	ENSCAFG00000011603	GRK3	-2.20846	0.00395549	0.016608
6459	ENSCAFG00000024425		-2.20794	0.000429102	0.0025344
7446	ENSCAFG00000031923		-2.20609	0.00025428	0.00162525
2509	ENSCAFG00000008404	CLU	-2.20599	0.0363501	0.100354
2692	ENSCAFG00000009013	BTC	-2.20582	4.63103e-05	0.000365992
3381	ENSCAFG00000011266	TDRD1	-2.20582	0.00299533	0.0131862
6519	ENSCAFG00000025025	TRIM6	-2.20508	7.22632e-09	1.36716e-07
6493	ENSCAFG00000024822		-2.20444	0.00118479	0.00601697
713	ENSCAFG00000002316	MLIP	-2.20419	2.37674e-08	4.10041e-07
7696	ENSCAFG00000033159		-2.20314	0.000791892	0.00429099
4367	ENSCAFG00000014406	GPR82	-2.20278	2.39589e-14	1.02908e-12
2775	ENSCAFG00000009280	PTPRT	-2.20179	2.3863e-05	0.000204456
5282	ENSCAFG00000017536	FNDC9	-2.20158	0.00845344	0.0310313
6946	ENSCAFG00000029716		-2.20035	0.00608301	0.023661
2409	ENSCAFG00000008008		-2.19912	0.0025727	0.0116555
7340	ENSCAFG00000031443	EREG	-2.19721	1.46961e-08	2.62841e-07
5332	ENSCAFG00000017669	BTK	-2.19581	0.000234979	0.00152332
2425	ENSCAFG00000008093	HPD	-2.19525	0.000115423	0.000820723
1401	ENSCAFG00000004561	CD300LB	-2.1951	0.000159546	0.0010829
7708	ENSCAFG00000033237		-2.19376	3.66604e-12	1.20304e-10
7979	ENSCAFG00000035359		-2.19375	3.91797e-05	0.000315754
7154	ENSCAFG00000030631		-2.19321	5.76339e-08	9.17237e-07
7710	ENSCAFG00000033245		-2.19295	0.0291652	0.084349
8182	ENSCAFG00000037030		-2.19262	1.44117e-05	0.000131358
8118	ENSCAFG00000036428		-2.19238	0.0192459	0.0606518
1611	ENSCAFG00000005210	IL2RA	-2.19169	7.25168e-07	9.13088e-06
3725	ENSCAFG00000012337	MPP4	-2.18999	1.34114e-08	2.41808e-07
3293	ENSCAFG00000010973	RGMA	-2.18964	8.79834e-05	0.000645841
7256	ENSCAFG00000031101	CD48	-2.18885	4.10895e-08	6.77185e-07
7948	ENSCAFG00000035115		-2.1878	2.21092e-06	2.48063e-05
4556	ENSCAFG00000015095	LAP3	-2.18767	3.91345e-14	1.64906e-12
7793	ENSCAFG00000033874		-2.18697	0.0023601	0.0108313
8180	ENSCAFG00000037020		-2.1848	0.000277678	0.00174916
1818	ENSCAFG00000005867		-2.18447	0.00187909	0.00892184
562	ENSCAFG00000001810	TMEM215	-2.18241	1.99784e-05	0.000176109
3150	ENSCAFG00000010480	BTLA	-2.18154	0.00981274	0.0350271
7912	ENSCAFG00000034875		-2.18135	2.9435e-07	4.06013e-06
1252	ENSCAFG00000004130	NEBL	-2.18061	4.79685e-07	6.29647e-06
1376	ENSCAFG00000004493	PROC	-2.17998	0.02862	0.0830687
7244	ENSCAFG00000031014	FAM180A	-2.17949	1.66838e-09	3.51328e-08
6563	ENSCAFG00000025371	MGAM2	-2.17846	1.4499e-06	1.70862e-05
4930	ENSCAFG00000016447	CD5L	-2.17304	0.0392629	0.106454
1630	ENSCAFG00000005266	CIDEC	-2.17236	2.24524e-07	3.1717e-06
1640	ENSCAFG00000005297	ALK	-2.17224	0.000847898	0.00454029
4131	ENSCAFG00000013693	DUOX2	-2.17161	2.87151e-05	0.000240452
7551	ENSCAFG00000032403	MAP3K7CL	-2.17107	8.0347e-08	1.24314e-06
7364	ENSCAFG00000031554		-2.17103	0.0369023	0.10166
1536	ENSCAFG00000004940	GALNTL5	-2.17052	7.99559e-09	1.50121e-07
7637	ENSCAFG00000032821		-2.17011	0.000789081	0.00427888
1633	ENSCAFG00000005275	TMC8	-2.16893	9.75043e-07	1.19855e-05
3323	ENSCAFG00000011071	GJA8	-2.16871	0.0043618	0.0179947
8015	ENSCAFG00000035636		-2.1675	1.08751e-06	1.32219e-05
5485	ENSCAFG00000018190	GAS2L2	-2.1654	1.7481e-06	2.02781e-05
1442	ENSCAFG00000004675	TNFSF11	-2.16481	0.000212725	0.00139573
7596	ENSCAFG00000032590	IL21R	-2.16476	0.0245633	0.0736239
8493	ENSCAFG00000039214		-2.16309	0.0472333	0.122646
3909	ENSCAFG00000012986	ADAM12	-2.16008	7.36464e-06	7.23745e-05
8712	ENSCAFG00000040958		-2.15994	0.0318653	0.0905223
7201	ENSCAFG00000030826	GCSAM	-2.15538	0.0166302	0.0537955
4368	ENSCAFG00000014413	SPOCK2	-2.15527	0.00689346	0.0261996
7763	ENSCAFG00000033674		-2.1548	0.0157931	0.0517116
4015	ENSCAFG00000013325	PHEX	-2.15465	2.85512e-12	9.45292e-11
6480	ENSCAFG00000024722	GLB1L3	-2.15457	0.0348321	0.0970666
8504	ENSCAFG00000039304		-2.15198	0.0366733	0.101096
4088	ENSCAFG00000013531	CLEC9A	-2.15085	3.63905e-23	3.5511e-21
3631	ENSCAFG00000012058	CTCFL	-2.15061	0.00171023	0.00823433
2053	ENSCAFG00000006728	KIRREL2	-2.15008	0.0231701	0.0702715
8381	ENSCAFG00000038422		-2.14927	0.00509675	0.0204649
1796	ENSCAFG00000005801	PTPRQ	-2.14755	0.0430608	0.114093
1641	ENSCAFG00000005299		-2.14538	1.05954e-19	7.75449e-18
4896	ENSCAFG00000016310	IKZF3	-2.14525	1.21901e-06	1.46051e-05
6945	ENSCAFG00000029714	TRBV16	-2.14412	2.07069e-08	3.60813e-07
6981	ENSCAFG00000029861		-2.14087	0.000646344	0.00360594
7746	ENSCAFG00000033512		-2.14024	0.00271082	0.0121746
1242	ENSCAFG00000004103	ZNF541	-2.13861	5.3988e-05	0.000418529
3997	ENSCAFG00000013283	CHRNA1	-2.13643	0.000155684	0.00105927
7788	ENSCAFG00000033851		-2.13565	6.15974e-07	7.87633e-06
4851	ENSCAFG00000016136	CECR2	-2.13454	0.0163498	0.0530969
7701	ENSCAFG00000033183		-2.13347	3.9382e-05	0.000317238
4693	ENSCAFG00000015634	SLC2A9	-2.13174	2.53208e-12	8.45382e-11
2867	ENSCAFG00000009534	GCNT4	-2.13056	1.21234e-06	1.45488e-05
6864	ENSCAFG00000029311	PCP4	-2.13046	0.000607435	0.00341242
1935	ENSCAFG00000006349	TESPA1	-2.13013	8.40023e-05	0.000619684
4895	ENSCAFG00000016309	DOK3	-2.12936	0.00792548	0.0294135
8620	ENSCAFG00000040221		-2.12808	0.00105716	0.00548269
3693	ENSCAFG00000012242	ZNF831	-2.12772	0.00897569	0.0326094
1116	ENSCAFG00000003709	CD37	-2.12766	2.07414e-05	0.000181469
2993	ENSCAFG00000009994	CD40	-2.12491	9.03017e-05	0.000660896
153	ENSCAFG00000000517	TNF	-2.12351	2.30229e-07	3.24817e-06
4927	ENSCAFG00000016432	CAPN8	-2.12142	0.000206098	0.00135625
2400	ENSCAFG00000007963	BLK	-2.12114	0.0158666	0.0519055
2961	ENSCAFG00000009884	MMRN1	-2.12065	5.49923e-07	7.12313e-06
2403	ENSCAFG00000007970	FAM167A	-2.12023	1.66674e-08	2.95015e-07
5	ENSCAFG00000000031	NETO1	-2.1182	4.33983e-10	1.00267e-08
227	ENSCAFG00000000797	BTNL2	-2.1156	6.84013e-12	2.15561e-10
1619	ENSCAFG00000005235	CALML5	-2.11551	0.0413897	0.110923
6559	ENSCAFG00000025299	AOX2	-2.11405	0.000450032	0.00263841
3515	ENSCAFG00000011727	MILR1	-2.11391	5.38344e-08	8.62941e-07
3879	ENSCAFG00000012892	ERP27	-2.11286	2.08948e-07	2.96485e-06
8072	ENSCAFG00000036038		-2.11256	0.011956	0.0411333
2082	ENSCAFG00000006830	MSR1	-2.11074	2.38643e-11	6.86878e-10
8030	ENSCAFG00000035754		-2.10997	0.0108246	0.0379673
571	ENSCAFG00000001839	TTBK1	-2.1082	6.07468e-05	0.000465252
7670	ENSCAFG00000033013		-2.10761	0.00329431	0.0142709
1624	ENSCAFG00000005248	TUBAL3	-2.10724	5.92145e-10	1.33482e-08
4433	ENSCAFG00000014639	C1QC	-2.10709	3.79508e-32	6.92104e-30
6808	ENSCAFG00000029069		-2.10564	9.81292e-12	3.04078e-10
8609	ENSCAFG00000040151		-2.10434	0.0435772	0.115189
7828	ENSCAFG00000034200		-2.1029	0.0437263	0.115542
3331	ENSCAFG00000011090		-2.10236	2.49509e-08	4.29006e-07
7916	ENSCAFG00000034908		-2.09948	0.0191217	0.0603458
8000	ENSCAFG00000035487		-2.09908	0.00376543	0.0159332
452	ENSCAFG00000001460	PTPRD	-2.09891	4.30279e-07	5.70858e-06
7740	ENSCAFG00000033462		-2.09859	0.048948	0.125988
447	ENSCAFG00000001444	FGD2	-2.09848	1.98631e-10	4.86712e-09
5593	ENSCAFG00000018548		-2.09791	0.0011744	0.00597924
2541	ENSCAFG00000008511	HVCN1	-2.09679	0.000647712	0.00361267
5730	ENSCAFG00000018996	CDH10	-2.09562	0.0423555	0.112804
5142	ENSCAFG00000017111	KLF1	-2.09475	0.0119338	0.041076
6516	ENSCAFG00000025002	DPP4	-2.09418	3.14167e-07	4.29883e-06
4765	ENSCAFG00000015842		-2.08976	0.0237356	0.0715865
5910	ENSCAFG00000019548	MAMDC4	-2.08973	1.28289e-21	1.12552e-19
3386	ENSCAFG00000011281	APOH	-2.08793	0.0249521	0.0745795
7902	ENSCAFG00000034778		-2.08701	0.0268437	0.0789173
5370	ENSCAFG00000017814	ZP2	-2.08568	7.90227e-05	0.000587037
3854	ENSCAFG00000012832	RHCE	-2.08365	0.0245082	0.0734881
7993	ENSCAFG00000035450		-2.08329	0.0037072	0.0157257
1182	ENSCAFG00000003904	FGF21	-2.08137	0.0118239	0.0407718
306	ENSCAFG00000000996	FABP7	-2.08015	7.60382e-08	1.18306e-06
8032	ENSCAFG00000035773		-2.08014	0.0433702	0.11473
7576	ENSCAFG00000032523		-2.07835	0.00226264	0.0104791
3205	ENSCAFG00000010676	BANK1	-2.07828	0.00616616	0.023886
8633	ENSCAFG00000040320		-2.0758	0.0118132	0.0407491
1473	ENSCAFG00000004763	TEX101	-2.07316	0.00481873	0.0195464
7665	ENSCAFG00000032987		-2.07302	0.0036076	0.0153913
5973	ENSCAFG00000019780	SLC2A6	-2.07198	0.000407424	0.00242828
1673	ENSCAFG00000005401	GPD1L	-2.07119	6.74533e-09	1.28932e-07
4387	ENSCAFG00000014493		-2.07025	4.16779e-07	5.5593e-06
5978	ENSCAFG00000019795	ALX3	-2.07013	0.00550261	0.0218075
8540	ENSCAFG00000039594		-2.07011	0.0497549	0.127475
8236	ENSCAFG00000037327		-2.07009	1.39189e-06	1.6455e-05
3022	ENSCAFG00000010107	BMPR1B	-2.06868	0.000168633	0.00113901
2704	ENSCAFG00000009036	PLCB2	-2.06861	1.77153e-07	2.54617e-06
3432	ENSCAFG00000011474	FCMR	-2.06783	5.88875e-05	0.000452257
5188	ENSCAFG00000017247	SLC24A1	-2.06776	0.00154202	0.00753535
7724	ENSCAFG00000033386		-2.06771	2.05614e-05	0.000180123
1728	ENSCAFG00000005580	CCDC40	-2.06695	0.00064634	0.00360594
4589	ENSCAFG00000015205	SAA1	-2.0664	0.0475007	0.123161
2059	ENSCAFG00000006747	CDC20B	-2.06455	0.000156447	0.00106414
8144	ENSCAFG00000036703		-2.0641	3.01399e-06	3.26318e-05
5300	ENSCAFG00000017592	SGCD	-2.06203	2.23272e-05	0.000193291
2017	ENSCAFG00000006596	ANKS1B	-2.06124	7.25809e-08	1.13323e-06
5877	ENSCAFG00000019465	ATP8B3	-2.05812	0.00629572	0.024331
505	ENSCAFG00000001590	SAXO1	-2.05668	0.00603316	0.0235041
5484	ENSCAFG00000018188	TNFAIP2	-2.05598	2.92169e-08	4.94709e-07
5970	ENSCAFG00000019772	CD53	-2.0548	2.26515e-06	2.53635e-05
2019	ENSCAFG00000006600	LRRC18	-2.0505	0.017583	0.0564184
7192	ENSCAFG00000030785		-2.0497	0.00081667	0.00439847
5141	ENSCAFG00000017110	CORO1A	-2.04933	7.86239e-05	0.000585052
6989	ENSCAFG00000029918		-2.04927	2.13409e-05	0.00018585
1516	ENSCAFG00000004889	SCTR	-2.04843	0.000886877	0.00471496
7124	ENSCAFG00000030524		-2.04792	4.00675e-06	4.20699e-05
6645	ENSCAFG00000027687	RF00015	-2.04774	8.58821e-15	3.86018e-13
8366	ENSCAFG00000038319		-2.04748	0.0227114	0.0690686
3779	ENSCAFG00000012569	CD84	-2.04662	1.45546e-16	7.82187e-15
1807	ENSCAFG00000005846	GCGR	-2.046	9.37382e-06	8.95483e-05
1423	ENSCAFG00000004611	GRIN2C	-2.0451	0.00244278	0.0111486
6821	ENSCAFG00000029121	FAM78A	-2.04467	6.4652e-06	6.44752e-05
3415	ENSCAFG00000011415	MCUB	-2.04225	5.96008e-05	0.000457104
4944	ENSCAFG00000016481	STAC2	-2.04156	5.32441e-08	8.55945e-07
6782	ENSCAFG00000028951		-2.04132	2.93168e-09	5.9136e-08
5974	ENSCAFG00000019781	MYMK	-2.03756	0.000306251	0.0018943
4972	ENSCAFG00000016608	SLIT2	-2.03707	5.32654e-14	2.19058e-12
7135	ENSCAFG00000030554	CD1D	-2.03645	3.63153e-09	7.20767e-08
300	ENSCAFG00000000975	NFAM1	-2.03543	8.92246e-06	8.56409e-05
8411	ENSCAFG00000038683		-2.03389	4.84063e-10	1.10802e-08
5205	ENSCAFG00000017294	P2RY10	-2.03355	3.8888e-07	5.22475e-06
2638	ENSCAFG00000008813	PNMA2	-2.03347	0.00012003	0.000847056
8683	ENSCAFG00000040733		-2.0334	1.94201e-08	3.41024e-07
4021	ENSCAFG00000013350	SIPA1	-2.03227	8.68985e-08	1.338e-06
4514	ENSCAFG00000014977		-2.03162	6.86233e-07	8.67993e-06
4889	ENSCAFG00000016290	DTHD1	-2.03156	3.62882e-09	7.20767e-08
3903	ENSCAFG00000012971		-2.03152	0.0401797	0.108411
8146	ENSCAFG00000036714		-2.02966	4.873e-06	5.00783e-05
639	ENSCAFG00000002043	MEP1A	-2.02832	1.782e-10	4.41512e-09
8285	ENSCAFG00000037723		-2.02778	0.00617637	0.0239196
2919	ENSCAFG00000009756	ELOVL2	-2.0276	0.000688641	0.00380282
8001	ENSCAFG00000035497		-2.02743	0.000446963	0.00262457
6289	ENSCAFG00000023095	CCDC160	-2.02537	0.00177206	0.00847703
7174	ENSCAFG00000030720		-2.02416	0.00676198	0.0258057
3206	ENSCAFG00000010680	DENND5B	-2.02415	4.12609e-13	1.53258e-11
6531	ENSCAFG00000025113	CLEC12A	-2.02277	7.53313e-11	2.00244e-09
8125	ENSCAFG00000036496		-2.0207	2.68379e-10	6.43444e-09
6863	ENSCAFG00000029309		-2.0206	0.0160752	0.0524595
702	ENSCAFG00000002277	SUSD3	-2.01981	0.0137159	0.0460072
6306	ENSCAFG00000023220		-2.01895	0.000301234	0.00186794
1789	ENSCAFG00000005769	ADAM18	-2.01847	0.0131048	0.0443652
4560	ENSCAFG00000015105	BIRC3	-2.01572	1.15825e-06	1.39674e-05
1697	ENSCAFG00000005473	ARHGAP15	-2.015	5.92558e-08	9.4103e-07
6791	ENSCAFG00000028978	IL2RG	-2.01488	7.35772e-07	9.2487e-06
7302	ENSCAFG00000031290	C1QA	-2.0137	5.1182e-23	4.95108e-21
7603	ENSCAFG00000032631		-2.01369	1.98268e-11	5.77391e-10
5290	ENSCAFG00000017556	TEX14	-2.01367	0.00877552	0.0319972
2756	ENSCAFG00000009216	TBX3	-2.01223	7.23531e-13	2.6027e-11
3868	ENSCAFG00000012872	CD28	-2.01072	0.000292292	0.00182265
6384	ENSCAFG00000023735		-2.01025	1.04882e-05	9.88784e-05
3090	ENSCAFG00000010283	MSI1	-2.00992	0.000228042	0.00148571
7529	ENSCAFG00000032284	HCST	-2.00976	8.37517e-07	1.04217e-05
3544	ENSCAFG00000011795	SLAMF8	-2.00927	4.77464e-11	1.31312e-09
4326	ENSCAFG00000014301	TNR	-2.00895	2.05633e-05	0.000180123
8336	ENSCAFG00000038082		-2.007	0.00364939	0.0155324
4669	ENSCAFG00000015528	TMOD2	-2.0068	4.42598e-07	5.85804e-06
1526	ENSCAFG00000004911	POU2F2	-2.00573	0.0389207	0.105823
8088	ENSCAFG00000036193		-2.00523	0.00258847	0.011715
6904	ENSCAFG00000029509		-2.00425	0.00102261	0.00532459
2941	ENSCAFG00000009824	SNX20	-2.00398	0.0011246	0.0057719
336	ENSCAFG00000001097	ADCY8	-2.00331	2.86148e-05	0.000239702
6374	ENSCAFG00000023677	CD1A6	-2.00274	0.000105702	0.000757899
584	ENSCAFG00000001878	GABRG1	-2.00061	0.00100537	0.00524827
175	ENSCAFG00000000618	ZDHHC14	-1.99675	4.04436e-07	5.42067e-06
6866	ENSCAFG00000029315		-1.99628	0.00663744	0.0254176
489	ENSCAFG00000001550	FOXRED2	-1.99601	1.83994e-05	0.000163355
6555	ENSCAFG00000025281	CD1A8	-1.99507	8.58713e-07	1.06437e-05
8209	ENSCAFG00000037203		-1.99469	0.0327344	0.0925187
8676	ENSCAFG00000040699		-1.99345	0.000121736	0.000856308
4125	ENSCAFG00000013673	CXHXorf21	-1.99308	0.00012269	0.000862476
2568	ENSCAFG00000008588	CNGB1	-1.99202	0.000102339	0.000736158
1468	ENSCAFG00000004753	ARPP21	-1.99082	0.000903477	0.00478632
6972	ENSCAFG00000029837	TRBV3-1	-1.98844	1.97287e-06	2.25579e-05
8582	ENSCAFG00000039971		-1.98827	0.00342864	0.0147408
1975	ENSCAFG00000006463		-1.98803	0.000418434	0.00248392
686	ENSCAFG00000002201	SHC3	-1.98794	0.00204092	0.00958994
5159	ENSCAFG00000017153	CITED1	-1.9878	0.00614604	0.0238395
1431	ENSCAFG00000004644	ENOX1	-1.98778	7.59868e-05	0.000567136
6971	ENSCAFG00000029830		-1.98724	3.21131e-05	0.000264233
498	ENSCAFG00000001570	PSAT1	-1.98699	8.74495e-05	0.000642558
8714	ENSCAFG00000040962		-1.98669	8.73256e-09	1.62996e-07
1056	ENSCAFG00000003483	KCNF1	-1.98558	0.00096511	0.00506671
1037	ENSCAFG00000003426	TNC	-1.98509	5.03677e-12	1.6241e-10
7968	ENSCAFG00000035312		-1.98452	9.88124e-09	1.82295e-07
6327	ENSCAFG00000023358	SLC22A3	-1.98437	1.55079e-16	8.29412e-15
2107	ENSCAFG00000006948	ALOX5	-1.98315	1.28042e-13	5.09627e-12
4910	ENSCAFG00000016367		-1.9827	0.0473376	0.122824
8173	ENSCAFG00000036983		-1.98245	0.00098895	0.00517599
1791	ENSCAFG00000005773	CACNB4	-1.98173	1.14329e-06	1.38095e-05
416	ENSCAFG00000001361	APOBEC3Z3	-1.98105	3.23384e-08	5.43837e-07
3872	ENSCAFG00000012880	ICOS	-1.98059	8.87565e-07	1.09891e-05
7537	ENSCAFG00000032335		-1.9804	0.000393122	0.00235249
1546	ENSCAFG00000004980	CD79A	-1.97944	0.016068	0.0524574
4574	ENSCAFG00000015159	JAK3	-1.97875	4.35395e-06	4.50982e-05
8462	ENSCAFG00000039035		-1.97849	0.00797648	0.0295732
7016	ENSCAFG00000030038	CATIP	-1.97804	0.0372563	0.102297
7837	ENSCAFG00000034276		-1.97738	0.0296977	0.0856995
6621	ENSCAFG00000026620	RF00606	-1.97598	0.0158929	0.0519774
2301	ENSCAFG00000007612	RBP2	-1.97576	1.39672e-06	1.65032e-05
671	ENSCAFG00000002143	DYNC1I1	-1.97537	0.000339254	0.0020708
4875	ENSCAFG00000016228	SERPINE2	-1.97424	6.06423e-19	4.13875e-17
7556	ENSCAFG00000032422	RARRES1	-1.9742	5.95458e-11	1.61172e-09
8307	ENSCAFG00000037865		-1.97396	0.0185597	0.0588982
7623	ENSCAFG00000032751	CLEC2B	-1.9739	4.35423e-10	1.00495e-08
4855	ENSCAFG00000016155	TMEM156	-1.97319	4.11543e-06	4.30276e-05
287	ENSCAFG00000000922	LEAP2	-1.97242	1.75626e-10	4.37297e-09
4667	ENSCAFG00000015519	WAS	-1.97216	3.7108e-06	3.92964e-05
5478	ENSCAFG00000018177	XYLT1	-1.96898	0.000683596	0.00377965
4180	ENSCAFG00000013828	ADORA2A	-1.968	4.03901e-08	6.68134e-07
4493	ENSCAFG00000014879	LRRC25	-1.96776	7.10734e-09	1.3527e-07
2310	ENSCAFG00000007649	MPEG1	-1.96742	2.82591e-11	8.02983e-10
3375	ENSCAFG00000011247	LAPTM5	-1.9673	2.26918e-06	2.53958e-05
7208	ENSCAFG00000030850	C15H1orf185	-1.9663	0.0215861	0.0663996
6464	ENSCAFG00000024473	MEFV	-1.96605	4.85803e-05	0.00038193
4572	ENSCAFG00000015157	TNIK	-1.96567	5.02713e-13	1.84874e-11
224	ENSCAFG00000000790	GPSM3	-1.96477	9.91767e-07	1.21709e-05
8638	ENSCAFG00000040343		-1.96327	0.00557929	0.0220408
7705	ENSCAFG00000033220		-1.96299	0.0425132	0.113141
1579	ENSCAFG00000005074	MYO7A	-1.96173	4.7815e-11	1.31338e-09
126	ENSCAFG00000000408	IFNG	-1.96124	2.69362e-05	0.000227095
565	ENSCAFG00000001815	GDA	-1.96085	0.000298471	0.00185442
422	ENSCAFG00000001376	SLC26A8	-1.96017	0.0313933	0.0895179
3464	ENSCAFG00000011580	ENPEP	-1.95967	5.64344e-06	5.72031e-05
8211	ENSCAFG00000037210		-1.95912	8.09345e-05	0.000599637
2876	ENSCAFG00000009568	CLIC6	-1.95888	7.77651e-06	7.57529e-05
1021	ENSCAFG00000003374	IKZF1	-1.9538	0.000588558	0.00331935
8270	ENSCAFG00000037589		-1.95068	0.0313697	0.0895008
5091	ENSCAFG00000016982	DOCK2	-1.94977	0.000251795	0.00161214
5209	ENSCAFG00000017302	TSHR	-1.94915	0.0478982	0.123932
7732	ENSCAFG00000033402		-1.94874	0.0206047	0.0640628
5643	ENSCAFG00000018703	SASH3	-1.94822	1.54003e-05	0.000139229
7794	ENSCAFG00000033882		-1.94591	0.0494096	0.126751
1374	ENSCAFG00000004491	LCP1	-1.94583	9.96416e-06	9.44982e-05
5988	ENSCAFG00000019831	SYPL2	-1.94549	2.53544e-05	0.000215752
982	ENSCAFG00000003260	PLEK	-1.94546	7.67512e-05	0.000572648
8261	ENSCAFG00000037515		-1.9453	1.84492e-09	3.83981e-08
5027	ENSCAFG00000016837	SKAP1	-1.94433	8.79647e-07	1.08971e-05
3125	ENSCAFG00000010414	GCG	-1.94429	1.38703e-08	2.49475e-07
4097	ENSCAFG00000013585		-1.94414	0.0317367	0.0902492
7043	ENSCAFG00000030155	PPM1E	-1.94311	2.43595e-08	4.1916e-07
4248	ENSCAFG00000014042		-1.94282	0.00514602	0.0206087
6746	ENSCAFG00000028809		-1.94043	0.000680621	0.00376601
7909	ENSCAFG00000034867		-1.94027	0.0245158	0.0735011
1880	ENSCAFG00000006099	DDHD2	-1.93948	7.13183e-11	1.90716e-09
5474	ENSCAFG00000018169	CCL14	-1.93722	3.20347e-10	7.5985e-09
1022	ENSCAFG00000003376	CSF3R	-1.93625	5.60197e-06	5.68605e-05
2382	ENSCAFG00000007909	RHOBTB3	-1.936	7.05891e-05	0.000531664
4877	ENSCAFG00000016233	AGMAT	-1.93489	4.70035e-05	0.000370713
7314	ENSCAFG00000031333		-1.93479	0.0136516	0.0458396
1219	ENSCAFG00000004004	IL21	-1.93339	0.00742671	0.027874
7539	ENSCAFG00000032344	C1QB	-1.93311	6.81641e-18	4.29627e-16
2223	ENSCAFG00000007364	KLKB1	-1.93297	2.17046e-06	2.44385e-05
839	ENSCAFG00000002816	MPP6	-1.93216	2.86784e-15	1.37218e-13
130	ENSCAFG00000000426	LYZ	-1.93151	7.3463e-12	2.30533e-10
7387	ENSCAFG00000031666	CLSTN3	-1.93105	8.79227e-05	0.000645608
5417	ENSCAFG00000017981	SCAMP5	-1.93083	1.44689e-05	0.000131826
4982	ENSCAFG00000016641	CD68	-1.93012	7.11983e-06	7.02994e-05
2728	ENSCAFG00000009135	SAA1	-1.92907	0.0227656	0.0692239
3565	ENSCAFG00000011838	ST8SIA1	-1.92875	3.54431e-06	3.77308e-05
8690	ENSCAFG00000040756		-1.92861	0.0148496	0.0490836
6952	ENSCAFG00000029748		-1.92794	0.00881521	0.0321208
5558	ENSCAFG00000018419	2019-09-06	-1.9263	5.80803e-05	0.000446674
7209	ENSCAFG00000030851	HLF	-1.92628	1.77708e-09	3.7195e-08
3189	ENSCAFG00000010628	SORCS1	-1.92522	6.61065e-06	6.58372e-05
7814	ENSCAFG00000034060		-1.92394	0.00592809	0.0231402
1563	ENSCAFG00000005033	SLC6A1	-1.92356	1.02252e-07	1.55291e-06
6343	ENSCAFG00000023498	TLR8	-1.9225	1.16757e-12	4.08447e-11
2612	ENSCAFG00000008723	SPI1	-1.92183	1.14758e-05	0.00010692
4405	ENSCAFG00000014564		-1.92166	1.55171e-05	0.000139963
4691	ENSCAFG00000015627	SIX4	-1.92148	0.0221779	0.0678263
3552	ENSCAFG00000011811	SAG	-1.92147	3.67141e-06	3.89348e-05
2054	ENSCAFG00000006732	PXDNL	-1.92142	0.00514503	0.0206087
3392	ENSCAFG00000011318	ANOS1	-1.92001	5.53638e-05	0.000428002
4898	ENSCAFG00000016325	CNIH3	-1.91876	0.0478614	0.123852
7400	ENSCAFG00000031735	TNFSF13B	-1.91761	1.6433e-05	0.000147248
6440	ENSCAFG00000024198		-1.9176	5.68393e-10	1.28649e-08
5899	ENSCAFG00000019526	FUT7	-1.91714	1.05089e-05	9.90313e-05
5207	ENSCAFG00000017297	GPR174	-1.91638	2.01014e-09	4.15119e-08
276	ENSCAFG00000000894		-1.91636	0.00250083	0.0113785
6303	ENSCAFG00000023201	TLR9	-1.9163	0.0210246	0.0651045
142	ENSCAFG00000000473	TRHDE	-1.91584	0.0165626	0.0536348
5742	ENSCAFG00000019028	CDH12	-1.91555	0.00935277	0.0336933
1166	ENSCAFG00000003864	CLEC5A	-1.91552	0.000634289	0.00354406
6437	ENSCAFG00000024178	BEX3	-1.91538	2.58153e-15	1.24053e-13
4366	ENSCAFG00000014405	GPR34	-1.91496	8.9272e-16	4.54511e-14
3459	ENSCAFG00000011559	HCLS1	-1.91402	1.51852e-06	1.78382e-05
270	ENSCAFG00000000876	PARVG	-1.91338	5.52145e-06	5.60944e-05
3279	ENSCAFG00000010934	RFTN2	-1.91265	5.87811e-12	1.87099e-10
1195	ENSCAFG00000003935	AGBL4	-1.91248	0.000963923	0.00506168
7956	ENSCAFG00000035224		-1.9124	6.49111e-07	8.25733e-06
8524	ENSCAFG00000039493		-1.91223	2.80537e-06	3.06565e-05
4380	ENSCAFG00000014463	PTPN6	-1.91083	1.51712e-05	0.000137436
27	ENSCAFG00000000093	CCBE1	-1.91081	7.50243e-08	1.1681e-06
7725	ENSCAFG00000033387		-1.9107	0.00676645	0.0258139
2228	ENSCAFG00000007379	CAMK4	-1.90959	5.02327e-12	1.6221e-10
6499	ENSCAFG00000024882		-1.90792	2.90756e-07	4.01803e-06
7802	ENSCAFG00000033967		-1.90703	0.000284106	0.00178214
1106	ENSCAFG00000003684	UCP1	-1.90611	0.00200715	0.00945323
268	ENSCAFG00000000873	SHISAL1	-1.9061	0.000132557	0.000923374
6122	ENSCAFG00000020204	GBP1	-1.90609	2.85041e-08	4.84482e-07
456	ENSCAFG00000001486	CPA5	-1.90501	0.0420911	0.112261
4130	ENSCAFG00000013692	ADORA3	-1.90176	1.20012e-12	4.1721e-11
4914	ENSCAFG00000016390	SLC15A3	-1.90134	0.00134545	0.00670432
7243	ENSCAFG00000031013	SAMSN1	-1.90125	4.69801e-05	0.000370659
912	ENSCAFG00000003023	CHN2	-1.90034	1.43101e-08	2.56556e-07
4363	ENSCAFG00000014402	MPP2	-1.89968	4.0522e-08	6.69817e-07
6638	ENSCAFG00000027502	RF00394	-1.8995	0.0446339	0.117508
2458	ENSCAFG00000008234	DLA-79	-1.89883	4.22215e-09	8.32789e-08
7211	ENSCAFG00000030857	LRRC63	-1.89697	2.15673e-06	2.43182e-05
5916	ENSCAFG00000019589	BAIAP3	-1.89683	4.44446e-05	0.000352633
4080	ENSCAFG00000013504	CLEC7A	-1.89659	7.74226e-09	1.45857e-07
7655	ENSCAFG00000032934		-1.89606	0.0134009	0.0451615
8199	ENSCAFG00000037160		-1.89442	2.8417e-07	3.9319e-06
3290	ENSCAFG00000010964	HTR2B	-1.89408	6.90569e-06	6.84386e-05
5401	ENSCAFG00000017940		-1.89386	0.0482194	0.124502
7824	ENSCAFG00000034191		-1.89223	0.0344306	0.0961523
5452	ENSCAFG00000018091	SYNPO	-1.89067	1.4078e-10	3.55933e-09
4276	ENSCAFG00000014126	SEC16B	-1.88886	3.57925e-10	8.40915e-09
3700	ENSCAFG00000012261	NR0B2	-1.8886	0.000865518	0.00461796
4812	ENSCAFG00000015977	NEDD4	-1.88646	9.52926e-09	1.7624e-07
904	ENSCAFG00000002997	COL9A2	-1.88413	0.000142304	0.000982884
3582	ENSCAFG00000011908	SHTN1	-1.88311	2.0375e-15	9.94128e-14
8566	ENSCAFG00000039849		-1.88251	0.0330259	0.0930942
98	ENSCAFG00000000297	AVIL	-1.88166	4.71804e-06	4.86431e-05
8328	ENSCAFG00000038010		-1.88079	1.1781e-05	0.000109443
5203	ENSCAFG00000017287	IL12B	-1.88073	2.42549e-08	4.17684e-07
2747	ENSCAFG00000009190	ST3GAL6	-1.87901	4.26201e-06	4.42695e-05
1482	ENSCAFG00000004784	CAMK1D	-1.87864	5.49096e-12	1.75782e-10
4965	ENSCAFG00000016576	2019-09-01	-1.87814	4.0718e-06	4.26712e-05
8078	ENSCAFG00000036081		-1.87773	0.0239184	0.0720109
6413	ENSCAFG00000023933		-1.87742	7.64468e-06	7.46977e-05
3577	ENSCAFG00000011891	ENO4	-1.87735	0.00526323	0.021001
4133	ENSCAFG00000013697	C17H1orf162	-1.87675	2.44903e-10	5.90341e-09
57	ENSCAFG00000000194	INHBC	-1.87613	0.0157037	0.0514491
8556	ENSCAFG00000039763		-1.87493	0.000205493	0.00135267
4503	ENSCAFG00000014928	PDE4C	-1.87481	0.000238035	0.00153795
2529	ENSCAFG00000008477	BLNK	-1.87437	1.24978e-06	1.49256e-05
3467	ENSCAFG00000011585	PCNX2	-1.87431	0.000568419	0.00322128
2637	ENSCAFG00000008804	2019-03-01	-1.87375	1.42331e-08	2.55381e-07
7087	ENSCAFG00000030308	CD70	-1.87332	0.00392623	0.0165069
8117	ENSCAFG00000036424		-1.87217	0.0206577	0.064165
2825	ENSCAFG00000009406		-1.87138	0.00106996	0.00553728
3055	ENSCAFG00000010198	RAB7B	-1.86982	1.62492e-15	7.9984e-14
3141	ENSCAFG00000010457	RIPOR2	-1.86789	7.47861e-06	7.33003e-05
1954	ENSCAFG00000006413	NCKAP1L	-1.86592	2.11542e-06	2.39399e-05
3711	ENSCAFG00000012294	IGFBP3	-1.86576	1.22129e-08	2.21816e-07
7257	ENSCAFG00000031105		-1.86493	0.000877764	0.00467546
1637	ENSCAFG00000005286	SPTBN4	-1.86454	0.000476076	0.00276993
467	ENSCAFG00000001508	RAC2	-1.86439	6.69631e-05	0.000506928
8139	ENSCAFG00000036650		-1.86438	0.0147744	0.0489042
2722	ENSCAFG00000009113		-1.86353	0.0127384	0.0433823
4955	ENSCAFG00000016528	NTRK1	-1.86347	0.0474402	0.123061
4703	ENSCAFG00000015678		-1.86344	0.0193874	0.0610546
6326	ENSCAFG00000023350		-1.8632	1.3848e-08	2.49275e-07
6447	ENSCAFG00000024277	C31H21orf62	-1.86311	7.73457e-08	1.20172e-06
7398	ENSCAFG00000031719	CD3D	-1.86244	3.58977e-08	5.96927e-07
7849	ENSCAFG00000034411		-1.86242	0.0192037	0.060553
655	ENSCAFG00000002098	C10H2orf40	-1.86172	0.000387931	0.00232817
6820	ENSCAFG00000029120	HTR2C	-1.85981	0.000477474	0.00277662
7859	ENSCAFG00000034478		-1.85955	0.000529303	0.00303439
8453	ENSCAFG00000038987		-1.85877	9.67535e-05	0.000700966
4760	ENSCAFG00000015813	PADI2	-1.85816	3.13237e-05	0.000258886
1407	ENSCAFG00000004576	GIMAP7	-1.85795	7.24111e-13	2.6027e-11
6468	ENSCAFG00000024540	GBP5	-1.85616	7.08109e-06	6.99899e-05
5952	ENSCAFG00000019701	CCDC187	-1.85614	0.0121247	0.0416302
4593	ENSCAFG00000015211		-1.85598	0.000110966	0.000791872
2407	ENSCAFG00000008004	SBSPON	-1.85559	8.17891e-05	0.000605364
4374	ENSCAFG00000014440	SLITRK3	-1.85475	2.47595e-06	2.74476e-05
5571	ENSCAFG00000018465	PARP8	-1.85471	4.05821e-13	1.51495e-11
6378	ENSCAFG00000023704	SLAMF6	-1.8544	0.000143958	0.000990389
944	ENSCAFG00000003132		-1.85347	6.19242e-06	6.20829e-05
5757	ENSCAFG00000019094	AFF2	-1.85325	0.0396223	0.107258
7666	ENSCAFG00000032990		-1.85293	0.00146642	0.00721026
8235	ENSCAFG00000037325		-1.85174	0.000610898	0.00342796
6577	ENSCAFG00000025524		-1.85126	1.84645e-07	2.64531e-06
4204	ENSCAFG00000013897	AICDA	-1.8512	0.00329714	0.0142771
279	ENSCAFG00000000900		-1.85071	0.0211575	0.0654019
739	ENSCAFG00000002420	MEOX2	-1.85026	4.0668e-08	6.71233e-07
2745	ENSCAFG00000009185	ANKRD2	-1.84859	3.39796e-10	8.00861e-09
1768	ENSCAFG00000005717		-1.84697	0.0390198	0.106001
2560	ENSCAFG00000008572		-1.84655	0.0196211	0.0616159
8400	ENSCAFG00000038585		-1.84653	0.000681613	0.00377056
1073	ENSCAFG00000003555	TSKS	-1.84552	2.7892e-08	4.75168e-07
6894	ENSCAFG00000029468	OSGIN2	-1.84508	3.73498e-37	9.66275e-35
7007	ENSCAFG00000029984		-1.84421	0.0328532	0.0927602
8290	ENSCAFG00000037744		-1.84319	0.00757312	0.0283565
1797	ENSCAFG00000005802	GPR183	-1.84296	0.000167505	0.00113208
4303	ENSCAFG00000014200	IL12A	-1.84189	0.000656945	0.00365044
4308	ENSCAFG00000014215	C5H11orf53	-1.84096	6.06694e-07	7.7845e-06
7175	ENSCAFG00000030726	TEX38	-1.84068	0.000101248	0.000729018
4962	ENSCAFG00000016556	AQP9	-1.83886	5.66209e-05	0.00043623
4299	ENSCAFG00000014193	CERKL	-1.83864	7.33586e-07	9.22644e-06
1600	ENSCAFG00000005169	PRKCQ	-1.83796	1.12133e-11	3.43169e-10
5672	ENSCAFG00000018782	PRLR	-1.83651	5.38169e-08	8.62941e-07
7555	ENSCAFG00000032414	PLEKHA2	-1.83602	2.76774e-05	0.000232639
3944	ENSCAFG00000013108	AP3B2	-1.83497	0.000621095	0.00347729
4174	ENSCAFG00000013817	SRGN	-1.83419	4.46124e-10	1.02645e-08
3666	ENSCAFG00000012146	SCN4A	-1.83407	1.60195e-09	3.38801e-08
6827	ENSCAFG00000029145	PROKR1	-1.8317	0.000299489	0.00185763
4794	ENSCAFG00000015923	RHOH	-1.83024	6.24133e-05	0.000476866
7810	ENSCAFG00000034026		-1.82967	0.00588761	0.0230419
3971	ENSCAFG00000013179	OPRL1	-1.82957	0.010612	0.0373409
8064	ENSCAFG00000036005		-1.82937	0.0190505	0.0601384
4113	ENSCAFG00000013638		-1.82927	7.25136e-10	1.61335e-08
7910	ENSCAFG00000034870		-1.82919	0.0292377	0.0845146
4388	ENSCAFG00000014498		-1.82902	1.94865e-08	3.4192e-07
6121	ENSCAFG00000020200	GBP6	-1.82812	3.28303e-10	7.77065e-09
7353	ENSCAFG00000031507		-1.82772	1.0402e-06	1.27092e-05
3309	ENSCAFG00000011010	TSPEAR	-1.82702	0.046747	0.121746
7541	ENSCAFG00000032359	GIMAP2	-1.82699	2.01132e-09	4.15119e-08
7375	ENSCAFG00000031609		-1.82592	1.8226e-09	3.81118e-08
3899	ENSCAFG00000012959		-1.82561	0.00765093	0.0285997
8585	ENSCAFG00000039996		-1.8255	0.0235533	0.0711525
3502	ENSCAFG00000011681		-1.82544	1.3691e-06	1.62286e-05
1730	ENSCAFG00000005586	AP3M2	-1.82521	1.33964e-05	0.000122818
2417	ENSCAFG00000008044		-1.82516	0.000585859	0.00330748
8302	ENSCAFG00000037835		-1.82406	0.00593563	0.0231606
7357	ENSCAFG00000031529	CLEC2D	-1.82328	1.58787e-05	0.000142799
5619	ENSCAFG00000018623	EVI2B	-1.82325	2.61535e-07	3.63454e-06
8427	ENSCAFG00000038786		-1.82217	0.00120214	0.00609537
5498	ENSCAFG00000018219	CSF1R	-1.81885	2.53263e-10	6.09172e-09
5608	ENSCAFG00000018590	VAV1	-1.81867	3.06838e-05	0.00025486
2371	ENSCAFG00000007873		-1.81745	0.00794359	0.029466
4384	ENSCAFG00000014478		-1.81686	2.11554e-07	2.99801e-06
5457	ENSCAFG00000018123	ARSI	-1.81674	0.0183827	0.0584616
6671	ENSCAFG00000028456	CD83	-1.81656	0.00103765	0.0053966
1545	ENSCAFG00000004978	DACH1	-1.81625	1.02035e-07	1.55067e-06
8553	ENSCAFG00000039745		-1.81538	0.00835742	0.0307397
6630	ENSCAFG00000026915	RF00026	-1.81479	1.68342e-06	1.96096e-05
3244	ENSCAFG00000010840	ADRA2A	-1.81479	0.000292128	0.00182214
251	ENSCAFG00000000834	TNFRSF11B	-1.81469	0.000356726	0.00216262
2804	ENSCAFG00000009354	TOX2	-1.81188	0.00221453	0.0102841
2325	ENSCAFG00000007693	LPXN	-1.8116	3.92957e-06	4.13571e-05
4483	ENSCAFG00000014838	GRIA4	-1.81096	0.00855544	0.0313121
2685	ENSCAFG00000008985	GNRH1	-1.8096	0.0351711	0.0977681
7595	ENSCAFG00000032587		-1.80957	0.000426333	0.00252005
1244	ENSCAFG00000004110	TRPC3	-1.80928	1.1816e-08	2.14958e-07
4426	ENSCAFG00000014615		-1.80865	0.000719551	0.00395194
1571	ENSCAFG00000005055	RNF157	-1.80838	1.96392e-07	2.7974e-06
32	ENSCAFG00000000107	ALPK2	-1.80804	0.00378941	0.0160165
7651	ENSCAFG00000032914		-1.80631	0.0212568	0.0656001
8087	ENSCAFG00000036169		-1.8062	0.00344029	0.0147852
5048	ENSCAFG00000016881	ITGAM	-1.80433	2.45109e-15	1.18553e-13
5483	ENSCAFG00000018184		-1.80165	4.51762e-11	1.2486e-09
3874	ENSCAFG00000012883	ARHGDIB	-1.80161	1.69582e-05	0.000151467
2602	ENSCAFG00000008697	RHEBL1	-1.80113	4.17946e-06	4.35341e-05
8593	ENSCAFG00000040046		-1.80112	0.000289813	0.00180973
7616	ENSCAFG00000032732		-1.8011	9.70785e-19	6.52537e-17
1012	ENSCAFG00000003344	WHRN	-1.80047	0.000624253	0.00349321
3658	ENSCAFG00000012120	TRAF5	-1.80027	9.09671e-07	1.12503e-05
2227	ENSCAFG00000007377	PEPD	-1.80011	6.73106e-09	1.2877e-07
8674	ENSCAFG00000040692		-1.80005	0.00120341	0.00609908
1180	ENSCAFG00000003900		-1.79982	0.0131137	0.0443818
67	ENSCAFG00000000225		-1.7997	1.21184e-06	1.45488e-05
2939	ENSCAFG00000009820	NOS1	-1.79699	0.0271704	0.0796986
6346	ENSCAFG00000023521		-1.79674	0.0137827	0.0461755
6706	ENSCAFG00000028603		-1.79446	3.70149e-12	1.21288e-10
6283	ENSCAFG00000023062	FYB1	-1.79362	3.03194e-11	8.58241e-10
3488	ENSCAFG00000011650	INPP5D	-1.79284	7.55791e-05	0.000564471
3509	ENSCAFG00000011706	MNDA	-1.7914	8.85257e-06	8.50068e-05
8561	ENSCAFG00000039799		-1.79089	0.00547682	0.0217208
8239	ENSCAFG00000037360		-1.79087	0.00946837	0.0340546
1850	ENSCAFG00000005963	METTL21C	-1.79067	1.92922e-07	2.75743e-06
6494	ENSCAFG00000024858		-1.79052	2.50016e-08	4.29545e-07
2191	ENSCAFG00000007239		-1.79018	6.00466e-13	2.18654e-11
7433	ENSCAFG00000031870	RNF125	-1.78953	2.00668e-08	3.51271e-07
5301	ENSCAFG00000017594	GDPD1	-1.78911	2.96823e-07	4.0917e-06
3433	ENSCAFG00000011476	PITPNC1	-1.7867	2.17189e-05	0.000188685
59	ENSCAFG00000000199	LVRN	-1.78624	4.43297e-06	4.5847e-05
3675	ENSCAFG00000012188	ALS2CR12	-1.78433	1.26296e-10	3.22613e-09
6809	ENSCAFG00000029072		-1.78302	1.30205e-12	4.50534e-11
3169	ENSCAFG00000010571	DAPP1	-1.78289	0.000414401	0.00246261
7997	ENSCAFG00000035478		-1.78166	3.76946e-05	0.000305162
5393	ENSCAFG00000017910	CCDC69	-1.78133	7.50786e-06	7.35545e-05
8564	ENSCAFG00000039829		-1.78105	0.00035485	0.00215242
4200	ENSCAFG00000013889	RTP4	-1.77981	0.000110798	0.000791125
8544	ENSCAFG00000039630		-1.7794	2.63961e-05	0.000223558
8691	ENSCAFG00000040762		-1.77823	0.0036145	0.0154148
6941	ENSCAFG00000029692	KCNK12	-1.77811	1.35734e-06	1.61063e-05
535	ENSCAFG00000001690	PCSK5	-1.7778	4.26998e-06	4.4311e-05
4975	ENSCAFG00000016623	VSIG4	-1.77661	1.0372e-12	3.68049e-11
7619	ENSCAFG00000032741		-1.77596	0.00108736	0.00561444
5376	ENSCAFG00000017833	CCDC33	-1.7756	0.0148515	0.0490836
8495	ENSCAFG00000039230		-1.77514	0.0172999	0.0556463
1145	ENSCAFG00000003802		-1.77499	0.000131497	0.000916852
193	ENSCAFG00000000681	FBN2	-1.77446	3.33169e-10	7.86075e-09
3380	ENSCAFG00000011265	PTPRC	-1.77375	1.2567e-08	2.27505e-07
3619	ENSCAFG00000012013	ANPEP	-1.77216	0.0389448	0.10585
6342	ENSCAFG00000023480		-1.77197	0.00632266	0.0244224
3376	ENSCAFG00000011252	LEF1	-1.7709	0.00220948	0.0102628
3382	ENSCAFG00000011271	KCNMB3	-1.77066	0.00416712	0.0173458
5312	ENSCAFG00000017622	PRKCB	-1.76776	0.000183288	0.00122315
1190	ENSCAFG00000003924	SLC25A31	-1.76767	0.0163729	0.0531487
1625	ENSCAFG00000005250	UCN3	-1.76755	2.0856e-05	0.000182391
2214	ENSCAFG00000007334	STAB2	-1.76596	1.54973e-05	0.000139878
7672	ENSCAFG00000033022		-1.76578	0.00108473	0.00560348
4358	ENSCAFG00000014391	NAGS	-1.7657	7.203e-05	0.000540322
3595	ENSCAFG00000011943	TRAF3IP3	-1.7655	1.60859e-06	1.88267e-05
778	ENSCAFG00000002589	COL9A1	-1.76513	4.6102e-07	6.07296e-06
6708	ENSCAFG00000028607	GMFG	-1.76402	2.83103e-06	3.08763e-05
1821	ENSCAFG00000005873	RFTN1	-1.76394	0.00013705	0.00095051
6502	ENSCAFG00000024900	SLC22A5	-1.76323	6.61761e-07	8.39904e-06
1443	ENSCAFG00000004676		-1.7631	1.23847e-06	1.48064e-05
7479	ENSCAFG00000032035		-1.76279	0.0355795	0.0987167
4263	ENSCAFG00000014079	CCDC141	-1.76215	9.54684e-05	0.000693604
5406	ENSCAFG00000017950	LMAN1L	-1.76209	9.24834e-07	1.14064e-05
6970	ENSCAFG00000029827	KHDC3L	-1.76152	0.00107156	0.00554185
7379	ENSCAFG00000031634		-1.76137	0.039605	0.107225
8491	ENSCAFG00000039207		-1.76116	0.00330875	0.0143195
8192	ENSCAFG00000037086		-1.76093	0.000182426	0.00121852
1572	ENSCAFG00000005056	SCN10A	-1.7609	6.19936e-05	0.000474147
7565	ENSCAFG00000032472	MESP2	-1.76089	9.23335e-05	0.000673083
3733	ENSCAFG00000012376	VASH2	-1.75925	0.000422479	0.00250392
1103	ENSCAFG00000003665	SLC17A7	-1.75896	2.34125e-05	0.000201511
2009	ENSCAFG00000006574		-1.75689	0.0109006	0.0381949
6650	ENSCAFG00000027894	RF00026	-1.75655	0.016237	0.0528077
1310	ENSCAFG00000004329	APBB1IP	-1.75636	8.66925e-06	8.34265e-05
7942	ENSCAFG00000035061		-1.75618	0.000491098	0.0028432
2761	ENSCAFG00000009233	GNAO1	-1.75548	3.48919e-15	1.65878e-13
1475	ENSCAFG00000004765	CD177	-1.75513	8.54978e-05	0.000629256
8343	ENSCAFG00000038133		-1.755	0.0234169	0.0708174
756	ENSCAFG00000002498	HDAC9	-1.7547	0.000241892	0.00155996
826	ENSCAFG00000002762	EML6	-1.75434	3.06877e-05	0.00025486
3333	ENSCAFG00000011096	TRAV29DV5	-1.7542	0.00149957	0.00734566
4970	ENSCAFG00000016603	ITGAL	-1.75419	2.41282e-07	3.3848e-06
6903	ENSCAFG00000029502		-1.75315	9.28578e-05	0.000676045
3781	ENSCAFG00000012579	SLAMF1	-1.75259	6.81167e-05	0.00051496
4382	ENSCAFG00000014473	BCHE	-1.75035	3.21363e-28	4.41358e-26
3481	ENSCAFG00000011625	NFATC2	-1.74985	2.04375e-07	2.90552e-06
3238	ENSCAFG00000010817	TIGIT	-1.74962	4.09907e-06	4.28975e-05
3078	ENSCAFG00000010238	ADCY2	-1.74917	5.12965e-06	5.24733e-05
3543	ENSCAFG00000011793	FCRL6	-1.7491	0.00158692	0.007731
309	ENSCAFG00000001002	SMPDL3A	-1.7483	0.00145365	0.00715535
2047	ENSCAFG00000006716	FLT3	-1.74677	1.17233e-12	4.08827e-11
4117	ENSCAFG00000013652	TRIM69	-1.74671	4.27851e-10	9.89527e-09
3566	ENSCAFG00000011844	NRL	-1.74573	2.13424e-05	0.00018585
6852	ENSCAFG00000029264		-1.74544	0.000250397	0.00160411
172	ENSCAFG00000000598	APOM	-1.74449	1.70449e-07	2.45458e-06
2817	ENSCAFG00000009386	HPSE2	-1.74402	5.34496e-11	1.45735e-09
8713	ENSCAFG00000040961		-1.74365	0.0083352	0.0306782
2385	ENSCAFG00000007917	DNAH6	-1.74274	0.00237567	0.0108914
85	ENSCAFG00000000258	IL22RA2	-1.74156	0.00894118	0.032512
3390	ENSCAFG00000011315		-1.74054	0.00264604	0.0119246
2974	ENSCAFG00000009926	LRRK2	-1.74036	3.7616e-07	5.06916e-06
8224	ENSCAFG00000037282		-1.73999	0.00510284	0.0204749
2516	ENSCAFG00000008419		-1.73921	0.0290763	0.0841685
852	ENSCAFG00000002850	OSBPL3	-1.738	6.17936e-12	1.96126e-10
2345	ENSCAFG00000007778	BIN2	-1.73784	2.11361e-06	2.39367e-05
6345	ENSCAFG00000023502	SLC22A7	-1.73715	0.0341236	0.0955025
7645	ENSCAFG00000032880		-1.7366	0.00145128	0.00714687
7494	ENSCAFG00000032097		-1.73535	1.0657e-12	3.75764e-11
7938	ENSCAFG00000035045		-1.7348	0.000650864	0.00362662
6505	ENSCAFG00000024908	PLA2G4E	-1.73432	0.0115832	0.0401237
3391	ENSCAFG00000011317	SELPLG	-1.73426	5.87973e-06	5.92979e-05
8503	ENSCAFG00000039284		-1.73402	0.0220144	0.0674281
7123	ENSCAFG00000030509		-1.73345	8.47752e-05	0.000624764
558	ENSCAFG00000001793	BTBD11	-1.73343	8.48531e-19	5.75578e-17
89	ENSCAFG00000000273	AGAP2	-1.73281	1.29988e-07	1.93452e-06
342	ENSCAFG00000001113	TMEM71	-1.73228	3.58997e-09	7.1379e-08
4891	ENSCAFG00000016296	DNAH14	-1.73206	2.14673e-08	3.73146e-07
7994	ENSCAFG00000035459		-1.73102	0.031021	0.0886558
1724	ENSCAFG00000005569	DNAJB13	-1.72933	3.5671e-10	8.38948e-09
7316	ENSCAFG00000031339	TMEM86A	-1.72889	4.12366e-07	5.51367e-06
6055	ENSCAFG00000020020	CDYL2	-1.72875	3.85561e-06	4.06745e-05
3637	ENSCAFG00000012070	FGR	-1.72854	3.03298e-08	5.11994e-07
3598	ENSCAFG00000011953	PARP15	-1.72827	1.08382e-09	2.348e-08
6636	ENSCAFG00000027453	RF01169	-1.72822	0.00787697	0.0292628
7627	ENSCAFG00000032761	DCLK3	-1.72787	0.000419316	0.00248849
4162	ENSCAFG00000013782	CCRL2	-1.72782	1.32391e-12	4.56679e-11
5010	ENSCAFG00000016764	SLC49A3	-1.72714	2.6856e-05	0.000226762
3474	ENSCAFG00000011599	TBC1D10C	-1.72704	3.18857e-06	3.43048e-05
8190	ENSCAFG00000037073		-1.72655	9.14045e-06	8.75445e-05
8681	ENSCAFG00000040720		-1.72535	0.0283741	0.082533
1265	ENSCAFG00000004184	HEPHL1	-1.72499	0.00308733	0.0135163
6514	ENSCAFG00000024988	FRZB	-1.72434	3.26399e-11	9.15769e-10
7514	ENSCAFG00000032182	TMEM240	-1.72406	0.0209637	0.0649523
1095	ENSCAFG00000003638		-1.7238	1.53369e-06	1.80069e-05
8147	ENSCAFG00000036732		-1.72356	0.0383212	0.104602
7024	ENSCAFG00000030083		-1.72345	0.000673112	0.00372817
6973	ENSCAFG00000029841		-1.72221	0.0132598	0.0447675
5268	ENSCAFG00000017484	CYFIP2	-1.72128	0.000230846	0.00149959
4810	ENSCAFG00000015973	SLC16A11	-1.72116	0.000141065	0.000975916
6580	ENSCAFG00000025546	TRAV21	-1.72049	0.00011159	0.000795761
7278	ENSCAFG00000031185	PFN4	-1.71987	0.0143935	0.0478485
7924	ENSCAFG00000034936		-1.7191	0.0299882	0.0863363
3786	ENSCAFG00000012610	LMO3	-1.71804	0.000711842	0.00391443
5661	ENSCAFG00000018752	IL7R	-1.71786	1.08687e-11	3.34465e-10
3197	ENSCAFG00000010654	AGPAT3	-1.71723	3.53707e-05	0.000288476
2189	ENSCAFG00000007233	KRT71	-1.71707	0.00232179	0.0106951
8559	ENSCAFG00000039785		-1.71691	0.0127343	0.0433823
8417	ENSCAFG00000038722		-1.71641	5.35132e-10	1.21989e-08
647	ENSCAFG00000002077	CA9	-1.71574	4.25769e-06	4.42454e-05
6569	ENSCAFG00000025436	C3AR1	-1.71569	5.52837e-10	1.2555e-08
5808	ENSCAFG00000019271	NLRC3	-1.71475	1.481e-05	0.000134603
7032	ENSCAFG00000030108		-1.71434	0.0211588	0.0654019
5215	ENSCAFG00000017333	LAT	-1.71384	1.6494e-09	3.48174e-08
3246	ENSCAFG00000010848	GAP43	-1.71355	5.35905e-06	5.45941e-05
6965	ENSCAFG00000029799	RASSF5	-1.71312	4.65772e-08	7.60306e-07
4076	ENSCAFG00000013495	OLR1	-1.71196	0.0232596	0.0704757
463	ENSCAFG00000001503	MFNG	-1.71163	0.000498423	0.00288036
8020	ENSCAFG00000035674		-1.7116	0.000592948	0.00333982
3493	ENSCAFG00000011657	EAF2	-1.71156	0.00404239	0.016909
5072	ENSCAFG00000016928	ALOX15B	-1.71133	0.0224307	0.0683646
2625	ENSCAFG00000008756	ACTG2	-1.70982	2.73199e-05	0.000229808
557	ENSCAFG00000001791	ALDH1A1	-1.70934	1.7547e-11	5.19153e-10
3060	ENSCAFG00000010206	CTSE	-1.70836	3.09475e-05	0.000256826
7874	ENSCAFG00000034613		-1.70795	3.76134e-09	7.45776e-08
3485	ENSCAFG00000011638		-1.70759	0.031395	0.0895179
3423	ENSCAFG00000011443	IL10	-1.70746	6.90938e-05	0.000521815
2694	ENSCAFG00000009017	PPP1R16B	-1.70666	2.07993e-06	2.35983e-05
3359	ENSCAFG00000011178	CD160	-1.70662	2.71074e-08	4.62865e-07
6458	ENSCAFG00000024420		-1.70653	2.91304e-05	0.000243472
8614	ENSCAFG00000040178		-1.70624	0.0239036	0.0720109
4805	ENSCAFG00000015962	PGLYRP2	-1.70502	0.000865907	0.00461893
4932	ENSCAFG00000016457	FCRL2	-1.70465	0.000199402	0.00131647
7444	ENSCAFG00000031918	TMEM26	-1.70459	2.53126e-29	3.70513e-27
4863	ENSCAFG00000016177	CYB561A3	-1.70392	0.00386944	0.0162959
726	ENSCAFG00000002371	ZAP70	-1.7038	1.63175e-08	2.89512e-07
7573	ENSCAFG00000032501		-1.7037	0.00698771	0.026499
2004	ENSCAFG00000006550	NEURL3	-1.70338	0.00123281	0.00622393
987	ENSCAFG00000003268	ARHGAP25	-1.70301	4.48803e-05	0.000355859
5225	ENSCAFG00000017351	SOX30	-1.70272	0.00916998	0.0331529
264	ENSCAFG00000000865	ENPP2	-1.70119	5.18384e-11	1.41864e-09
7953	ENSCAFG00000035174		-1.70084	7.68488e-06	7.49916e-05
5440	ENSCAFG00000018064	DSG1	-1.70078	0.0288094	0.083531
1729	ENSCAFG00000005583	GRM7	-1.70074	0.0126176	0.0430764
5454	ENSCAFG00000018115	CDH2	-1.69992	0.00179198	0.00855942
7868	ENSCAFG00000034541		-1.69909	2.38551e-05	0.000204456
3848	ENSCAFG00000012813	JAML	-1.69727	5.83358e-10	1.31768e-08
1017	ENSCAFG00000003367	TNFSF8	-1.69699	1.15632e-10	2.97079e-09
1020	ENSCAFG00000003373	DGKI	-1.69613	6.94989e-07	8.77571e-06
5735	ENSCAFG00000019009	TMIGD1	-1.69598	9.78901e-05	0.000708048
5092	ENSCAFG00000016983	RAB8B	-1.69533	2.77025e-08	4.723e-07
6624	ENSCAFG00000026670		-1.69521	0.000341182	0.002082
5857	ENSCAFG00000019408	ARHGAP4	-1.69505	5.96532e-05	0.000457348
4808	ENSCAFG00000015971	CLCN5	-1.69452	6.83461e-06	6.77946e-05
8615	ENSCAFG00000040186		-1.69358	0.00136335	0.00677532
2165	ENSCAFG00000007146	SACS	-1.69245	1.32599e-07	1.97074e-06
3994	ENSCAFG00000013271	WIPF1	-1.69217	0.000834564	0.00448291
1822	ENSCAFG00000005874	MAP4K1	-1.6912	0.000147755	0.00101307
2217	ENSCAFG00000007344	MYBL1	-1.68976	0.00615617	0.0238663
6817	ENSCAFG00000029106		-1.6888	0.0273541	0.0800792
7023	ENSCAFG00000030082	XKRX	-1.68821	0.00587242	0.0229906
366	ENSCAFG00000001215	GFRA3	-1.68591	3.52817e-05	0.000287856
735	ENSCAFG00000002411	FER1L5	-1.68565	0.0495949	0.127139
3743	ENSCAFG00000012422		-1.68534	0.000134819	0.000936496
4776	ENSCAFG00000015883	NRG3	-1.68521	0.00259341	0.0117278
789	ENSCAFG00000002611	PTPRH	-1.68414	1.04755e-06	1.27779e-05
5151	ENSCAFG00000017133	MAST1	-1.68357	8.75172e-06	8.41474e-05
6674	ENSCAFG00000028475	ZFP82	-1.68237	1.02532e-07	1.55609e-06
236	ENSCAFG00000000810	TRPS1	-1.6819	5.66468e-07	7.31327e-06
8535	ENSCAFG00000039561		-1.68189	0.00665975	0.0254899
5198	ENSCAFG00000017274		-1.68071	1.9344e-08	3.39956e-07
1305	ENSCAFG00000004315	SYNDIG1	-1.68029	9.27224e-06	8.86922e-05
802	ENSCAFG00000002660		-1.68024	3.77441e-07	5.07719e-06
2782	ENSCAFG00000009300	TESC	-1.67999	1.16183e-05	0.000108022
6007	ENSCAFG00000019877	GFI1B	-1.67997	4.63571e-08	7.57268e-07
7899	ENSCAFG00000034767		-1.67709	1.56002e-06	1.82968e-05
6426	ENSCAFG00000024087	CGAS	-1.67677	0.000141556	0.000978096
465	ENSCAFG00000001506	CYTH4	-1.67647	2.51966e-09	5.12431e-08
705	ENSCAFG00000002283	FGD3	-1.67645	1.02364e-05	9.67502e-05
8028	ENSCAFG00000035729		-1.67606	0.00124792	0.0062831
5037	ENSCAFG00000016857	SEMA4A	-1.67568	1.07068e-06	1.30386e-05
8244	ENSCAFG00000037394		-1.67476	0.00974575	0.0348382
8536	ENSCAFG00000039572		-1.67402	0.00515125	0.0206208
6934	ENSCAFG00000029647		-1.67392	0.00885691	0.0322477
7714	ENSCAFG00000033314		-1.67318	0.0459712	0.12019
3492	ENSCAFG00000011656		-1.67225	1.0224e-16	5.58905e-15
2916	ENSCAFG00000009744	ADAMTS20	-1.67215	0.000186879	0.00124599
6008	ENSCAFG00000019886	AK8	-1.67208	0.00591162	0.0230912
7934	ENSCAFG00000035018		-1.67137	0.000658164	0.00365539
6551	ENSCAFG00000025243		-1.67026	0.00252029	0.0114483
4545	ENSCAFG00000015068	ITIH3	-1.66938	2.87501e-10	6.86331e-09
7819	ENSCAFG00000034155		-1.66861	0.00933786	0.0336611
5933	ENSCAFG00000019644	CNN2	-1.66812	1.70903e-05	0.000152585
3837	ENSCAFG00000012780	CD3G	-1.66722	5.52178e-08	8.82573e-07
1149	ENSCAFG00000003811		-1.66484	1.64353e-07	2.38066e-06
2589	ENSCAFG00000008659	SAMHD1	-1.6644	7.23571e-11	1.92922e-09
6568	ENSCAFG00000025429		-1.66411	0.000407147	0.00242728
6484	ENSCAFG00000024758	ADAMTS5	-1.66372	0.00261302	0.0117997
1669	ENSCAFG00000005395	GDPD5	-1.66296	5.74066e-21	4.66145e-19
5235	ENSCAFG00000017387	PIK3R5	-1.66294	3.44562e-06	3.67153e-05
4175	ENSCAFG00000013819	FMNL1	-1.66262	1.98429e-05	0.000175053
8659	ENSCAFG00000040557		-1.66257	0.0239174	0.0720109
4845	ENSCAFG00000016114	ADA2	-1.66182	3.59359e-07	4.86633e-06
2476	ENSCAFG00000008302	MEF2C	-1.66147	0.000710941	0.00391044
5963	ENSCAFG00000019735	PIK3CD	-1.65942	2.7299e-06	2.99348e-05
6490	ENSCAFG00000024792		-1.65917	1.97031e-11	5.74539e-10
7178	ENSCAFG00000030747	RGS19	-1.659	0.000808689	0.00436686
3187	ENSCAFG00000010625	LCK	-1.65862	6.28975e-09	1.21056e-07
4215	ENSCAFG00000013940	CLEC4E	-1.65823	5.76378e-06	5.82372e-05
2271	ENSCAFG00000007505	TDRD12	-1.65654	1.51318e-05	0.000137135
8210	ENSCAFG00000037206		-1.65652	0.000358014	0.00216983
7840	ENSCAFG00000034326		-1.65588	0.0403429	0.108733
2742	ENSCAFG00000009178	EMILIN3	-1.655	0.00143465	0.00707595
459	ENSCAFG00000001490	SH3BP1	-1.65468	1.17683e-06	1.41531e-05
6947	ENSCAFG00000029723	PXT1	-1.65406	0.00168944	0.00815012
2547	ENSCAFG00000008534	P2RY12	-1.65382	9.15134e-05	0.000668883
8344	ENSCAFG00000038141		-1.6531	0.000103687	0.000744891
7059	ENSCAFG00000030196	DRAM2	-1.65215	1.12003e-18	7.48336e-17
347	ENSCAFG00000001131	SLA	-1.65196	3.32255e-10	7.84749e-09
2437	ENSCAFG00000008164	TMEM154	-1.65164	5.01301e-05	0.000392727
1135	ENSCAFG00000003761	NR2E1	-1.65141	0.0284292	0.0826284
1011	ENSCAFG00000003342	NAPSA	-1.65117	0.00777141	0.0289334
3617	ENSCAFG00000012003	LAT2	-1.65046	0.000675063	0.00373712
3185	ENSCAFG00000010619	BICD1	-1.64961	9.80722e-05	0.000709135
8392	ENSCAFG00000038505		-1.64961	0.000702085	0.00386537
6492	ENSCAFG00000024817		-1.64907	7.27701e-09	1.37558e-07
4595	ENSCAFG00000015215	F5	-1.64803	0.00351247	0.0150501
122	ENSCAFG00000000400		-1.64789	0.000788332	0.00427586
2720	ENSCAFG00000009107	NKX3-1	-1.64761	0.0135524	0.0455753
3315	ENSCAFG00000011039	ITGB2	-1.64573	8.06239e-05	0.000598133
8161	ENSCAFG00000036842		-1.64443	5.41428e-05	0.000419291
3505	ENSCAFG00000011692		-1.64311	0.0250667	0.0748302
7861	ENSCAFG00000034498		-1.64304	0.0337203	0.0946678
369	ENSCAFG00000001218	HSD17B3	-1.64304	0.00245649	0.0111974
592	ENSCAFG00000001903	ATP10D	-1.64285	5.05199e-08	8.17468e-07
6730	ENSCAFG00000028714		-1.64231	1.58232e-07	2.31156e-06
7065	ENSCAFG00000030215		-1.641	0.00122917	0.00621401
5717	ENSCAFG00000018945	CD40LG	-1.64008	5.17381e-08	8.3475e-07
4135	ENSCAFG00000013701	DUOXA2	-1.64003	0.00611887	0.0237631
4444	ENSCAFG00000014676	ELMOD1	-1.63998	0.0102447	0.0363011
3114	ENSCAFG00000010378	TAGLN3	-1.63969	0.0267861	0.0787896
1406	ENSCAFG00000004574	GIMAP1	-1.63895	4.75995e-06	4.89844e-05
417	ENSCAFG00000001362	PLXNA4	-1.6383	3.0374e-08	5.12352e-07
4622	ENSCAFG00000015313		-1.63802	0.00058561	0.00330691
8630	ENSCAFG00000040292		-1.63773	0.0130828	0.0443179
6126	ENSCAFG00000020240	PMFBP1	-1.63765	0.00228184	0.010546
2370	ENSCAFG00000007870	DCLK2	-1.63729	5.04035e-09	9.89785e-08
6734	ENSCAFG00000028748		-1.63711	0.00403703	0.016893
4801	ENSCAFG00000015946	CCSER2	-1.63691	2.71822e-10	6.50298e-09
8022	ENSCAFG00000035684		-1.63661	0.0188003	0.0595131
8093	ENSCAFG00000036237		-1.63484	0.000128965	0.000901173
3354	ENSCAFG00000011158	CFAP46	-1.63421	0.00431555	0.0178669
6668	ENSCAFG00000028363	RF01241	-1.63382	0.0417306	0.111567
5526	ENSCAFG00000018307	RETN	-1.63316	0.00398066	0.0166979
5590	ENSCAFG00000018542	IL23R	-1.63222	0.00115056	0.00588782
2155	ENSCAFG00000007127	LMO2	-1.63176	4.98567e-07	6.50593e-06
3334	ENSCAFG00000011098	TRDC	-1.63035	2.67829e-05	0.000226317
5570	ENSCAFG00000018461	TMEM255A	-1.63002	0.000290565	0.00181341
2629	ENSCAFG00000008769	MYBPC3	-1.62988	0.000605949	0.00340534
5589	ENSCAFG00000018540	MYO1F	-1.62925	2.84131e-26	3.45445e-24
4657	ENSCAFG00000015477		-1.62867	0.0002588	0.0016494
4738	ENSCAFG00000015768	PADI4	-1.62804	4.95022e-05	0.000388081
2977	ENSCAFG00000009933	NELL1	-1.62784	0.000761684	0.00414649
2414	ENSCAFG00000008028	SLC9A9	-1.62782	2.97204e-10	7.06464e-09
7699	ENSCAFG00000033180		-1.62765	0.000653427	0.00363752
8128	ENSCAFG00000036523		-1.62752	0.022565	0.0686796
3843	ENSCAFG00000012802	CD3E	-1.62719	1.18153e-07	1.76903e-06
8243	ENSCAFG00000037385		-1.62708	0.000142779	0.000985631
245	ENSCAFG00000000827	SMC1B	-1.6267	0.000530237	0.00303896
225	ENSCAFG00000000792		-1.6259	7.67898e-06	7.4967e-05
7226	ENSCAFG00000030947	RF00001	-1.62583	0.0254237	0.0756827
896	ENSCAFG00000002981	REL	-1.62568	0.00443255	0.0182178
5911	ENSCAFG00000019552	ARHGAP45	-1.62471	0.000543135	0.00309931
2142	ENSCAFG00000007068	RASGEF1A	-1.62467	1.93214e-09	4.00262e-08
1869	ENSCAFG00000006052	RASSF2	-1.62457	1.42529e-05	0.000130018
8538	ENSCAFG00000039583		-1.62386	0.00383814	0.0161855
1777	ENSCAFG00000005737	SFRP1	-1.62234	1.6847e-08	2.97956e-07
1525	ENSCAFG00000004906	AQP11	-1.622	0.000196939	0.00130254
8126	ENSCAFG00000036504		-1.62186	0.000153085	0.0010435
7961	ENSCAFG00000035280		-1.62137	0.0431987	0.114352
8131	ENSCAFG00000036562		-1.6212	0.00738968	0.0277631
5826	ENSCAFG00000019328	TNFRSF4	-1.62024	0.00115154	0.00588979
7963	ENSCAFG00000035282		-1.62023	0.0135881	0.0456817
330	ENSCAFG00000001078	THEMIS	-1.62007	4.79979e-12	1.55219e-10
5116	ENSCAFG00000017044	BATF	-1.61999	0.00290997	0.0128869
5306	ENSCAFG00000017612	ASB2	-1.61901	6.97629e-20	5.22611e-18
8029	ENSCAFG00000035743		-1.61893	0.0186073	0.0590156
7900	ENSCAFG00000034774		-1.61813	0.000822851	0.00442427
3174	ENSCAFG00000010591	PTPN7	-1.61774	0.000799945	0.00432674
5314	ENSCAFG00000017628	C20H19orf38	-1.61766	2.03849e-05	0.000178983
4395	ENSCAFG00000014526	STAG3	-1.61738	0.000296564	0.00184506
8175	ENSCAFG00000036998		-1.61681	0.000143615	0.000989044
5171	ENSCAFG00000017184	IL6R	-1.61644	1.40414e-05	0.000128193
6599	ENSCAFG00000025878	RF00001	-1.61602	0.0316422	0.0900612
8666	ENSCAFG00000040593		-1.61583	0.00278953	0.0124402
1981	ENSCAFG00000006492	B4GALNT4	-1.61554	3.01134e-09	6.05233e-08
8260	ENSCAFG00000037500		-1.61535	0.00798803	0.0295895
3134	ENSCAFG00000010445	FNDC5	-1.61494	9.24855e-07	1.14064e-05
1333	ENSCAFG00000004391		-1.61484	0.031991	0.0907868
6913	ENSCAFG00000029582		-1.61469	5.67295e-08	9.04137e-07
7805	ENSCAFG00000033994		-1.61467	6.92661e-05	0.000522762
6839	ENSCAFG00000029181		-1.61435	0.00028312	0.00177741
5840	ENSCAFG00000019352	PERM1	-1.61362	8.2696e-11	2.17998e-09
478	ENSCAFG00000001525	PVALB	-1.61314	0.000230386	0.00149704
2491	ENSCAFG00000008347	NUGGC	-1.61292	0.00797985	0.0295808
4269	ENSCAFG00000014093		-1.61262	0.0492072	0.126387
8522	ENSCAFG00000039476		-1.61181	4.97086e-06	5.10132e-05
4009	ENSCAFG00000013314	NCF2	-1.61147	3.37572e-06	3.60568e-05
7832	ENSCAFG00000034234		-1.61138	0.01233	0.0422567
4682	ENSCAFG00000015593		-1.6106	2.13356e-09	4.38316e-08
5849	ENSCAFG00000019385	GNG7	-1.61048	0.00135219	0.00673191
6571	ENSCAFG00000025454		-1.60877	0.0452086	0.118614
5811	ENSCAFG00000019279	GNA15	-1.60834	1.29245e-05	0.000118924
8685	ENSCAFG00000040742		-1.60762	0.0468233	0.121877
4590	ENSCAFG00000015206		-1.60597	0.0495669	0.127081
3970	ENSCAFG00000013177	NPAS3	-1.60504	0.00174296	0.00835936
712	ENSCAFG00000002309	OMD	-1.60492	0.000270749	0.00171621
7233	ENSCAFG00000030972	GYPC	-1.60431	1.01467e-05	9.60655e-05
5303	ENSCAFG00000017597	PIRT	-1.60423	0.00679406	0.0258837
4614	ENSCAFG00000015289	KCNA1	-1.60394	0.0350356	0.0974749
3890	ENSCAFG00000012923	DSCAML1	-1.60394	1.74373e-10	4.34936e-09
4225	ENSCAFG00000013968	CD163	-1.60391	2.20561e-16	1.1684e-14
903	ENSCAFG00000002996	ZNF483	-1.60371	0.000112914	0.000804686
3490	ENSCAFG00000011654	TIFA	-1.60311	3.49369e-14	1.47778e-12
2533	ENSCAFG00000008497	GPM6A	-1.60257	0.000903526	0.00478632
2957	ENSCAFG00000009872	CNTN1	-1.60144	0.000812547	0.00438157
2870	ENSCAFG00000009549	KCNE2	-1.60142	0.00756303	0.0283259
8705	ENSCAFG00000040890		-1.60128	0.00268452	0.0120781
4797	ENSCAFG00000015932	DNAAF4	-1.60075	0.000516462	0.0029738
6394	ENSCAFG00000023777	CLDN15	-1.60016	2.61594e-05	0.000221722
6607	ENSCAFG00000026126	RF00007	-1.59821	2.11747e-05	0.000184824
5039	ENSCAFG00000016865		-1.59684	5.49552e-10	1.2502e-08
3765	ENSCAFG00000012517	TMOD4	-1.5967	2.95972e-05	0.000247187
4306	ENSCAFG00000014210	BTG4	-1.59614	0.0403182	0.108708
60	ENSCAFG00000000206	CDO1	-1.59532	0.00170319	0.00820401
3024	ENSCAFG00000010112	TSPAN32	-1.59496	0.00446629	0.0183442
8577	ENSCAFG00000039921		-1.59448	0.000315068	0.00194289
6316	ENSCAFG00000023296	KCNA3	-1.5938	8.0858e-05	0.00059947
4320	ENSCAFG00000014265	FBXO24	-1.59366	5.29188e-09	1.0328e-07
7331	ENSCAFG00000031408	CFAP299	-1.59338	9.60263e-05	0.000696605
1544	ENSCAFG00000004973	CELF2	-1.59301	1.55236e-05	0.000139963
5706	ENSCAFG00000018904	SNN	-1.593	0.0050326	0.0202588
1060	ENSCAFG00000003496	WNT16	-1.59212	0.00730458	0.0275177
360	ENSCAFG00000001178	COL22A1	-1.59177	0.000276312	0.00174254
7636	ENSCAFG00000032820		-1.59138	0.000539011	0.00307859
4767	ENSCAFG00000015849	KLHL10	-1.5894	0.0161287	0.0526
3831	ENSCAFG00000012743	OAT	-1.58927	1.33804e-05	0.000122763
280	ENSCAFG00000000903	COL11A2	-1.58898	0.00103973	0.00540491
6932	ENSCAFG00000029644	GPR132	-1.58798	0.000627894	0.00351182
8430	ENSCAFG00000038789		-1.5856	6.32152e-09	1.21562e-07
4121	ENSCAFG00000013664	TERB2	-1.58505	0.026161	0.0774665
1086	ENSCAFG00000003616	FAM131B	-1.58499	8.9355e-11	2.34975e-09
49	ENSCAFG00000000165	TNFAIP8	-1.58489	2.00617e-06	2.28898e-05
2140	ENSCAFG00000007063	PENK	-1.58458	0.0448793	0.118028
643	ENSCAFG00000002063	SIT1	-1.58316	4.3001e-07	5.70841e-06
4923	ENSCAFG00000016425	RGS14	-1.58312	7.16078e-06	7.0652e-05
4540	ENSCAFG00000015054	MMP1	-1.58307	5.83289e-06	5.88553e-05
5094	ENSCAFG00000016985	PROX2	-1.58249	0.00184	0.00876247
6589	ENSCAFG00000025633	cfa-mir-223	-1.58194	0.0205868	0.064016
4102	ENSCAFG00000013596	CD69	-1.58148	0.000127216	0.000890912
3824	ENSCAFG00000012720	NTSR1	-1.58102	0.0002561	0.001635
1306	ENSCAFG00000004316	GSAP	-1.5806	7.71599e-05	0.000574927
1409	ENSCAFG00000004579	GIMAP4	-1.58051	1.21664e-10	3.11721e-09
286	ENSCAFG00000000921	BIK	-1.58038	0.00538365	0.0214047
7945	ENSCAFG00000035104		-1.58023	0.0474654	0.123098
4459	ENSCAFG00000014721	GPR137C	-1.58013	0.00218122	0.0101506
8375	ENSCAFG00000038374		-1.5801	2.52061e-06	2.79011e-05
8273	ENSCAFG00000037611		-1.57978	0.049235	0.126435
5760	ENSCAFG00000019114	EBI3	-1.57869	0.000113558	0.000808236
640	ENSCAFG00000002045		-1.57858	0.00916584	0.0331487
4362	ENSCAFG00000014400	CCDC88B	-1.57786	5.96829e-06	6.01397e-05
4798	ENSCAFG00000015935	PYGO1	-1.57749	0.00019153	0.00127433
6948	ENSCAFG00000029724		-1.57716	2.38742e-05	0.000204456
2384	ENSCAFG00000007915	PCOLCE2	-1.5761	0.0182931	0.0582347
92	ENSCAFG00000000283	TXLNB	-1.57572	0.00188089	0.00892662
3441	ENSCAFG00000011512	FBXO40	-1.57501	0.00528309	0.0210689
6032	ENSCAFG00000019963	FNBP1	-1.57468	6.9162e-07	8.73814e-06
6163	ENSCAFG00000020354	CARMIL2	-1.57451	0.00107316	0.00554885
1014	ENSCAFG00000003351	TMEM268	-1.57384	2.48226e-05	0.000211926
1183	ENSCAFG00000003908	IZUMO1	-1.57374	2.42515e-13	9.28695e-12
6332	ENSCAFG00000023401	CYP4F3	-1.57295	0.00969174	0.0346786
4424	ENSCAFG00000014610	RND2	-1.57021	2.68974e-05	0.00022694
682	ENSCAFG00000002183	IL17F	-1.56869	0.0263118	0.0777612
3821	ENSCAFG00000012716	ARHGAP30	-1.56757	3.0997e-06	3.34458e-05
7202	ENSCAFG00000030833		-1.56642	0.000737478	0.00403247
5258	ENSCAFG00000017446	GLP2R	-1.56504	1.88094e-06	2.1605e-05
764	ENSCAFG00000002519	ITGB8	-1.56429	0.000452066	0.00264754
6800	ENSCAFG00000029024		-1.56425	1.08906e-05	0.000102066
3919	ENSCAFG00000013015		-1.56343	1.01095e-11	3.12497e-10
2319	ENSCAFG00000007673	SULF1	-1.56196	4.72778e-13	1.74442e-11
534	ENSCAFG00000001689		-1.56169	1.43826e-08	2.57648e-07
1090	ENSCAFG00000003624	INPP4B	-1.56066	9.41357e-16	4.78179e-14
5173	ENSCAFG00000017197	ATP8B2	-1.56031	1.97137e-15	9.63977e-14
4966	ENSCAFG00000016588	C20H19orf57	-1.55983	0.000524522	0.00301199
4886	ENSCAFG00000016284	CARD11	-1.55927	0.000317315	0.00195566
2942	ENSCAFG00000009829	CD2	-1.55829	1.39502e-09	2.98153e-08
4208	ENSCAFG00000013904	BCL6	-1.5577	0.0110031	0.0384917
8423	ENSCAFG00000038767		-1.55703	1.67745e-05	0.000150066
1189	ENSCAFG00000003923	MFSD4B	-1.55669	0.00110725	0.00569632
1369	ENSCAFG00000004480	RUBCNL	-1.55615	0.000115563	0.000821461
5795	ENSCAFG00000019228	SMIM24	-1.55613	1.64597e-05	0.000147429
1747	ENSCAFG00000005642	RINL	-1.55511	2.16985e-09	4.44948e-08
4531	ENSCAFG00000015028	IL12RB1	-1.55427	8.86981e-17	4.92131e-15
7818	ENSCAFG00000034147		-1.55412	0.000389147	0.0023331
7296	ENSCAFG00000031269		-1.55358	0.0211238	0.0653469
4469	ENSCAFG00000014752	TFPI	-1.55295	4.00136e-07	5.36626e-06
7707	ENSCAFG00000033233		-1.55274	0.0179798	0.057476
3472	ENSCAFG00000011597		-1.55233	1.87931e-05	0.000166452
3471	ENSCAFG00000011594	RLBP1	-1.55175	6.69223e-09	1.28137e-07
3296	ENSCAFG00000010982	FAM20A	-1.55168	3.61351e-05	0.000294172
6330	ENSCAFG00000023396		-1.55126	0.0373877	0.10257
5396	ENSCAFG00000017916	SEMA7A	-1.55117	0.00023211	0.00150648
7482	ENSCAFG00000032048		-1.55064	0.000116619	0.000827643
8143	ENSCAFG00000036688		-1.55058	0.00979055	0.0349591
1837	ENSCAFG00000005913	NOTUM	-1.54964	5.35851e-07	6.95169e-06
4293	ENSCAFG00000014175	ITGA4	-1.54843	1.04406e-11	3.21735e-10
1683	ENSCAFG00000005430		-1.54781	9.01633e-05	0.000660099
3095	ENSCAFG00000010292	DOCK10	-1.5477	1.1924e-09	2.57071e-08
1976	ENSCAFG00000006468	NLRP6	-1.54597	6.77868e-07	8.58744e-06
5699	ENSCAFG00000018871	CYP2J2	-1.54533	8.59287e-10	1.8929e-08
2266	ENSCAFG00000007496	DZIP1L	-1.5452	0.0117301	0.0405003
1607	ENSCAFG00000005194	PFKFB3	-1.5452	0.000886142	0.00471313
6848	ENSCAFG00000029243		-1.5446	0.0133426	0.0449923
1664	ENSCAFG00000005377	GASK1A	-1.54454	6.95405e-09	1.32694e-07
1819	ENSCAFG00000005870	RASGRP3	-1.54446	0.00253015	0.0114838
6533	ENSCAFG00000025128		-1.54426	3.58775e-07	4.86138e-06
1168	ENSCAFG00000003873	METTL24	-1.54301	4.14882e-06	4.32757e-05
5342	ENSCAFG00000017712	IGSF6	-1.54249	1.08193e-08	1.98285e-07
5084	ENSCAFG00000016961	LCP2	-1.54133	1.01115e-08	1.86234e-07
6951	ENSCAFG00000029747		-1.54053	0.0144135	0.0478994
6498	ENSCAFG00000024874		-1.54042	0.000863901	0.00461155
7267	ENSCAFG00000031135		-1.5403	0.000693825	0.0038267
7690	ENSCAFG00000033128		-1.53892	0.0254035	0.0756427
6996	ENSCAFG00000029947		-1.53686	0.0183873	0.0584677
1509	ENSCAFG00000004870	PCDH17	-1.53643	2.16952e-06	2.44385e-05
1969	ENSCAFG00000006448	TEX15	-1.53609	0.040307	0.108702
7119	ENSCAFG00000030472		-1.5358	0.0161899	0.0527008
3924	ENSCAFG00000013035		-1.53559	0.0060581	0.0235882
3092	ENSCAFG00000010287	TSPAN5	-1.53478	3.05196e-07	4.19414e-06
3540	ENSCAFG00000011782	GFRA1	-1.53176	0.00307982	0.0134941
5346	ENSCAFG00000017734	BEX5	-1.53135	0.00345225	0.0148338
7134	ENSCAFG00000030553		-1.52945	0.00555493	0.0219758
2304	ENSCAFG00000007617	ST8SIA4	-1.52883	1.61269e-07	2.34362e-06
2507	ENSCAFG00000008401	P2RX7	-1.52737	1.12281e-06	1.36139e-05
1855	ENSCAFG00000005991	IL5RA	-1.52731	0.0153452	0.0504457
4389	ENSCAFG00000014502	ZBTB37	-1.527	6.76598e-06	6.71438e-05
4413	ENSCAFG00000014584	TMEM106A	-1.52699	2.47492e-11	7.09593e-10
3395	ENSCAFG00000011326	PRKCA	-1.52658	1.30578e-06	1.5536e-05
8067	ENSCAFG00000036019		-1.52634	0.00898344	0.0326323
5923	ENSCAFG00000019613	GAB3	-1.52559	4.31494e-18	2.76666e-16
4774	ENSCAFG00000015878	UCHL1	-1.52412	0.00127597	0.00640261
4236	ENSCAFG00000014011		-1.52409	6.37377e-05	0.000484986
4664	ENSCAFG00000015503	SPEG	-1.52355	1.0357e-05	9.78072e-05
147	ENSCAFG00000000489		-1.52329	2.59501e-05	0.0002202
4168	ENSCAFG00000013805	CCR1	-1.52288	2.64924e-06	2.91508e-05
1477	ENSCAFG00000004768	STAC	-1.52262	0.000129823	0.000906036
4183	ENSCAFG00000013833	IL16	-1.52232	0.000364025	0.00219967
4242	ENSCAFG00000014025	TTN	-1.52174	2.37058e-08	4.09496e-07
7319	ENSCAFG00000031353	BST2	-1.52148	8.61291e-10	1.89526e-08
1573	ENSCAFG00000005057	ITIH2	-1.5208	0.0125231	0.0427802
6161	ENSCAFG00000020343	IFI44L	-1.52047	5.41943e-08	8.68084e-07
8247	ENSCAFG00000037402		-1.52001	0.00400657	0.0167908
6325	ENSCAFG00000023345	CALHM6	-1.51839	3.60381e-12	1.18611e-10
4112	ENSCAFG00000013629	PATL2	-1.51801	0.0276668	0.0808245
2380	ENSCAFG00000007905	GLRX	-1.51778	1.15121e-08	2.09944e-07
7812	ENSCAFG00000034041		-1.51738	0.00483078	0.019581
2171	ENSCAFG00000007161	SGCG	-1.51659	0.0085152	0.0312109
6504	ENSCAFG00000024903	MAFB	-1.5163	7.8409e-24	8.00239e-22
6399	ENSCAFG00000023822	FCRL5	-1.51622	4.93961e-05	0.000387522
6627	ENSCAFG00000026864	RF00015	-1.51568	0.0100201	0.0356242
4811	ENSCAFG00000015976	RASAL3	-1.51567	7.52946e-06	7.37012e-05
1141	ENSCAFG00000003788	HRC	-1.51539	0.000726786	0.00398577
3256	ENSCAFG00000010872	ADGRB2	-1.51516	2.00765e-05	0.000176764
7853	ENSCAFG00000034436		-1.51441	0.00287341	0.0127529
1007	ENSCAFG00000003332	EPHA7	-1.51432	0.000384461	0.00230936
1576	ENSCAFG00000005068	KCTD12	-1.5141	0.000275406	0.00173879
1635	ENSCAFG00000005283	CLIP4	-1.5141	3.71836e-05	0.000301604
8086	ENSCAFG00000036139		-1.51409	0.00663085	0.0253967
2179	ENSCAFG00000007196	KIAA1549L	-1.51371	0.00536496	0.0213342
6902	ENSCAFG00000029497		-1.51261	0.00561716	0.022155
4412	ENSCAFG00000014582	SERPINI1	-1.51216	2.51131e-05	0.000214159
3208	ENSCAFG00000010686	NLRP3	-1.51177	1.41852e-09	3.02595e-08
6454	ENSCAFG00000024337		-1.51155	1.06161e-05	9.98691e-05
6206	ENSCAFG00000020595	MIR199A2	-1.51138	0.000134712	0.000936332
2232	ENSCAFG00000007394	ABHD6	-1.50919	2.56203e-07	3.57832e-06
4939	ENSCAFG00000016470		-1.50916	3.84295e-05	0.000310464
4809	ENSCAFG00000015972	SLC16A13	-1.50893	7.77017e-10	1.72018e-08
1723	ENSCAFG00000005564	UCP2	-1.5086	9.59001e-05	0.000695917
7324	ENSCAFG00000031380	C1QTNF7	-1.50849	3.32101e-06	3.55749e-05
2614	ENSCAFG00000008730	KCNJ11	-1.50847	0.0234682	0.0709241
493	ENSCAFG00000001560	KIF6	-1.50832	0.000243867	0.00156905
2889	ENSCAFG00000009638	ABCG2	-1.50816	7.1712e-05	0.000538663
5647	ENSCAFG00000018713	UNC119	-1.50756	0.000319572	0.00196685
4656	ENSCAFG00000015475	DES	-1.50645	3.34566e-06	3.57873e-05
3413	ENSCAFG00000011399	RASSF8	-1.5059	4.12448e-06	4.30824e-05
3358	ENSCAFG00000011177	SLC7A7	-1.50584	1.08265e-05	0.000101594
3116	ENSCAFG00000010382	APBA2	-1.50558	0.000203047	0.00133855
2521	ENSCAFG00000008433	ENTPD1	-1.50556	3.76592e-09	7.45776e-08
1782	ENSCAFG00000005750	IDO1	-1.50555	1.17293e-07	1.75735e-06
5580	ENSCAFG00000018506	ANGPTL4	-1.50528	1.35092e-05	0.00012369
5144	ENSCAFG00000017115	DNASE2	-1.50458	0.00228816	0.0105687
4093	ENSCAFG00000013545	ARX	-1.50392	0.00015652	0.0010643
6851	ENSCAFG00000029263		-1.50368	0.000115825	0.000822532
4684	ENSCAFG00000015599		-1.50342	0.00568329	0.0223682
2946	ENSCAFG00000009839	CD101	-1.50263	3.14352e-11	8.85318e-10
2951	ENSCAFG00000009850	DNAH5	-1.50239	0.0210123	0.0650755
3982	ENSCAFG00000013237	SH3GL3	-1.50221	9.5375e-05	0.000693464
7527	ENSCAFG00000032273	FXYD6	-1.5013	1.12204e-10	2.90283e-09
973	ENSCAFG00000003236	INPP5B	-1.5007	3.77573e-36	8.75065e-34
2269	ENSCAFG00000007502	HHEX	-1.49862	0.000551774	0.00313975
2535	ENSCAFG00000008499	CHRNA2	-1.49701	0.0405219	0.109096
8370	ENSCAFG00000038345		-1.49557	0.000840029	0.00451009
[truncated: 6,715 more rows]

## Sheet: Ileum Post Versus Colon Post
N	Ensembl	Gene	log2FC	P-value	FDR
4294	ENSCAFG00000012709	GATA5	-10.7786	4.86773e-46	1.9783e-43
2060	ENSCAFG00000005976	NTS	-10.3277	2.48589e-28	3.14313e-26
884	ENSCAFG00000002518	ABCG8	-10.2005	5.66868e-45	2.18667e-42
3431	ENSCAFG00000010165	SLC5A12	-9.97133	3.51853e-22	2.55027e-20
4510	ENSCAFG00000013306	APOA4	-9.92197	9.28714e-32	1.52062e-29
3550	ENSCAFG00000010540	MTTP	-9.86846	8.8093e-32	1.45283e-29
4512	ENSCAFG00000013320	APOA1	-9.72839	5.47321e-31	8.36005e-29
4514	ENSCAFG00000013322	APOC3	-9.60196	3.15421e-19	1.80823e-17
7187	ENSCAFG00000023863	BAAT	-9.577	7.18633e-97	2.04442e-93
4570	ENSCAFG00000013469	CPO	-9.46789	1.21573e-14	4.24368e-13
7494	ENSCAFG00000028546		-9.44274	2.08209e-20	1.30541e-18
6466	ENSCAFG00000019089		-9.02357	5.4686e-18	2.80315e-16
5848	ENSCAFG00000017275	FABP6	-8.95892	5.473e-68	4.9824e-65
6230	ENSCAFG00000018358	CCL25	-8.89975	2.01364e-68	1.90952e-65
1561	ENSCAFG00000004568	CUBN	-8.62647	2.42866e-29	3.30981e-27
4583	ENSCAFG00000013498	SLC5A4	-8.43615	1.26733e-37	3.10142e-35
881	ENSCAFG00000002504	ABCG5	-8.26395	2.25559e-39	6.26035e-37
4652	ENSCAFG00000013719	RTP3	-7.99648	1.54531e-36	3.3179e-34
8591	ENSCAFG00000032963		-7.96547	3.93648e-41	1.22726e-38
1798	ENSCAFG00000005225	PLB1	-7.91371	6.43356e-40	1.83027e-37
990	ENSCAFG00000002857	UGT2A1	-7.85943	2.36577e-37	5.66763e-35
1324	ENSCAFG00000003887	APOB	-7.85505	4.24514e-49	1.97174e-46
3251	ENSCAFG00000009592	NELL2	-7.75531	1.90659e-27	2.28379e-25
4216	ENSCAFG00000012462	FABP2	-7.69356	1.04309e-36	2.28265e-34
979	ENSCAFG00000002836	UGT2A3	-7.6268	2.08925e-05	0.000151818
8526	ENSCAFG00000032625		-7.43653	1.60541e-37	3.88696e-35
3533	ENSCAFG00000010461	TM4SF20	-7.42881	2.2466e-55	1.42029e-52
161	ENSCAFG00000000439	MYRFL	-7.3577	3.70801e-55	2.28083e-52
908	ENSCAFG00000002598	ALDOB	-7.25319	3.00408e-50	1.58999e-47
3267	ENSCAFG00000009671		-7.20224	1.052e-33	1.82766e-31
71	ENSCAFG00000000193		-7.08484	1.11582e-08	1.64156e-07
3392	ENSCAFG00000010039	HSD3B2	-7.0619	6.96549e-27	7.88694e-25
1727	ENSCAFG00000005013	SLC22A13	-7.04364	5.99679e-37	1.36481e-34
5987	ENSCAFG00000017659		-6.67977	3.44689e-08	4.59834e-07
7481	ENSCAFG00000028496	HOXC5	-6.53536	2.0092e-19	1.17854e-17
1766	ENSCAFG00000005120		-6.46158	0.000563412	0.00271265
3352	ENSCAFG00000009914	PLA2G4F	-6.45617	1.57421e-09	2.69582e-08
2275	ENSCAFG00000006672	CHAT	-6.44033	2.18334e-10	4.30596e-09
8554	ENSCAFG00000032754	HKDC1	-6.42225	4.95972e-26	5.25016e-24
8368	ENSCAFG00000031970		-6.30559	7.982e-24	6.80383e-22
8402	ENSCAFG00000032092		-6.27653	2.51969e-08	3.465e-07
2486	ENSCAFG00000007310	PAH	-6.27411	0.0005418	0.00262246
8357	ENSCAFG00000031932		-6.23076	1.07691e-38	2.81716e-36
3998	ENSCAFG00000011815	PNLIP	-6.17334	8.37181e-06	6.70422e-05
3233	ENSCAFG00000009536	ABCC2	-6.09834	6.7079e-37	1.49672e-34
4651	ENSCAFG00000013716	LRRC2	-6.01529	2.09029e-07	2.39904e-06
975	ENSCAFG00000002825	GSDME	-5.94424	2.07198e-45	8.13038e-43
8046	ENSCAFG00000030737	ERICH4	-5.93966	3.27092e-34	5.95543e-32
2266	ENSCAFG00000006636	HOXC10	-5.91286	5.54899e-07	5.82785e-06
6438	ENSCAFG00000019006		-5.82806	2.80509e-31	4.34293e-29
7507	ENSCAFG00000028595		-5.77834	1.71553e-16	7.33905e-15
8040	ENSCAFG00000030716	GIMD1	-5.70311	1.44446e-35	2.90925e-33
1241	ENSCAFG00000003619	CLCN1	-5.63206	9.42081e-43	3.24861e-40
9176	ENSCAFG00000037313		-5.62263	2.5928e-08	3.55232e-07
897	ENSCAFG00000002556	ZMYND12	-5.54877	3.06037e-07	3.39595e-06
2738	ENSCAFG00000008130	REG3A	-5.54707	2.7043e-08	3.68104e-07
8158	ENSCAFG00000031160	SLC19A3	-5.53592	1.31804e-11	3.09889e-10
3924	ENSCAFG00000011628	PITX2	-5.47397	1.84187e-06	1.718e-05
7147	ENSCAFG00000023645	REEP6	-5.4734	1.88231e-19	1.10696e-17
3504	ENSCAFG00000010374	MS4A14	-5.4654	2.91184e-07	3.25174e-06
7193	ENSCAFG00000023899	CEACAM20	-5.44717	7.26767e-11	1.54296e-09
4049	ENSCAFG00000011967	SMPDL3B	-5.44092	3.27003e-12	8.44824e-11
7637	ENSCAFG00000029087	GATA4	-5.4077	2.56145e-07	2.89454e-06
1004	ENSCAFG00000002907	KLK2	-5.38173	0.00551742	0.0193424
3492	ENSCAFG00000010339	TCN1	-5.35301	2.37282e-05	0.000169874
3279	ENSCAFG00000009705	SYCP1	-5.34056	2.25742e-06	2.06167e-05
8824	ENSCAFG00000034677		-5.33954	1.57088e-20	9.98653e-19
5082	ENSCAFG00000014983	SLC2A2	-5.32686	4.16948e-06	3.58494e-05
2411	ENSCAFG00000007085	SOAT2	-5.28002	1.28644e-30	1.92618e-28
5167	ENSCAFG00000015226	SLC22A9	-5.27627	2.58789e-06	2.33259e-05
3771	ENSCAFG00000011153		-5.27118	1.86023e-30	2.69662e-28
2873	ENSCAFG00000008554	AADAC	-5.24673	1.46495e-05	0.000111025
8865	ENSCAFG00000034984		-5.24469	3.1232e-06	2.76042e-05
635	ENSCAFG00000001765	SPAM1	-5.22725	1.95255e-10	3.87878e-09
8379	ENSCAFG00000032000		-5.21933	0.0060306	0.0208555
2262	ENSCAFG00000006622	HOXC6	-5.20034	2.73271e-42	9.01359e-40
9467	ENSCAFG00000039497		-5.17976	0.000171337	0.00096188
6793	ENSCAFG00000019992	OLFM3	-5.17203	0.000497837	0.00243767
303	ENSCAFG00000000858	UNC93A	-5.14246	1.34601e-27	1.62946e-25
4741	ENSCAFG00000013966	CPS1	-5.11413	5.84408e-40	1.68361e-37
2737	ENSCAFG00000008126		-5.0962	1.51031e-09	2.59224e-08
3497	ENSCAFG00000010360		-5.07956	0.00020043	0.0011013
1756	ENSCAFG00000005076	ATP2B2	-5.05472	3.08333e-26	3.35758e-24
3280	ENSCAFG00000009713	TSHB	-5.04427	6.48278e-05	0.000410408
2649	ENSCAFG00000007784	SH2D6	-5.03986	1.61734e-47	7.07868e-45
2259	ENSCAFG00000006611	HOXC4	-5.03211	2.3993e-31	3.74011e-29
905	ENSCAFG00000002590		-5.03107	7.24943e-53	4.12474e-50
7535	ENSCAFG00000028699		-5.00981	2.22942e-29	3.07511e-27
3239	ENSCAFG00000009558	IBSP	-4.9869	1.23917e-05	9.55361e-05
9636	ENSCAFG00000040736		-4.96894	0.00291848	0.0112905
4162	ENSCAFG00000012273	GRPR	-4.9455	3.7038e-06	3.22104e-05
7560	ENSCAFG00000028801		-4.94532	2.62116e-05	0.000185651
8738	ENSCAFG00000034021		-4.94453	1.79083e-05	0.000132631
3443	ENSCAFG00000010197	TRPM5	-4.89798	2.55001e-37	6.02313e-35
9373	ENSCAFG00000038792		-4.8854	4.44075e-05	0.000293799
4799	ENSCAFG00000014146	ZNF385B	-4.88213	1.78073e-17	8.60458e-16
9387	ENSCAFG00000038871		-4.8486	6.87583e-05	0.000432046
1307	ENSCAFG00000003841	MGAM	-4.84478	6.687e-29	8.84823e-27
148	ENSCAFG00000000404	IYD	-4.81257	1.02489e-12	2.8411e-11
913	ENSCAFG00000002609	TMEM86B	-4.77665	1.33045e-30	1.97906e-28
3423	ENSCAFG00000010152	ANO3	-4.77198	4.24455e-17	1.95155e-15
8052	ENSCAFG00000030753	C32H4orf54	-4.73861	2.4446e-12	6.4469e-11
8660	ENSCAFG00000033433		-4.7349	1.46232e-05	0.000110862
3917	ENSCAFG00000011610	IL25	-4.71788	2.49192e-06	2.25591e-05
1928	ENSCAFG00000005592	SYCN	-4.71422	1.17088e-31	1.88994e-29
4754	ENSCAFG00000014023	OTC	-4.70635	6.06959e-35	1.16082e-32
7290	ENSCAFG00000024873	ARID3C	-4.6928	1.18019e-13	3.66939e-12
7780	ENSCAFG00000029705		-4.68734	0.0154761	0.0454479
9542	ENSCAFG00000040080		-4.66404	1.10338e-05	8.63245e-05
4289	ENSCAFG00000012699	HMX2	-4.64829	6.7176e-05	0.000423272
6061	ENSCAFG00000017888	CYP11A1	-4.63019	0.000153986	0.000876271
3027	ENSCAFG00000008975	THBS4	-4.60811	5.1843e-05	0.000337113
7421	ENSCAFG00000026562		-4.56613	7.64735e-05	0.000473982
8575	ENSCAFG00000032883		-4.56595	6.63135e-05	0.000418533
4635	ENSCAFG00000013680	GNAT3	-4.55463	7.84335e-05	0.000484283
3499	ENSCAFG00000010365		-4.53712	2.37456e-05	0.000169945
333	ENSCAFG00000000923	ROS1	-4.53256	2.62037e-88	5.96371e-85
9357	ENSCAFG00000038700		-4.53247	2.44636e-06	2.21731e-05
6476	ENSCAFG00000019126	CREB3L3	-4.52815	1.56021e-24	1.40908e-22
8986	ENSCAFG00000035889		-4.52568	0.000113725	0.000671581
9004	ENSCAFG00000036022		-4.51249	0.000742702	0.00344786
9579	ENSCAFG00000040334		-4.51123	0.000741065	0.00344202
5989	ENSCAFG00000017663	SIGLEC15	-4.50734	6.78512e-11	1.44862e-09
2876	ENSCAFG00000008562	CALCA	-4.49104	0.000632158	0.0029986
1114	ENSCAFG00000003221		-4.48249	1.16114e-13	3.61509e-12
9197	ENSCAFG00000037460		-4.48101	0.000445587	0.00221586
174	ENSCAFG00000000493	OSR2	-4.4782	9.59367e-18	4.78821e-16
9339	ENSCAFG00000038510		-4.47337	5.87302e-06	4.85875e-05
4176	ENSCAFG00000012323		-4.47291	0.00840442	0.0274664
9353	ENSCAFG00000038663		-4.45591	0.00405513	0.0149289
8279	ENSCAFG00000031623		-4.44096	0.00658133	0.0224396
7555	ENSCAFG00000028789	GADL1	-4.43202	3.19661e-05	0.000220259
8610	ENSCAFG00000033044		-4.41681	0.017337	0.0499206
1111	ENSCAFG00000003213	STRA8	-4.41678	1.16402e-08	1.70476e-07
8583	ENSCAFG00000032922		-4.41001	0.00656804	0.0224148
7456	ENSCAFG00000028009		-4.3993	7.38924e-12	1.80635e-10
9237	ENSCAFG00000037778		-4.38444	0.00321329	0.0122354
3260	ENSCAFG00000009644	PKD2L1	-4.38235	1.53029e-07	1.80736e-06
4291	ENSCAFG00000012703		-4.37692	3.81844e-34	6.89714e-32
5407	ENSCAFG00000015956		-4.36857	0.000421858	0.00211245
6621	ENSCAFG00000019507	AJAP1	-4.3666	5.48898e-07	5.76762e-06
9105	ENSCAFG00000036906		-4.36442	5.95627e-05	0.00038089
7418	ENSCAFG00000026490	MIR296	-4.36433	0.00444915	0.0161419
4125	ENSCAFG00000012147		-4.35667	0.000622628	0.00296142
8990	ENSCAFG00000035906		-4.35653	0.00236933	0.00947027
4733	ENSCAFG00000013943	LRFN5	-4.3556	0.00430313	0.0157023
9394	ENSCAFG00000038954		-4.34951	9.85445e-05	0.000591605
7120	ENSCAFG00000023524	TMEM88B	-4.34845	0.0012584	0.00548029
1808	ENSCAFG00000005246	CCK	-4.34437	1.17053e-07	1.41251e-06
8745	ENSCAFG00000034101		-4.33572	0.000453686	0.0022471
614	ENSCAFG00000001681	DMRTA1	-4.32361	2.25894e-05	0.000162694
5709	ENSCAFG00000016931	SYNDIG1L	-4.32156	2.32587e-08	3.22378e-07
8698	ENSCAFG00000033737		-4.31107	1.84118e-23	1.50732e-21
8499	ENSCAFG00000032527		-4.2924	0.00359077	0.0134655
8512	ENSCAFG00000032578		-4.285	0.0119248	0.0366608
4982	ENSCAFG00000014653	G6PC	-4.28376	8.628e-21	5.59444e-19
3325	ENSCAFG00000009842	OPCML	-4.26277	1.0649e-05	8.35725e-05
7499	ENSCAFG00000028559	SLC25A45	-4.25956	3.85996e-10	7.31465e-09
5555	ENSCAFG00000016480	LGI2	-4.25695	0.000267688	0.00141649
4697	ENSCAFG00000013838	MASP1	-4.25679	2.01943e-19	1.17952e-17
8667	ENSCAFG00000033488		-4.25296	0.00518374	0.0183823
4641	ENSCAFG00000013693	DUOX2	-4.24166	1.30779e-18	7.12059e-17
2807	ENSCAFG00000008348	TM4SF4	-4.22915	2.99933e-18	1.59864e-16
9603	ENSCAFG00000040515		-4.22246	0.000343285	0.00176004
3370	ENSCAFG00000009976	TBX15	-4.22173	0.00193678	0.00796268
4727	ENSCAFG00000013923	SUSD2	-4.19978	5.38959e-29	7.21539e-27
5451	ENSCAFG00000016102		-4.19751	5.95819e-14	1.93995e-12
8991	ENSCAFG00000035913		-4.18409	0.000140959	0.000812585
9319	ENSCAFG00000038398		-4.15818	0.000237202	0.00127503
9165	ENSCAFG00000037252		-4.14869	0.000184377	0.00102372
6071	ENSCAFG00000017914	RADX	-4.14743	7.22709e-06	5.87224e-05
5450	ENSCAFG00000016101	GPRIN2	-4.14707	0.000176353	0.000985907
3344	ENSCAFG00000009900		-4.1432	0.0031025	0.0118772
2067	ENSCAFG00000006008	SLC10A2	-4.13821	9.74583e-18	4.84291e-16
3605	ENSCAFG00000010688		-4.13689	0.0381671	0.0947269
8265	ENSCAFG00000031563		-4.13479	0.00155979	0.00660205
1052	ENSCAFG00000003020	AFP	-4.13437	6.44585e-25	6.18992e-23
1258	ENSCAFG00000003676		-4.12931	4.28212e-41	1.31698e-38
8803	ENSCAFG00000034575		-4.11756	0.00483199	0.017321
7131	ENSCAFG00000023570	HAPLN4	-4.11624	9.12775e-27	1.02334e-24
3764	ENSCAFG00000011135	NPPC	-4.09833	0.000184933	0.00102656
15	ENSCAFG00000000056	CDH7	-4.08857	0.0094368	0.0302454
8770	ENSCAFG00000034282		-4.08538	0.000328289	0.00169692
3008	ENSCAFG00000008898	PRKG2	-4.07618	3.3277e-07	3.66579e-06
9474	ENSCAFG00000039553		-4.07162	0.000606585	0.00289442
7486	ENSCAFG00000028511		-4.06984	8.18302e-40	2.29923e-37
6551	ENSCAFG00000019330	ASPA	-4.06269	4.65988e-15	1.69959e-13
9255	ENSCAFG00000037885		-4.05578	0.000111368	0.000659544
288	ENSCAFG00000000825	SLC30A8	-4.03353	5.03145e-07	5.33849e-06
2305	ENSCAFG00000006758	NPHS1	-4.03268	0.0136236	0.040959
8823	ENSCAFG00000034671		-4.02221	0.00220798	0.00890823
4065	ENSCAFG00000012000	TRIM29	-4.00732	2.42946e-15	9.16951e-14
4213	ENSCAFG00000012455	TREH	-3.97817	9.7207e-18	4.84099e-16
65	ENSCAFG00000000170	MC2R	-3.96893	0.0419059	0.102069
8735	ENSCAFG00000033998		-3.96749	0.0384004	0.0952124
1632	ENSCAFG00000004736	BEND7	-3.96087	3.04169e-58	2.09775e-55
1768	ENSCAFG00000005126	LCT	-3.95453	3.93969e-10	7.45952e-09
6443	ENSCAFG00000019012	FAM151A	-3.95111	1.62495e-16	6.96464e-15
6030	ENSCAFG00000017804	GLRA4	-3.95102	0.0030864	0.0118295
9446	ENSCAFG00000039333		-3.93791	0.00123159	0.00538309
5246	ENSCAFG00000015538	PCDH15	-3.93012	1.10484e-12	3.05157e-11
9062	ENSCAFG00000036507		-3.92875	2.04054e-06	1.88019e-05
9599	ENSCAFG00000040468		-3.92156	0.00141703	0.00608152
1235	ENSCAFG00000003609	GJB4	-3.91624	0.00144448	0.0061853
9598	ENSCAFG00000040466		-3.91567	0.00560941	0.0196399
5952	ENSCAFG00000017571	CACNG3	-3.91381	0.0205813	0.0573789
1802	ENSCAFG00000005235	CALML5	-3.91104	0.000785746	0.00362146
9631	ENSCAFG00000040705		-3.90423	0.00438486	0.0159493
6255	ENSCAFG00000018422	FBN3	-3.9004	5.08315e-06	4.27522e-05
5836	ENSCAFG00000017251	GABRB2	-3.89946	0.000249203	0.00133199
4517	ENSCAFG00000013327	APOA5	-3.89544	0.00242224	0.00964448
8209	ENSCAFG00000031341	PLSCR5	-3.8931	5.10013e-08	6.58762e-07
7386	ENSCAFG00000025557		-3.88857	0.000163412	0.000923732
9556	ENSCAFG00000040154		-3.88565	0.017795	0.0509814
4709	ENSCAFG00000013879	CCR9	-3.87809	1.35104e-13	4.16081e-12
1746	ENSCAFG00000005052	CYP2B6	-3.86415	6.67017e-14	2.15941e-12
8911	ENSCAFG00000035323		-3.85924	2.81072e-05	0.000196889
7482	ENSCAFG00000028502		-3.85881	0.000148464	0.000849611
7305	ENSCAFG00000024961		-3.84976	0.0353717	0.0891509
959	ENSCAFG00000002768	IMPG1	-3.83723	2.02345e-06	1.86823e-05
9137	ENSCAFG00000037129		-3.83189	0.00015284	0.000871144
9053	ENSCAFG00000036436		-3.82824	0.00570166	0.0199086
2849	ENSCAFG00000008476		-3.82231	0.0018808	0.00775738
6093	ENSCAFG00000017972	FRMPD3	-3.81619	8.06707e-05	0.000496477
1723	ENSCAFG00000004994	SYN2	-3.81434	9.39424e-35	1.76697e-32
7065	ENSCAFG00000023164		-3.81111	0.00904024	0.0292254
7269	ENSCAFG00000024648	LRRC43	-3.80513	7.03164e-05	0.000440984
7506	ENSCAFG00000028585		-3.80509	1.06093e-09	1.87612e-08
4865	ENSCAFG00000014329	TM6SF2	-3.80051	7.28542e-29	9.58432e-27
4273	ENSCAFG00000012678		-3.79557	0.018382	0.0523206
1948	ENSCAFG00000005656	SLC15A1	-3.78031	6.51103e-06	5.33614e-05
8286	ENSCAFG00000031651	CRYGA	-3.77594	0.0150317	0.0443199
9023	ENSCAFG00000036213		-3.77362	0.000246912	0.00132175
9533	ENSCAFG00000040029		-3.77185	0.00443975	0.0161232
3508	ENSCAFG00000010384	DNAH7	-3.76709	1.35307e-05	0.000103372
338	ENSCAFG00000000929		-3.76416	5.4381e-06	4.54353e-05
7295	ENSCAFG00000024889	CD1B	-3.7572	9.52783e-12	2.28497e-10
9633	ENSCAFG00000040726		-3.75436	0.0145101	0.0431623
4195	ENSCAFG00000012396	PHYHIPL	-3.75244	1.85726e-16	7.93049e-15
9502	ENSCAFG00000039784		-3.74679	0.00330289	0.0125222
8174	ENSCAFG00000031219		-3.7449	0.00674374	0.0228837
5406	ENSCAFG00000015953	KRT35	-3.74306	2.51788e-05	0.000178964
8979	ENSCAFG00000035849		-3.73362	0.0100169	0.0317159
5628	ENSCAFG00000016726	DRD1	-3.73209	6.60302e-23	5.1115e-21
2271	ENSCAFG00000006655	ADGRD1	-3.73059	1.46476e-20	9.37806e-19
7616	ENSCAFG00000028984		-3.72701	0.00616551	0.0212382
7312	ENSCAFG00000025016	CXCL6	-3.71873	8.28567e-12	2.01038e-10
8904	ENSCAFG00000035279		-3.7094	8.69003e-12	2.104e-10
2324	ENSCAFG00000006812	TMEM132D	-3.70576	0.0103214	0.0325082
5788	ENSCAFG00000017132	IL27	-3.69601	5.73096e-10	1.05869e-08
8982	ENSCAFG00000035865		-3.68904	4.93246e-06	4.16541e-05
2867	ENSCAFG00000008528	GPR87	-3.68798	0.0368366	0.0921685
4610	ENSCAFG00000013590	C37H2orf80	-3.68451	0.00114361	0.00505094
6982	ENSCAFG00000020796	RF00100	-3.68418	0.0188219	0.0533194
4095	ENSCAFG00000012074	C24H20orf85	-3.67888	0.00546701	0.0192041
8957	ENSCAFG00000035687		-3.67823	0.00122595	0.00536052
9333	ENSCAFG00000038474		-3.67267	0.00707936	0.0238872
1368	ENSCAFG00000004018	CNTN5	-3.6627	0.0285595	0.0749262
8601	ENSCAFG00000033006		-3.65668	0.0116026	0.035815
3925	ENSCAFG00000011630		-3.65165	0.00154502	0.00654808
8094	ENSCAFG00000030928		-3.65108	0.00413811	0.0152024
2328	ENSCAFG00000006823	GPR12	-3.63362	0.000394644	0.00199063
9246	ENSCAFG00000037831		-3.63203	0.0157867	0.0462049
5690	ENSCAFG00000016899	GIP	-3.62378	3.95835e-09	6.37115e-08
4288	ENSCAFG00000012698	HMX3	-3.6079	0.000320655	0.00166085
9341	ENSCAFG00000038524		-3.60432	0.00604481	0.0208952
9252	ENSCAFG00000037873		-3.60424	0.00643072	0.0220351
7304	ENSCAFG00000024953		-3.60197	3.06294e-05	0.000212493
9191	ENSCAFG00000037401		-3.60111	0.034814	0.0880663
1849	ENSCAFG00000005365	DGAT2	-3.59761	9.45363e-09	1.41549e-07
5044	ENSCAFG00000014851	CLDN11	-3.5974	1.65241e-14	5.67227e-13
9351	ENSCAFG00000038647		-3.59081	0.000537827	0.00260489
5745	ENSCAFG00000017025		-3.58743	0.0044956	0.0162793
2162	ENSCAFG00000006354	CDKL4	-3.58651	1.16004e-14	4.06175e-13
3586	ENSCAFG00000010638		-3.58328	0.00401026	0.0147947
8708	ENSCAFG00000033821		-3.57928	0.00990258	0.0314415
7842	ENSCAFG00000029953		-3.57803	1.70598e-06	1.60175e-05
8924	ENSCAFG00000035396		-3.57637	0.000493306	0.00241842
8938	ENSCAFG00000035512		-3.57603	0.000111106	0.000658555
5543	ENSCAFG00000016445		-3.56154	0.00528712	0.0186731
9547	ENSCAFG00000040104		-3.55214	0.00337165	0.0127235
8716	ENSCAFG00000033871		-3.54643	1.4791e-11	3.4526e-10
8974	ENSCAFG00000035819		-3.52651	0.0323916	0.0829153
8851	ENSCAFG00000034909		-3.52651	0.00833671	0.0272961
7379	ENSCAFG00000025484		-3.52631	0.0318618	0.081789
5906	ENSCAFG00000017443	DHRS7C	-3.52528	0.0346681	0.0878142
9523	ENSCAFG00000039951		-3.52502	0.0347436	0.0879465
9350	ENSCAFG00000038646		-3.52324	0.00374999	0.0139682
9456	ENSCAFG00000039419		-3.51951	0.00520176	0.0184346
9149	ENSCAFG00000037178		-3.51932	0.000443485	0.00220811
8585	ENSCAFG00000032928		-3.51681	0.0138912	0.0416151
7278	ENSCAFG00000024759	TAS2R41	-3.5114	0.000450292	0.00223597
6434	ENSCAFG00000018996	CDH10	-3.5073	0.00254455	0.0100646
1156	ENSCAFG00000003333	GRIK3	-3.50373	0.000784371	0.00361659
7420	ENSCAFG00000026520		-3.50153	0.0292582	0.0763982
209	ENSCAFG00000000614	LY6G6C	-3.48067	0.0171569	0.0494583
1346	ENSCAFG00000003937	GPR22	-3.4726	0.0271734	0.0720037
4780	ENSCAFG00000014090	LY6D	-3.4711	0.0145641	0.0432833
9295	ENSCAFG00000038204		-3.46748	0.00906237	0.0292844
6625	ENSCAFG00000019516	PCSK4	-3.46316	1.07744e-11	2.56232e-10
4581	ENSCAFG00000013495	OLR1	-3.46136	6.76857e-06	5.53127e-05
9490	ENSCAFG00000039702		-3.45932	0.0161017	0.0469396
4069	ENSCAFG00000012005	PRLHR	-3.45893	0.0390054	0.0965548
9219	ENSCAFG00000037662		-3.45621	4.0848e-05	0.000273028
967	ENSCAFG00000002801	NPY	-3.44544	2.33155e-08	3.22968e-07
8713	ENSCAFG00000033851		-3.44499	3.81054e-11	8.41165e-10
8448	ENSCAFG00000032302		-3.44483	0.0348755	0.088168
4778	ENSCAFG00000014088	TBATA	-3.44461	3.02796e-18	1.61012e-16
5553	ENSCAFG00000016474	ETV3L	-3.44322	0.0013525	0.00582986
4489	ENSCAFG00000013250	RGS5	-3.44287	1.18423e-24	1.09561e-22
9198	ENSCAFG00000037462		-3.44243	0.00785477	0.0259949
1216	ENSCAFG00000003526	BRINP1	-3.43909	0.0141729	0.0423086
7249	ENSCAFG00000024407	QRFP	-3.43676	0.000468706	0.00231244
9096	ENSCAFG00000036824		-3.4367	0.00181466	0.00751348
936	ENSCAFG00000002695	LHCGR	-3.43498	0.000942513	0.00426285
8521	ENSCAFG00000032612		-3.42949	0.000697679	0.0032665
3311	ENSCAFG00000009813	DBX1	-3.424	0.0388294	0.0961713
8582	ENSCAFG00000032921		-3.42347	0.00772115	0.0256234
2086	ENSCAFG00000006068	ADRA1D	-3.42143	0.000289248	0.00151897
4268	ENSCAFG00000012667	CYBRD1	-3.42037	1.39161e-45	5.55641e-43
9655	ENSCAFG00000040847		-3.41786	0.0144459	0.0430108
8725	ENSCAFG00000033935		-3.41089	0.0231687	0.0634839
2770	ENSCAFG00000008244	GJD2	-3.40956	1.58172e-10	3.18569e-09
757	ENSCAFG00000002080	ST6GAL2	-3.40879	9.96022e-12	2.38365e-10
9057	ENSCAFG00000036472		-3.40394	0.000834701	0.00382464
4024	ENSCAFG00000011895	PTAFR	-3.40231	2.40986e-13	7.18822e-12
7936	ENSCAFG00000030298		-3.39974	0.00967819	0.0308755
6116	ENSCAFG00000018023	GP2	-3.3958	3.82865e-18	1.99854e-16
1266	ENSCAFG00000003696	CLGN	-3.39495	1.59125e-06	1.50771e-05
9522	ENSCAFG00000039934		-3.39325	4.21552e-13	1.21291e-11
7564	ENSCAFG00000028820		-3.39015	0.00956973	0.0305981
9170	ENSCAFG00000037287		-3.38788	0.0010098	0.00452492
3856	ENSCAFG00000011433	CEBPE	-3.37878	3.3024e-09	5.36853e-08
3548	ENSCAFG00000010532	SPHKAP	-3.37751	0.0101163	0.0319641
8766	ENSCAFG00000034262		-3.37305	0.00205225	0.00837648
4330	ENSCAFG00000012827	TCN2	-3.36568	6.9618e-26	7.20544e-24
5754	ENSCAFG00000017048	FLVCR2	-3.35778	2.31352e-14	7.80051e-13
4836	ENSCAFG00000014243		-3.35695	0.0200347	0.0561056
9028	ENSCAFG00000036248		-3.3558	0.00181474	0.00751348
7143	ENSCAFG00000023624		-3.35409	0.0130866	0.0396431
300	ENSCAFG00000000843	UPK3A	-3.35279	0.00104419	0.00466339
9411	ENSCAFG00000039046		-3.35114	0.0198517	0.055696
4480	ENSCAFG00000013219	BNC1	-3.35057	0.0449512	0.108087
4645	ENSCAFG00000013701	DUOXA2	-3.34645	1.18874e-08	1.73538e-07
6599	ENSCAFG00000019464	SLC34A3	-3.34476	1.1786e-19	7.05888e-18
8622	ENSCAFG00000033149		-3.33956	0.0478784	0.113762
3681	ENSCAFG00000010908		-3.33823	0.00911298	0.0294146
5323	ENSCAFG00000015750	IQSEC3	-3.33756	2.74e-08	3.72296e-07
4701	ENSCAFG00000013849	CFAP161	-3.33417	0.00453399	0.0163857
3539	ENSCAFG00000010482		-3.33	3.55661e-08	4.73639e-07
8686	ENSCAFG00000033629		-3.32875	0.00657827	0.0224359
9135	ENSCAFG00000037122		-3.32752	0.0415967	0.101446
7672	ENSCAFG00000029224	HBM	-3.32079	0.0171064	0.0493582
3393	ENSCAFG00000010046	KLHDC8A	-3.31708	0.0127675	0.0388212
4457	ENSCAFG00000013148	GRIN2B	-3.31611	0.000263217	0.00139836
4296	ENSCAFG00000012713	KIF1A	-3.31273	2.34432e-15	8.86286e-14
1087	ENSCAFG00000003125	ITPRID1	-3.31233	2.21355e-12	5.87844e-11
3057	ENSCAFG00000009051	SLC26A7	-3.3086	0.0014922	0.00635615
8416	ENSCAFG00000032136		-3.30723	0.045931	0.109978
8546	ENSCAFG00000032734	KCNK13	-3.30554	1.60329e-07	1.88614e-06
3553	ENSCAFG00000010548	DNER	-3.30268	1.51183e-09	2.5929e-08
4056	ENSCAFG00000011978	POU2F3	-3.29435	5.25768e-17	2.38366e-15
8595	ENSCAFG00000032980		-3.29099	0.0361749	0.0908223
7214	ENSCAFG00000024030	CD1C	-3.28928	3.31165e-14	1.10029e-12
9211	ENSCAFG00000037568		-3.28918	0.00308825	0.0118326
9003	ENSCAFG00000036021		-3.28802	0.0133704	0.0403685
2894	ENSCAFG00000008607	SOX6	-3.28702	1.45605e-15	5.655e-14
792	ENSCAFG00000002172	DIRAS2	-3.28698	1.20552e-13	3.73795e-12
8888	ENSCAFG00000035162		-3.27908	0.00703213	0.0237595
8171	ENSCAFG00000031207	SPIN3	-3.27849	0.00793294	0.026204
844	ENSCAFG00000002357	PAX5	-3.27228	0.0104922	0.0329402
8800	ENSCAFG00000034554		-3.27043	0.0271482	0.0719619
1532	ENSCAFG00000004493	PROC	-3.2672	0.000642567	0.00304147
4676	ENSCAFG00000013794	CCR3	-3.2672	2.12251e-15	8.07796e-14
4818	ENSCAFG00000014197	RUNDC3A	-3.25748	1.89422e-11	4.3767e-10
9512	ENSCAFG00000039871		-3.25748	0.0173964	0.0500725
7431	ENSCAFG00000026901	RF00100	-3.25744	0.00272512	0.0106767
8609	ENSCAFG00000033042		-3.25024	7.17454e-05	0.000448217
2722	ENSCAFG00000008027	GDF5	-3.24242	0.0237355	0.0647354
8791	ENSCAFG00000034482		-3.24161	0.0252745	0.0680011
6993	ENSCAFG00000021359	RF00001	-3.24101	0.0195617	0.0550099
3578	ENSCAFG00000010623	SORCS3	-3.23942	5.38245e-07	5.66863e-06
8898	ENSCAFG00000035214		-3.2369	0.00856459	0.0278858
5121	ENSCAFG00000015085	PLA2G2D	-3.23066	0.0199141	0.0558502
9584	ENSCAFG00000040364		-3.2275	0.021161	0.0587179
3173	ENSCAFG00000009376	R3HDML	-3.22457	2.8614e-12	7.46818e-11
6981	ENSCAFG00000020707	RF00026	-3.22399	0.0046446	0.0167231
8436	ENSCAFG00000032236		-3.21981	0.0274916	0.072703
7004	ENSCAFG00000022122	RF00100	-3.21909	0.000450592	0.00223664
3728	ENSCAFG00000011016	HABP2	-3.21737	0.0115845	0.0357735
7815	ENSCAFG00000029844		-3.21683	0.000348333	0.00178071
4720	ENSCAFG00000013901	APOBEC1	-3.21548	8.72807e-13	2.42839e-11
9007	ENSCAFG00000036036		-3.21409	0.0182786	0.052072
1257	ENSCAFG00000003670	TRPV5	-3.21388	0.00343919	0.0129483
5694	ENSCAFG00000016906	GUCY2D	-3.20762	5.14819e-07	5.45219e-06
808	ENSCAFG00000002234	BARX1	-3.20246	0.00560419	0.0196255
7712	ENSCAFG00000029400		-3.19855	0.0177293	0.0508252
3154	ENSCAFG00000009327	ADGRG7	-3.19032	1.05914e-15	4.16322e-14
9329	ENSCAFG00000038448		-3.18487	0.0099378	0.0315226
9492	ENSCAFG00000039707		-3.18345	0.00281058	0.010945
495	ENSCAFG00000001376	SLC26A8	-3.18257	0.00470646	0.0169217
7237	ENSCAFG00000024261	HS3ST6	-3.18202	2.32754e-31	3.65328e-29
450	ENSCAFG00000001244	REEP2	-3.18113	4.5243e-15	1.65811e-13
4965	ENSCAFG00000014612	CXCR2	-3.17968	3.60038e-17	1.67226e-15
816	ENSCAFG00000002273	GCM1	-3.17917	2.83415e-07	3.17277e-06
8926	ENSCAFG00000035407		-3.17907	0.00819328	0.0268994
9131	ENSCAFG00000037107		-3.17653	0.0372263	0.092878
1051	ENSCAFG00000003016	ALB	-3.17439	0.0164819	0.0478581
882	ENSCAFG00000002509	ERMAP	-3.17251	0.0419237	0.10208
8313	ENSCAFG00000031780		-3.1719	0.0169062	0.0488842
4696	ENSCAFG00000013834	NPHS2	-3.17078	0.00537124	0.0189028
7315	ENSCAFG00000025069	GABRA2	-3.17061	0.0128467	0.039015
723	ENSCAFG00000001991		-3.16999	0.0396684	0.0977636
8721	ENSCAFG00000033909		-3.16809	0.0251035	0.0676611
7211	ENSCAFG00000023992	ADGRE3	-3.16709	8.13854e-27	9.16956e-25
832	ENSCAFG00000002316	MLIP	-3.16655	3.63606e-10	6.91337e-09
6996	ENSCAFG00000021654	RF00100	-3.16482	0.0314641	0.0809051
6602	ENSCAFG00000019469	ONECUT3	-3.16173	0.0326147	0.0834113
9433	ENSCAFG00000039214		-3.15944	0.0302893	0.0784427
1553	ENSCAFG00000004547	KCTD4	-3.15603	0.00730142	0.0244912
1903	ENSCAFG00000005505	PGM2L1	-3.15585	1.0573e-26	1.17381e-24
6945	ENSCAFG00000020397	CDH16	-3.14854	5.82644e-07	6.10234e-06
7176	ENSCAFG00000023787	NCR1	-3.148	4.56235e-15	1.66669e-13
9082	ENSCAFG00000036722		-3.14378	0.0142826	0.042586
7716	ENSCAFG00000029417	PNMA8C	-3.1352	0.0443472	0.106917
1036	ENSCAFG00000002984	NPC1L1	-3.13413	6.36871e-10	1.16703e-08
8596	ENSCAFG00000032981		-3.13026	1.65932e-07	1.94461e-06
9309	ENSCAFG00000038318		-3.12621	0.0427061	NA
7984	ENSCAFG00000030501		-3.12438	0.0150977	0.0444684
8253	ENSCAFG00000031511	RF00026	-3.12371	0.0183146	0.0521549
3579	ENSCAFG00000010624	BRINP3	-3.12122	0.0282843	0.0743622
6983	ENSCAFG00000020847	RF00026	-3.11944	0.00137839	0.00592908
7546	ENSCAFG00000028751	C28H10orf71	-3.11935	0.0332399	NA
9097	ENSCAFG00000036833		-3.11761	2.0467e-05	0.000149154
1722	ENSCAFG00000004993	CEACAM24	-3.11693	5.47383e-13	1.55335e-11
4155	ENSCAFG00000012245	EDN3	-3.10899	1.87818e-20	1.18409e-18
9305	ENSCAFG00000038295		-3.10536	1.75437e-06	1.64379e-05
8932	ENSCAFG00000035464		-3.09739	0.0410513	0.100376
5291	ENSCAFG00000015678		-3.09267	1.89827e-06	1.76554e-05
8065	ENSCAFG00000030794		-3.08818	0.0343309	NA
205	ENSCAFG00000000609	ADM2	-3.08746	0.0058431	0.0203121
6639	ENSCAFG00000019545	CHD5	-3.08647	1.39414e-07	1.65948e-06
4603	ENSCAFG00000013553	CLEC12B	-3.08504	0.00372257	0.0138983
8758	ENSCAFG00000034200		-3.08399	0.003054	0.0117211
7406	ENSCAFG00000026059	RF00026	-3.08225	0.0497189	0.117259
8930	ENSCAFG00000035445		-3.07774	0.016292	0.0474134
3795	ENSCAFG00000011211	ECEL1	-3.06706	1.30214e-12	3.5534e-11
5084	ENSCAFG00000014990		-3.06564	0.000178431	0.000996298
6702	ENSCAFG00000019725	C2CD4C	-3.06551	0.00896557	0.0290252
581	ENSCAFG00000001584	TREML1	-3.06326	0.00372265	0.0138983
9243	ENSCAFG00000037814		-3.06319	0.0491869	NA
7402	ENSCAFG00000025950	RF00026	-3.05875	0.0113408	0.0351498
9526	ENSCAFG00000039996		-3.05729	2.6294e-05	0.00018602
9510	ENSCAFG00000039860		-3.0568	0.00114185	0.0050451
5510	ENSCAFG00000016325	CNIH3	-3.0558	0.00196435	0.00806398
1252	ENSCAFG00000003651	CSMD2	-3.0536	6.87158e-08	8.70769e-07
9263	ENSCAFG00000037934		-3.05312	0.001481	0.0063132
8322	ENSCAFG00000031805	NPC1L1	-3.05076	1.18401e-10	2.4475e-09
1437	ENSCAFG00000004236	ATP6V0A4	-3.0492	7.55643e-07	7.72235e-06
1163	ENSCAFG00000003363	CHRM2	-3.04896	4.06991e-13	1.17742e-11
8759	ENSCAFG00000034216		-3.04658	0.00948931	0.0303837
1735	ENSCAFG00000005025	SLC22A14	-3.04258	0.0015849	0.00669961
6174	ENSCAFG00000018193	RASL10B	-3.04017	2.17747e-14	7.3636e-13
9413	ENSCAFG00000039068		-3.03918	0.0416898	0.101619
3875	ENSCAFG00000011494	PEX5L	-3.03523	0.00213086	0.00865454
1217	ENSCAFG00000003532	AASS	-3.03262	1.00468e-11	2.40184e-10
4891	ENSCAFG00000014397	SI	-3.02698	1.64093e-17	7.94593e-16
7361	ENSCAFG00000025366	C28H10orf62	-3.02304	0.00220249	0.00888889
9325	ENSCAFG00000038425		-3.0229	0.0413798	0.100993
2791	ENSCAFG00000008316	FAM169A	-3.02208	0.000176993	0.000988999
9011	ENSCAFG00000036052		-3.02179	0.000343567	0.00176109
9352	ENSCAFG00000038659		-3.01728	0.0494828	0.11686
4476	ENSCAFG00000013198	FAM234B	-3.01611	3.73289e-27	4.42484e-25
9193	ENSCAFG00000037420		-3.01529	0.0034083	0.012849
365	ENSCAFG00000001006	CLVS2	-3.01426	0.0348775	0.088168
4685	ENSCAFG00000013815	XCR1	-3.01015	2.46377e-33	4.24796e-31
4639	ENSCAFG00000013691	PRG4	-3.00739	8.02231e-13	2.24024e-11
5119	ENSCAFG00000015080	MMP7	-3.00489	7.11963e-05	0.000445398
7428	ENSCAFG00000026795	cfa-mir-1835	-3.00321	0.000289258	0.00151897
9207	ENSCAFG00000037505		-3.003	0.0342686	0.0869475
240	ENSCAFG00000000706	IL17REL	-2.99803	0.00647356	0.0221585
7396	ENSCAFG00000025722	cfa-mir-802	-2.99617	0.0403678	NA
684	ENSCAFG00000001878	GABRG1	-2.99568	6.82981e-09	1.04914e-07
3298	ENSCAFG00000009785	ADTRP	-2.99565	1.92118e-15	7.3486e-14
9531	ENSCAFG00000040024		-2.99318	0.0173448	0.0499368
8958	ENSCAFG00000035689		-2.98673	0.0382782	0.0949509
2637	ENSCAFG00000007759	LIX1	-2.9862	0.00023806	0.00127904
5489	ENSCAFG00000016256	CLEC17A	-2.98476	0.00281195	0.010945
988	ENSCAFG00000002855		-2.9827	5.21296e-08	6.72573e-07
267	ENSCAFG00000000786	CSMD3	-2.9814	0.00310154	0.0118755
9090	ENSCAFG00000036794		-2.98051	2.09195e-05	0.000151965
5272	ENSCAFG00000015626	NWD1	-2.97851	2.25475e-06	2.06005e-05
7362	ENSCAFG00000025371	MGAM2	-2.97561	8.86256e-12	2.13962e-10
6176	ENSCAFG00000018195	SLC47A1	-2.97308	0.00580978	0.020224
8993	ENSCAFG00000035949		-2.97265	0.000377159	0.00191248
7755	ENSCAFG00000029611		-2.97174	0.00489514	0.0175226
9489	ENSCAFG00000039694		-2.97165	0.0466081	NA
9236	ENSCAFG00000037760		-2.97097	0.0478024	0.113634
6660	ENSCAFG00000019631	F8	-2.97086	3.89655e-06	3.37578e-05
1019	ENSCAFG00000002951	SNAP91	-2.96553	0.00372219	0.0138983
3909	ENSCAFG00000011585	PCNX2	-2.96549	2.99493e-08	4.0452e-07
8830	ENSCAFG00000034709		-2.96486	0.00018937	0.00104812
1597	ENSCAFG00000004649		-2.96335	0.0287221	0.0752833
7497	ENSCAFG00000028556		-2.96124	0.0472617	NA
9663	ENSCAFG00000040919		-2.96124	0.0472617	NA
5326	ENSCAFG00000015756	SLC6A12	-2.95998	0.0115117	0.0355922
9366	ENSCAFG00000038769		-2.95916	0.00016426	0.000927643
6005	ENSCAFG00000017706	OTOA	-2.95765	5.29976e-05	0.000343541
2667	ENSCAFG00000007857	SCRG1	-2.95314	0.0267274	0.0711512
3863	ENSCAFG00000011454	SLC7A8	-2.9527	1.13154e-14	3.97418e-13
8742	ENSCAFG00000034087		-2.95243	0.0104161	0.0327475
3965	ENSCAFG00000011738		-2.95043	3.71414e-09	5.99504e-08
9152	ENSCAFG00000037195		-2.94702	0.0340193	0.0864113
3071	ENSCAFG00000009107	NKX3-1	-2.9467	0.000125506	0.00073335
9277	ENSCAFG00000038017		-2.94664	0.0142888	0.0425988
9070	ENSCAFG00000036624		-2.94652	0.0187965	0.0532606
883	ENSCAFG00000002515	MACC1	-2.94585	0.0184545	0.0525072
2527	ENSCAFG00000007419	DNASE1L3	-2.93678	1.14185e-08	1.67661e-07
8417	ENSCAFG00000032137		-2.93559	0.0408989	0.100174
789	ENSCAFG00000002165	PKHD1	-2.93427	6.8602e-06	5.5961e-05
6693	ENSCAFG00000019706		-2.93093	0.014978	0.0442132
3953	ENSCAFG00000011709	B3GALT1	-2.92869	0.00065732	0.00309842
8602	ENSCAFG00000033012		-2.92677	0.0289066	0.0756364
9164	ENSCAFG00000037248		-2.92058	0.0307043	0.0793189
9304	ENSCAFG00000038272		-2.91713	0.0285524	0.0749162
845	ENSCAFG00000002358	VWA3B	-2.91469	0.000189905	0.00105032
9306	ENSCAFG00000038307		-2.91363	0.0242646	0.0658368
1333	ENSCAFG00000003904	FGF21	-2.90748	0.00218246	0.00881778
994	ENSCAFG00000002869	CEACAM18	-2.90525	1.19846e-13	3.72111e-12
4154	ENSCAFG00000012243	NEFH	-2.90419	0.000451479	0.00223909
7064	ENSCAFG00000023161	SDR9C7	-2.90207	0.00135809	0.00585061
8699	ENSCAFG00000033763		-2.90146	0.00231344	0.00928107
8795	ENSCAFG00000034520		-2.89901	0.0173769	0.050023
9173	ENSCAFG00000037301		-2.89859	1.1563e-05	8.99085e-05
8858	ENSCAFG00000034934		-2.89645	0.0113686	0.0352312
5273	ENSCAFG00000015627	SIX4	-2.89349	0.000312298	0.00162274
6213	ENSCAFG00000018312	CLEC4G	-2.89314	0.00112023	0.00496742
8663	ENSCAFG00000033458		-2.88896	0.0497686	0.117352
7792	ENSCAFG00000029751		-2.88472	0.00350347	0.0131685
7447	ENSCAFG00000027647	RF00026	-2.88447	0.0311679	0.0802982
1809	ENSCAFG00000005248	TUBAL3	-2.8812	2.24716e-13	6.72936e-12
6031	ENSCAFG00000017805	REC114	-2.88046	1.34138e-07	1.60255e-06
7578	ENSCAFG00000028871		-2.8782	0.000772936	0.00356676
3360	ENSCAFG00000009933	NELL1	-2.87665	3.61177e-11	7.9806e-10
8642	ENSCAFG00000033329		-2.86587	8.71894e-09	1.31413e-07
296	ENSCAFG00000000835		-2.86327	4.92229e-05	0.000322008
9552	ENSCAFG00000040139		-2.86207	0.0074587	0.0249453
8020	ENSCAFG00000030631		-2.85769	3.3609e-12	8.64301e-11
9428	ENSCAFG00000039173		-2.85724	0.00454484	0.0164158
9242	ENSCAFG00000037810		-2.85528	0.0175875	0.0504888
8230	ENSCAFG00000031435		-2.85215	0.0116122	0.035837
9039	ENSCAFG00000036326		-2.85131	0.0067451	0.0228848
3556	ENSCAFG00000010563	GRB14	-2.85116	0.000579619	0.002776
7087	ENSCAFG00000023324	S100A12	-2.8479	3.03514e-05	0.000210857
4540	ENSCAFG00000013396	CCL24	-2.84358	3.84653e-13	1.11805e-11
8600	ENSCAFG00000033004		-2.84271	1.50651e-06	1.43519e-05
919	ENSCAFG00000002620	TNNT1	-2.83951	0.000699405	0.00327342
2296	ENSCAFG00000006728	KIRREL2	-2.8392	0.00225847	0.00908618
7347	ENSCAFG00000025244		-2.83759	0.0444473	0.107112
9284	ENSCAFG00000038118		-2.83651	0.0132769	0.0401362
8672	ENSCAFG00000033524		-2.83304	0.0299358	0.0777572
1169	ENSCAFG00000003376	CSF3R	-2.83297	2.50649e-11	5.6705e-10
6939	ENSCAFG00000020380	AK5	-2.83297	6.90508e-20	4.1685e-18
6194	ENSCAFG00000018242	LUZP4	-2.82891	0.00681268	0.0230901
3864	ENSCAFG00000011457	NTRK3	-2.82701	0.00208412	0.0084893
7931	ENSCAFG00000030271	UBE2QL1	-2.82508	0.0107946	0.0337001
2177	ENSCAFG00000006392	ACKR4	-2.82487	2.93531e-27	3.49763e-25
7891	ENSCAFG00000030137	RGS13	-2.82482	0.00383863	0.0142494
8695	ENSCAFG00000033721		-2.82039	0.0289108	0.0756386
1038	ENSCAFG00000002987	TBX18	-2.81765	0.0180275	0.051505
454	ENSCAFG00000001272		-2.81743	0.0290678	0.0759884
4907	ENSCAFG00000014447	CFAP97D1	-2.81672	0.000433082	0.00216124
857	ENSCAFG00000002414	AGMO	-2.81573	7.00713e-09	1.07463e-07
9400	ENSCAFG00000039001		-2.81563	0.0190676	0.0538545
5935	ENSCAFG00000017522	MYH8	-2.81444	0.0315905	0.0811661
2192	ENSCAFG00000006428	BFSP2	-2.81155	0.015231	0.0448147
9212	ENSCAFG00000037571		-2.81092	0.00866967	0.0281984
9659	ENSCAFG00000040883		-2.80837	0.0325034	0.0831821
8638	ENSCAFG00000033272		-2.8029	0.0232908	0.0637493
1397	ENSCAFG00000004120	TMEM213	-2.80224	0.000259584	0.00138093
2315	ENSCAFG00000006786	SLC17A8	-2.79895	1.55831e-30	2.2881e-28
9086	ENSCAFG00000036772		-2.79866	0.00437799	0.0159306
9292	ENSCAFG00000038185		-2.79761	0.0205827	0.0573789
7724	ENSCAFG00000029470		-2.79741	7.42498e-05	0.000462087
5546	ENSCAFG00000016462	FCRL4	-2.79736	2.82732e-06	2.52639e-05
4822	ENSCAFG00000014208	C5H11orf88	-2.79641	0.000512843	0.00250038
8656	ENSCAFG00000033412		-2.79455	0.0137412	0.0412526
1201	ENSCAFG00000003483	KCNF1	-2.79425	8.2029e-05	0.000504154
2654	ENSCAFG00000007806	CADM2	-2.79038	3.59178e-05	0.000243797
9008	ENSCAFG00000036037		-2.78896	0.0367092	0.0919306
3507	ENSCAFG00000010381	MS4A1	-2.7862	0.00338865	0.0127834
3429	ENSCAFG00000010162	MUC15	-2.78608	0.0117272	0.0361453
185	ENSCAFG00000000544	FBXO43	-2.78604	0.000142965	0.000823313
8649	ENSCAFG00000033386		-2.78561	2.71233e-10	5.28509e-09
7441	ENSCAFG00000027513	RF00601	-2.78217	0.03959	0.0975983
1321	ENSCAFG00000003882	DDO	-2.78135	3.07692e-06	2.72724e-05
1035	ENSCAFG00000002983	OR2K2	-2.78097	0.0373408	0.0931024
5330	ENSCAFG00000015768	PADI4	-2.77845	3.09923e-08	4.17122e-07
9442	ENSCAFG00000039304		-2.77655	0.033007	0.0842064
8994	ENSCAFG00000035956		-2.77452	0.0494765	0.11686
5544	ENSCAFG00000016449	FCRL1	-2.77036	1.55845e-05	0.000117252
5292	ENSCAFG00000015679	RGS7	-2.76894	2.64881e-11	5.95693e-10
7460	ENSCAFG00000028111	RF00026	-2.76582	0.00962571	0.0307426
189	ENSCAFG00000000561	MIOX	-2.76364	0.00262134	0.0103252
2885	ENSCAFG00000008584	CXCL10	-2.76197	1.98515e-12	5.31529e-11
8895	ENSCAFG00000035195		-2.75698	0.0206538	0.0575207
1085	ENSCAFG00000003116	BACH2	-2.75693	0.0038969	0.0144446
1758	ENSCAFG00000005084	CNPY1	-2.7544	0.000976135	0.00439831
5974	ENSCAFG00000017629	LOXHD1	-2.75299	0.000269208	0.00142321
7814	ENSCAFG00000029841		-2.74767	3.03172e-05	0.000210684
9114	ENSCAFG00000036983		-2.74451	0.000649647	0.00306877
3104	ENSCAFG00000009205	HOGA1	-2.74442	1.84018e-08	2.58843e-07
8607	ENSCAFG00000033032		-2.74108	0.0478737	0.113762
7719	ENSCAFG00000029444		-2.74003	1.47224e-05	0.000111466
7829	ENSCAFG00000029904		-2.73957	0.00396448	0.0146664
9514	ENSCAFG00000039892		-2.73802	2.58388e-12	6.79845e-11
6653	ENSCAFG00000019601	SOX8	-2.73708	0.0203469	0.056854
4005	ENSCAFG00000011828	KLHL6	-2.73707	5.27932e-06	4.43039e-05
1175	ENSCAFG00000003397	TFEC	-2.73565	6.45431e-15	2.33907e-13
9019	ENSCAFG00000036132		-2.73328	0.00120751	0.00529002
9349	ENSCAFG00000038627		-2.73221	0.0136645	0.0410602
1277	ENSCAFG00000003718	SLC6A16	-2.73188	7.27768e-05	0.000453664
492	ENSCAFG00000001367		-2.73138	4.71695e-35	9.17548e-33
9359	ENSCAFG00000038714		-2.73023	0.0390677	0.0966879
7045	ENSCAFG00000023033	PCDHAC2	-2.72656	1.45324e-06	1.38967e-05
841	ENSCAFG00000002348	COL21A1	-2.72455	3.08741e-16	1.29404e-14
5928	ENSCAFG00000017501	SLC5A11	-2.72191	3.40226e-09	5.52298e-08
5127	ENSCAFG00000015096	HRASLS5	-2.72169	0.0054691	0.0192085
6343	ENSCAFG00000018700	XPNPEP2	-2.72094	3.00837e-13	8.82312e-12
6984	ENSCAFG00000020860	RF00100	-2.71803	0.0499985	0.117785
9195	ENSCAFG00000037447		-2.71698	0.0302751	0.0784242
3899	ENSCAFG00000011554	GPR152	-2.71561	0.00574454	0.0200306
4853	ENSCAFG00000014301	TNR	-2.71365	1.82728e-08	2.57506e-07
6450	ENSCAFG00000019028	CDH12	-2.71327	3.04911e-05	0.000211634
8391	ENSCAFG00000032051	FCRLB	-2.71114	0.0368626	0.0922029
6140	ENSCAFG00000018089	DSC3	-2.71104	1.49915e-05	0.000113273
9224	ENSCAFG00000037691		-2.7082	0.0165906	0.048094
7648	ENSCAFG00000029122	RF01986	-2.70611	0.0456131	0.109344
8618	ENSCAFG00000033128		-2.70463	8.92515e-05	0.000541511
2835	ENSCAFG00000008418	NCAM2	-2.70426	2.02563e-08	2.83526e-07
8523	ENSCAFG00000032615		-2.70118	0.00453797	0.0163936
949	ENSCAFG00000002739		-2.69978	0.000194804	0.00107428
5114	ENSCAFG00000015069		-2.69944	0.00128986	0.00559801
8624	ENSCAFG00000033159		-2.69704	1.86725e-05	0.000137569
8634	ENSCAFG00000033245		-2.69669	0.00386716	0.0143483
9345	ENSCAFG00000038577		-2.69499	0.0494121	0.116766
8707	ENSCAFG00000033812		-2.69323	0.00671125	0.0227836
3620	ENSCAFG00000010736	KCNJ2	-2.69231	9.99523e-14	3.14201e-12
8542	ENSCAFG00000032713		-2.69199	0.0446299	0.107428
1584	ENSCAFG00000004611	GRIN2C	-2.69142	6.51953e-05	0.00041239
136	ENSCAFG00000000367	ENPP3	-2.68863	2.52398e-09	4.18988e-08
747	ENSCAFG00000002061	CD72	-2.68718	0.00281216	0.010945
5355	ENSCAFG00000015813	PADI2	-2.68592	6.01431e-09	9.31788e-08
275	ENSCAFG00000000801		-2.68478	7.92232e-14	2.52881e-12
1877	ENSCAFG00000005437	SLCO2B1	-2.68185	1.05905e-71	1.33905e-68
6036	ENSCAFG00000017814	ZP2	-2.68134	6.12777e-10	1.12692e-08
394	ENSCAFG00000001084	CXCL14	-2.67994	3.71145e-13	1.0804e-11
9024	ENSCAFG00000036226		-2.67559	2.14599e-05	0.000155395
8426	ENSCAFG00000032183	SGPP1	-2.67505	2.06005e-25	2.05635e-23
5473	ENSCAFG00000016175	TLR10	-2.67277	0.0032948	0.012497
8576	ENSCAFG00000032885		-2.6726	0.000120711	0.000708422
8273	ENSCAFG00000031602	XAF1	-2.66818	5.0378e-26	5.30811e-24
1601	ENSCAFG00000004660	CEACAM16	-2.66767	0.00388583	0.0144082
8850	ENSCAFG00000034908		-2.66508	0.00526117	0.0185959
7391	ENSCAFG00000025633	cfa-mir-223	-2.66433	0.00118932	0.00522645
1625	ENSCAFG00000004720	LYPD5	-2.66317	0.0116129	0.035837
825	ENSCAFG00000002301	ECM2	-2.6593	4.08552e-21	2.71085e-19
9248	ENSCAFG00000037839		-2.65895	6.54886e-10	1.19715e-08
6989	ENSCAFG00000021212	RF00001	-2.65782	0.0369532	0.0923688
1904	ENSCAFG00000005510	EOMES	-2.65481	6.56439e-16	2.64892e-14
6799	ENSCAFG00000020004	VCAM1	-2.6537	0.00158268	0.00669149
1929	ENSCAFG00000005593	NCCRP1	-2.6521	1.1745e-08	1.71711e-07
3131	ENSCAFG00000009280	PTPRT	-2.65054	4.28488e-06	3.6786e-05
8651	ENSCAFG00000033391		-2.64857	0.0259164	0.0694165
2489	ENSCAFG00000007322	KRT3	-2.64153	0.0064956	0.0222172
6431	ENSCAFG00000018990	SLC6A4	-2.64006	6.29161e-10	1.15476e-08
68	ENSCAFG00000000184	MOXD1	-2.63938	8.36575e-14	2.65916e-12
3316	ENSCAFG00000009820	NOS1	-2.63715	0.00818805	0.0268906
313	ENSCAFG00000000880	IL4	-2.63327	0.00800757	0.0263874
9136	ENSCAFG00000037126		-2.63069	0.0343599	0.0871379
9138	ENSCAFG00000037131		-2.62963	0.00167501	0.00700892
8569	ENSCAFG00000032842		-2.62886	0.0171416	0.0494268
4797	ENSCAFG00000014142		-2.62606	0.00336541	0.0127042
8206	ENSCAFG00000031333		-2.62594	0.00133213	0.00575401
1743	ENSCAFG00000005049	CYP2S1	-2.62411	3.93848e-06	3.40562e-05
2149	ENSCAFG00000006276		-2.61977	0.00175765	0.00730904
3742	ENSCAFG00000011071	GJA8	-2.6185	0.000105372	0.000627299
2359	ENSCAFG00000006935	ELF5	-2.61815	0.0108943	0.0339696
6692	ENSCAFG00000019701	CCDC187	-2.61662	4.25439e-05	0.000283033
5479	ENSCAFG00000016196	GDF10	-2.61591	4.44991e-06	3.80163e-05
5569	ENSCAFG00000016525	ARL5C	-2.61528	0.00516138	0.01832
3883	ENSCAFG00000011518	FCAMR	-2.61499	0.00251339	0.00996034
6013	ENSCAFG00000017744	AK7	-2.60847	1.80816e-12	4.85856e-11
9049	ENSCAFG00000036419		-2.60594	0.0174694	0.0502192
9593	ENSCAFG00000040429		-2.60515	0.0160695	0.0468659
6103	ENSCAFG00000018002	KLHL14	-2.60456	0.0364589	0.0914445
9470	ENSCAFG00000039525		-2.60424	0.00446564	0.0161914
1394	ENSCAFG00000004111		-2.60368	0.00942768	0.0302246
8370	ENSCAFG00000031975		-2.60331	0.00477756	0.0171502
8940	ENSCAFG00000035516		-2.60207	0.0350284	0.0884668
7374	ENSCAFG00000025454		-2.60014	0.0014182	0.00608422
8948	ENSCAFG00000035636		-2.59865	4.06072e-07	4.40295e-06
8032	ENSCAFG00000030687		-2.59651	0.0295222	0.0769069
252	ENSCAFG00000000758	PLG	-2.59547	0.043558	0.105327
1684	ENSCAFG00000004878	WDR86	-2.5925	6.11775e-12	1.51836e-10
302	ENSCAFG00000000853	GPR31	-2.59232	1.96754e-17	9.46706e-16
2414	ENSCAFG00000007099		-2.59177	1.07328e-14	3.81074e-13
5124	ENSCAFG00000015091	LGALS12	-2.59135	2.14941e-05	0.000155593
9227	ENSCAFG00000037723		-2.59088	4.0607e-06	3.49934e-05
9473	ENSCAFG00000039538		-2.5903	5.86533e-06	4.85592e-05
3900	ENSCAFG00000011555	MFGE8	-2.59	8.05004e-06	6.49453e-05
3167	ENSCAFG00000009360	ANO6	-2.58747	6.02074e-12	1.49592e-10
3908	ENSCAFG00000011584	GRAMD1B	-2.58641	1.79588e-12	4.83125e-11
8875	ENSCAFG00000035054		-2.58386	0.00512874	0.0182297
8712	ENSCAFG00000033850		-2.58033	0.0055034	0.0193022
9268	ENSCAFG00000037967		-2.57925	0.0430787	0.104379
7372	ENSCAFG00000025429		-2.57818	1.05694e-10	2.20081e-09
3937	ENSCAFG00000011660	MYO18B	-2.57575	1.6307e-08	2.31378e-07
9180	ENSCAFG00000037325		-2.57476	4.50956e-06	3.84682e-05
856	ENSCAFG00000002411	FER1L5	-2.56724	0.00112179	0.00497
2880	ENSCAFG00000008572		-2.56532	0.013384	0.0403933
8633	ENSCAFG00000033244		-2.5644	0.000113229	0.000669346
9367	ENSCAFG00000038770		-2.56401	0.00326832	0.0124142
7208	ENSCAFG00000023972		-2.56047	2.27587e-17	1.08588e-15
1137	ENSCAFG00000003280	RSPO1	-2.55658	8.50848e-06	6.80409e-05
1116	ENSCAFG00000003227	EEPD1	-2.55532	5.62718e-17	2.53101e-15
8799	ENSCAFG00000034549		-2.55494	0.0105604	0.0331098
6359	ENSCAFG00000018744	C6H16orf45	-2.55434	0.000150764	0.000861686
978	ENSCAFG00000002834		-2.55422	0.00246016	0.00977152
9112	ENSCAFG00000036965		-2.55325	0.00594958	0.0206349
1320	ENSCAFG00000003879		-2.55264	0.0194386	0.0546987
7357	ENSCAFG00000025299	AOX2	-2.55158	1.61445e-05	0.000121105
2390	ENSCAFG00000007032	FFAR1	-2.55083	0.000201722	0.00110781
5850	ENSCAFG00000017281	ADRA1B	-2.54806	3.99632e-22	2.87823e-20
3224	ENSCAFG00000009516	LY86	-2.54685	0.00200128	0.00819764
9250	ENSCAFG00000037863		-2.54644	0.00750689	0.0250549
4152	ENSCAFG00000012240		-2.53906	1.0051e-10	2.09863e-09
2389	ENSCAFG00000007029		-2.53535	4.95883e-16	2.01532e-14
5204	ENSCAFG00000015365	FGF23	-2.53454	0.0282479	0.0742888
3025	ENSCAFG00000008973	ANXA10	-2.53167	0.0309462	0.0798351
460	ENSCAFG00000001292	LY6H	-2.53065	0.00227384	0.00914316
4167	ENSCAFG00000012294	IGFBP3	-2.52998	4.07537e-16	1.68028e-14
9364	ENSCAFG00000038746		-2.52995	0.00171547	0.00715587
4881	ENSCAFG00000014368	PECR	-2.52965	9.27868e-12	2.22757e-10
7100	ENSCAFG00000023401	CYP4F3	-2.5284	0.00901213	0.0291511
2022	ENSCAFG00000005867		-2.52715	0.000520668	0.00253264
5461	ENSCAFG00000016136	CECR2	-2.52612	2.38565e-05	0.000170686
1254	ENSCAFG00000003658	KEL	-2.52503	0.00403561	0.0148691
795	ENSCAFG00000002183	IL17F	-2.52278	0.000638099	0.00302363
320	ENSCAFG00000000895	PNPLA5	-2.52276	0.0232603	0.0636965
7896	ENSCAFG00000030153	KLRF1	-2.52274	0.00183716	0.00759647
504	ENSCAFG00000001391	DMC1	-2.52125	6.92331e-10	1.26155e-08
5055	ENSCAFG00000014889	AZGP1	-2.52096	1.37436e-08	1.97344e-07
4798	ENSCAFG00000014144		-2.52076	0.0032124	0.0122341
7782	ENSCAFG00000029716		-2.52026	0.0010082	0.00451952
7649	ENSCAFG00000029125	SIRPB2	-2.51811	5.58808e-05	0.000359466
8330	ENSCAFG00000031841		-2.51806	1.16485e-10	2.41007e-09
1559	ENSCAFG00000004565	CD300E	-2.5145	0.00295034	0.0113905
3002	ENSCAFG00000008889	BMP3	-2.51151	1.48608e-12	4.0264e-11
4091	ENSCAFG00000012068	AGT	-2.50934	0.00296156	0.0114222
3110	ENSCAFG00000009216	TBX3	-2.5013	2.45245e-13	7.30568e-12
8233	ENSCAFG00000031443	EREG	-2.50103	1.17723e-08	1.71968e-07
8743	ENSCAFG00000034096		-2.49843	0.0406202	0.0996093
9517	ENSCAFG00000039913		-2.49623	0.0375726	0.0935778
8870	ENSCAFG00000035028		-2.49511	2.36833e-05	0.000169683
8147	ENSCAFG00000031135		-2.49508	1.79712e-07	2.08997e-06
6172	ENSCAFG00000018190	GAS2L2	-2.49452	6.05427e-09	9.36704e-08
4920	ENSCAFG00000014490	IGFBP2	-2.49339	3.08616e-10	5.93726e-09
2935	ENSCAFG00000008715	STMN4	-2.49327	0.0336788	0.085709
9079	ENSCAFG00000036688		-2.49127	9.61689e-05	0.000578717
9118	ENSCAFG00000037019		-2.49124	0.0134195	0.0404791
3033	ENSCAFG00000008986	RASAL1	-2.49109	2.18981e-07	2.50694e-06
3946	ENSCAFG00000011682	XIRP2	-2.48955	0.0026366	0.0103745
4081	ENSCAFG00000012046	IFI6	-2.48878	1.14844e-05	8.94194e-05
7735	ENSCAFG00000029509		-2.48744	4.16738e-05	0.000278057
4428	ENSCAFG00000013071	CNR2	-2.48527	9.64194e-05	0.000579918
6045	ENSCAFG00000017833	CCDC33	-2.48526	0.000307339	0.00160026
3865	ENSCAFG00000011458	LRMP	-2.48516	1.15891e-05	9.00805e-05
1840	ENSCAFG00000005335	CAPN14	-2.48466	9.87576e-05	0.000592415
2589	ENSCAFG00000007594	CD180	-2.48347	0.00193688	0.00796268
2309	ENSCAFG00000006767	PRODH2	-2.48158	0.0107393	0.0335827
4508	ENSCAFG00000013298	SYCE1	-2.48102	0.0268204	0.0713341
3503	ENSCAFG00000010372	TMPRSS3	-2.48024	0.00605381	0.0209133
4375	ENSCAFG00000012928	LIMD2	-2.47889	2.40829e-11	5.45918e-10
5463	ENSCAFG00000016143	SLC25A18	-2.47723	8.34745e-05	0.000510973
2393	ENSCAFG00000007036	CD22	-2.47652	0.0174525	0.0501833
651	ENSCAFG00000001802	BEND4	-2.47643	0.00819427	0.0268994
5717	ENSCAFG00000016948	LTBP2	-2.47284	0.00968336	0.030879
6289	ENSCAFG00000018548		-2.47186	0.000218446	0.00118759
1391	ENSCAFG00000004103	ZNF541	-2.47053	1.14138e-05	8.89305e-05
6156	ENSCAFG00000018154	PAK3	-2.47042	9.20296e-10	1.64533e-08
4204	ENSCAFG00000012436	CDH4	-2.46773	6.98824e-05	0.000438867
9293	ENSCAFG00000038194		-2.46739	1.60362e-07	1.88614e-06
9651	ENSCAFG00000040823		-2.46602	0.00894734	0.0289703
5243	ENSCAFG00000015528	TMOD2	-2.46595	1.09054e-13	3.40462e-12
4258	ENSCAFG00000012614	KCNK2	-2.46579	9.02666e-14	2.8533e-12
7177	ENSCAFG00000023788		-2.46573	0.0284182	0.0746503
7253	ENSCAFG00000024425		-2.46553	2.61334e-06	2.3518e-05
9583	ENSCAFG00000040351		-2.463	0.000133449	0.000772789
7584	ENSCAFG00000028880		-2.46001	2.58738e-12	6.79979e-11
9654	ENSCAFG00000040836		-2.45985	0.00616551	0.0212382
4759	ENSCAFG00000014032	OSTN	-2.45733	0.0135225	0.0406928
3041	ENSCAFG00000009014	NEFL	-2.45669	0.0143413	0.0427272
2999	ENSCAFG00000008880	PIK3AP1	-2.45627	4.30086e-07	4.63902e-06
9629	ENSCAFG00000040698		-2.45579	0.00325078	0.0123575
8042	ENSCAFG00000030720		-2.44982	0.000536316	0.00259924
9608	ENSCAFG00000040539		-2.4442	0.0209974	0.058328
5907	ENSCAFG00000017445	KLHL4	-2.44395	9.06249e-10	1.62276e-08
584	ENSCAFG00000001589	TREML2	-2.44352	0.00979404	0.0311621
4444	ENSCAFG00000013108	AP3B2	-2.44196	2.30083e-05	0.000165501
4206	ENSCAFG00000012439	CXCR5	-2.4405	0.0331072	0.0844338
9375	ENSCAFG00000038800		-2.43833	0.0326293	0.0834207
6141	ENSCAFG00000018091	SYNPO	-2.43673	2.95818e-13	8.69834e-12
8450	ENSCAFG00000032319		-2.43671	0.0409788	0.100283
1315	ENSCAFG00000003859		-2.43626	2.78455e-05	0.00019556
4749	ENSCAFG00000013993		-2.43387	6.8834e-07	7.09186e-06
177	ENSCAFG00000000515	LTA	-2.4333	3.17626e-05	0.000219189
5394	ENSCAFG00000015924	GAST	-2.43255	0.0269555	0.0716347
2382	ENSCAFG00000007012	SPIC	-2.43254	0.025901	0.0693916
5773	ENSCAFG00000017101	TGFB3	-2.42818	8.96323e-05	0.000542826
4180	ENSCAFG00000012337	MPP4	-2.42814	2.05518e-15	7.84797e-14
3293	ENSCAFG00000009756	ELOVL2	-2.42813	6.46205e-05	0.000409209
4846	ENSCAFG00000014278	ABCA12	-2.42532	0.00120192	0.00527266
9066	ENSCAFG00000036556		-2.42477	4.13635e-08	5.42589e-07
8517	ENSCAFG00000032590	IL21R	-2.42461	0.00307815	0.0118038
8342	ENSCAFG00000031869		-2.42384	1.8488e-08	2.59894e-07
2868	ENSCAFG00000008531	P2RY13	-2.42323	6.62128e-14	2.14663e-12
8441	ENSCAFG00000032259		-2.42268	1.67583e-06	1.57735e-05
8070	ENSCAFG00000030826	GCSAM	-2.42233	0.00415456	0.0152531
3126	ENSCAFG00000009269	ACVR1C	-2.42145	9.94289e-06	7.85457e-05
1586	ENSCAFG00000004614	APOC4	-2.42004	0.0276753	0.0730853
2226	ENSCAFG00000006514	GPR84	-2.42004	4.97163e-09	7.84628e-08
6127	ENSCAFG00000018064	DSG1	-2.41957	0.000529647	0.00257239
541	ENSCAFG00000001504		-2.41587	0.00126612	0.00550662
9320	ENSCAFG00000038405		-2.41336	0.0105198	0.0330053
2249	ENSCAFG00000006576	WDFY4	-2.41292	0.000109308	0.000648525
7761	ENSCAFG00000029623	TRBV30	-2.41028	0.000247896	0.00132625
5496	ENSCAFG00000016283	GSDMA	-2.40917	0.000299517	0.00156418
653	ENSCAFG00000001810	TMEM215	-2.40843	1.17472e-08	1.71711e-07
4827	ENSCAFG00000014218	NCAN	-2.40765	0.0169204	0.0489129
1232	ENSCAFG00000003602	DLGAP3	-2.40616	0.000855043	0.00390919
7641	ENSCAFG00000029097		-2.4045	0.00127007	0.00551949
9208	ENSCAFG00000037515		-2.40426	1.74484e-12	4.69951e-11
6974	ENSCAFG00000020623	cfa-mir-155	-2.40145	0.00413334	0.0151874
2972	ENSCAFG00000008813	PNMA2	-2.40032	6.92128e-09	1.06218e-07
4458	ENSCAFG00000013150	2019-03-10	-2.39942	0.00252354	0.00999533
9661	ENSCAFG00000040907		-2.39927	3.87676e-05	0.000260653
4342	ENSCAFG00000012857	MMP21	-2.39837	0.0320021	0.0821031
4816	ENSCAFG00000014193	CERKL	-2.39778	3.09786e-08	4.17122e-07
6680	ENSCAFG00000019673	TNFRSF9	-2.39777	0.00342888	0.0129138
7690	ENSCAFG00000029309		-2.39735	0.0040605	0.0149463
4063	ENSCAFG00000011995	THEMIS2	-2.39716	1.41368e-12	3.83937e-11
970	ENSCAFG00000002811		-2.3962	0.028606	0.0750136
5977	ENSCAFG00000017635	RNF165	-2.39528	0.0454914	0.109109
7209	ENSCAFG00000023977		-2.39429	0.000806439	0.00371158
8658	ENSCAFG00000033416		-2.39113	0.0214158	0.0593308
7514	ENSCAFG00000028626	SLPI	-2.38922	0.000181842	0.00101113
9516	ENSCAFG00000039907		-2.38921	0.0337627	0.0858841
1968	ENSCAFG00000005717		-2.38857	1.87401e-05	0.000137894
7405	ENSCAFG00000026014	RF00156	-2.38786	0.00875037	0.0284206
5505	ENSCAFG00000016309	DOK3	-2.38646	4.61041e-05	0.000304026
7232	ENSCAFG00000024209	OSCAR	-2.38464	0.00237259	0.00947995
7615	ENSCAFG00000028981	TIMD4	-2.38344	2.51367e-09	4.17887e-08
1996	ENSCAFG00000005800	GPR18	-2.38289	1.19868e-06	1.16905e-05
1399	ENSCAFG00000004124		-2.38128	0.0105277	0.0330254
4649	ENSCAFG00000013713		-2.38009	4.89744e-11	1.06457e-09
9313	ENSCAFG00000038341		-2.37961	0.00629263	0.0216303
2256	ENSCAFG00000006600	LRRC18	-2.37913	0.00184714	0.00763236
6026	ENSCAFG00000017786	FHOD3	-2.3769	9.05341e-09	1.36094e-07
1575	ENSCAFG00000004594	PTER	-2.37666	2.98197e-13	8.75698e-12
9566	ENSCAFG00000040226		-2.37518	0.00271655	0.0106527
6112	ENSCAFG00000018014	MEP1B	-2.37364	1.46458e-08	2.09243e-07
3997	ENSCAFG00000011811	SAG	-2.37215	3.1745e-07	3.51232e-06
6144	ENSCAFG00000018115	CDH2	-2.37204	4.10065e-05	0.000274007
3698	ENSCAFG00000010949	SLC37A2	-2.37109	2.05819e-06	1.89492e-05
864	ENSCAFG00000002433	OXER1	-2.369	0.000405614	0.00204098
8881	ENSCAFG00000035109		-2.36889	0.000109806	0.000651141
9109	ENSCAFG00000036946		-2.36809	7.40049e-06	6.00884e-05
4071	ENSCAFG00000012013	ANPEP	-2.36628	0.00510694	0.0181664
8757	ENSCAFG00000034195		-2.36585	0.0159446	0.0465713
6781	ENSCAFG00000019950	HMCN2	-2.36573	5.16895e-05	0.000336307
2618	ENSCAFG00000007689	VAMP5	-2.36525	1.30298e-22	9.78695e-21
8860	ENSCAFG00000034945		-2.36288	0.0185577	0.0527615
1991	ENSCAFG00000005777		-2.36242	0.00156424	0.00661841
3097	ENSCAFG00000009185	ANKRD2	-2.36011	1.36674e-14	4.72729e-13
3449	ENSCAFG00000010206	CTSE	-2.35723	3.34108e-08	4.47556e-07
9178	ENSCAFG00000037315		-2.3558	0.00175961	0.00731452
4989	ENSCAFG00000014676	ELMOD1	-2.35501	0.00147916	0.00630885
9672	ENSCAFG00000040961		-2.35461	7.47055e-05	0.000464542
8422	ENSCAFG00000032161	BATF3	-2.35428	1.20836e-30	1.82126e-28
4587	ENSCAFG00000013504	CLEC7A	-2.35256	3.29331e-19	1.88323e-17
6642	ENSCAFG00000019548	MAMDC4	-2.35233	4.51811e-18	2.33169e-16
6968	ENSCAFG00000020575	cfa-mir-224	-2.35218	0.0386789	0.0958299
284	ENSCAFG00000000819	DLA-DOB	-2.34949	0.00582521	0.0202685
9122	ENSCAFG00000037036		-2.34796	0.036137	0.0907373
4153	ENSCAFG00000012242	ZNF831	-2.34663	9.93394e-05	0.000595592
9060	ENSCAFG00000036496		-2.34661	4.72682e-08	6.14028e-07
8538	ENSCAFG00000032693	AIF1	-2.34625	9.62809e-25	9.06008e-23
8844	ENSCAFG00000034874		-2.34589	0.00168035	0.0070274
9582	ENSCAFG00000040348		-2.34547	0.00669647	0.0227402
9044	ENSCAFG00000036352		-2.34542	3.08233e-05	0.000213629
2363	ENSCAFG00000006948	ALOX5	-2.34456	2.34911e-18	1.26093e-16
2827	ENSCAFG00000008404	CLU	-2.34359	0.0220398	0.0607784
8683	ENSCAFG00000033597		-2.34092	0.0302787	0.0784242
1830	ENSCAFG00000005299		-2.34072	7.55986e-19	4.20672e-17
9445	ENSCAFG00000039331		-2.33939	0.0480563	0.114119
9232	ENSCAFG00000037744		-2.33611	0.00160729	0.00677414
4272	ENSCAFG00000012677	CD79B	-2.33532	0.0230667	0.0632347
8950	ENSCAFG00000035644		-2.33387	5.23153e-05	0.000339893
2010	ENSCAFG00000005846	GCGR	-2.33143	1.41341e-10	2.87468e-09
3692	ENSCAFG00000010928	ACSL5	-2.33049	2.07533e-14	7.04963e-13
3216	ENSCAFG00000009498	ADA	-2.33019	1.41104e-10	2.87244e-09
8835	ENSCAFG00000034767		-2.32849	2.5008e-08	3.44318e-07
8599	ENSCAFG00000033001		-2.32771	0.0429318	0.1041
6177	ENSCAFG00000018198	RNF112	-2.32701	0.00123464	0.00539332
9052	ENSCAFG00000036424		-2.32612	0.00929045	0.0298704
1826	ENSCAFG00000005286	SPTBN4	-2.32563	0.000103002	0.000615117
631	ENSCAFG00000001745	CHRNA5	-2.32349	0.000673203	0.00316428
9493	ENSCAFG00000039711		-2.32332	0.0307694	0.0794599
669	ENSCAFG00000001842	CRIP3	-2.32223	0.00538033	0.0189318
3810	ENSCAFG00000011271	KCNMB3	-2.3219	6.43086e-06	5.28185e-05
7574	ENSCAFG00000028862	XIRP1	-2.32051	3.25541e-05	0.000223972
359	ENSCAFG00000000991	WBP2NL	-2.31618	0.00188452	0.00776989
323	ENSCAFG00000000900		-2.314	0.000478489	0.00235407
5793	ENSCAFG00000017138	CILP	-2.31399	0.0362674	0.0910045
2421	ENSCAFG00000007122	HCK	-2.31384	1.12529e-05	8.78878e-05
9312	ENSCAFG00000038326		-2.31162	0.0212874	0.0590109
4731	ENSCAFG00000013933	CYBB	-2.31074	7.12242e-05	0.00044545
6212	ENSCAFG00000018311	TDRD9	-2.30908	6.1002e-07	6.36049e-06
7057	ENSCAFG00000023095	CCDC160	-2.30812	0.00105891	0.00471528
7523	ENSCAFG00000028671		-2.30808	3.15818e-09	5.15247e-08
7257	ENSCAFG00000024473	MEFV	-2.30807	5.61253e-09	8.73107e-08
2689	ENSCAFG00000007915	PCOLCE2	-2.30631	0.000196994	0.00108504
8854	ENSCAFG00000034918		-2.30506	0.000166365	0.000937668
5276	ENSCAFG00000015634	SLC2A9	-2.30499	3.54652e-29	4.80448e-27
8868	ENSCAFG00000035005		-2.30366	0.00401574	0.0148079
6722	ENSCAFG00000019795	ALX3	-2.30327	0.000642346	0.00304122
7008	ENSCAFG00000022676	RF00100	-2.30234	3.58131e-05	0.0002432
9089	ENSCAFG00000036787		-2.30136	0.0016662	0.00697976
7930	ENSCAFG00000030269	MFAP4	-2.30087	9.62648e-06	7.62049e-05
1845	ENSCAFG00000005348	EHD3	-2.30036	4.81557e-05	0.000315752
8163	ENSCAFG00000031184		-2.29902	0.0439592	0.10615
3977	ENSCAFG00000011769	ANK2	-2.29894	2.30334e-19	1.33729e-17
6057	ENSCAFG00000017877	STRA6	-2.29868	1.32976e-05	0.000101727
5158	ENSCAFG00000015205	SAA1	-2.29863	0.0218064	0.0602587
4967	ENSCAFG00000014615		-2.29815	7.95108e-07	8.07131e-06
5008	ENSCAFG00000014721	GPR137C	-2.2969	0.000686055	0.00321738
9378	ENSCAFG00000038813		-2.29638	0.0134771	0.040615
2384	ENSCAFG00000007014	NRIP3	-2.29562	0.00788479	0.0260788
6104	ENSCAFG00000018004	VSIG1	-2.2955	0.0148478	0.0439354
8871	ENSCAFG00000035041		-2.29476	0.00289061	0.0111998
5063	ENSCAFG00000014924	MYOC	-2.29405	0.00970094	0.0309264
2884	ENSCAFG00000008583	ASIC5	-2.29106	0.0086918	0.0282555
8733	ENSCAFG00000033992		-2.28964	0.0393142	0.0970867
364	ENSCAFG00000001005	TNFRSF13C	-2.28868	0.000506101	0.00247069
7300	ENSCAFG00000024908	PLA2G4E	-2.28758	0.000607919	0.00289812
3658	ENSCAFG00000010858	LSAMP	-2.28745	0.0349607	0.0883488
8580	ENSCAFG00000032912		-2.28729	0.00225734	0.00908324
3706	ENSCAFG00000010964	HTR2B	-2.28694	3.27663e-12	8.44824e-11
9261	ENSCAFG00000037911		-2.28553	0.00527642	0.018644
8935	ENSCAFG00000035487		-2.28255	0.000288374	0.00151538
9577	ENSCAFG00000040321		-2.28247	0.000581963	0.00278664
3576	ENSCAFG00000010617	ALDH1A3	-2.28221	1.9383e-12	5.19596e-11
1403	ENSCAFG00000004130	NEBL	-2.28196	9.18046e-07	9.17602e-06
5876	ENSCAFG00000017359		-2.28103	0.0276916	0.0730961
1707	ENSCAFG00000004940	GALNTL5	-2.28096	3.71392e-08	4.92622e-07
2861	ENSCAFG00000008511	HVCN1	-2.27859	0.000172472	0.000967773
9115	ENSCAFG00000036992		-2.27809	0.0267796	0.0712588
8109	ENSCAFG00000030988		-2.27719	0.0368706	0.0922029
4087	ENSCAFG00000012063	BMX	-2.27616	4.19052e-13	1.20724e-11
8917	ENSCAFG00000035359		-2.27352	0.000206568	0.0011312
6464	ENSCAFG00000019082	RBFOX1	-2.27311	0.0139418	0.0417239
3017	ENSCAFG00000008928		-2.26861	0.000536993	0.00260141
7942	ENSCAFG00000030308	CD70	-2.26852	0.0156826	0.0459358
7217	ENSCAFG00000024087	CGAS	-2.26734	1.32234e-10	2.71617e-09
1687	ENSCAFG00000004889	SCTR	-2.26688	1.14959e-05	8.94546e-05
7474	ENSCAFG00000028472		-2.26616	8.81994e-05	0.00053586
8717	ENSCAFG00000033874		-2.26564	0.00161877	0.00681118
3127	ENSCAFG00000009271	CRTAC1	-2.26504	1.83854e-05	0.000135679
6792	ENSCAFG00000019989	PLCG2	-2.2637	1.37961e-07	1.64304e-06
8775	ENSCAFG00000034376		-2.26297	0.0247618	0.0668986
9123	ENSCAFG00000037043		-2.26175	8.64392e-07	8.70088e-06
4927	ENSCAFG00000014517	ZBBX	-2.26066	2.84068e-05	0.000198621
4419	ENSCAFG00000013048	FCRLA	-2.26005	0.0337864	0.085919
8597	ENSCAFG00000032985		-2.25657	0.00244278	0.00971604
7002	ENSCAFG00000021979	RF01848	-2.25548	0.030144	0.0781884
7124	ENSCAFG00000023541		-2.25478	0.0210924	0.0585488
4275	ENSCAFG00000012681	GH1	-2.2543	0.0269827	0.0716736
7311	ENSCAFG00000025002	DPP4	-2.25259	1.3239e-08	1.91428e-07
2929	ENSCAFG00000008706	ADGRG5	-2.25149	3.9016e-17	1.80481e-15
4663	ENSCAFG00000013748		-2.2504	0.0459583	0.110032
8996	ENSCAFG00000035971		-2.24977	0.0235033	0.0642459
1699	ENSCAFG00000004911	POU2F2	-2.24938	0.00514583	0.0182826
7358	ENSCAFG00000025301	NXPH1	-2.24839	0.0479817	0.113965
6242	ENSCAFG00000018386	PLD4	-2.24755	2.97758e-07	3.3154e-06
8825	ENSCAFG00000034680		-2.24671	0.033174	0.0845852
5697	ENSCAFG00000016913	VSX2	-2.24417	0.0195781	0.0550436
8939	ENSCAFG00000035515		-2.24186	0.00209776	0.00853923
1701	ENSCAFG00000004924		-2.24182	1.65137e-05	0.000123589
8805	ENSCAFG00000034584		-2.24158	0.0225611	0.0619907
2501	ENSCAFG00000007344	MYBL1	-2.24135	0.000343735	0.00176128
3185	ENSCAFG00000009406		-2.24105	0.00160771	0.00677459
9481	ENSCAFG00000039612		-2.24001	0.000169842	0.0009549
6467	ENSCAFG00000019094	AFF2	-2.23849	0.000480158	0.00236177
7835	ENSCAFG00000029918		-2.23843	8.33914e-11	1.76221e-09
3916	ENSCAFG00000011603	GRK3	-2.23794	9.35335e-05	0.000563902
791	ENSCAFG00000002171	SYK	-2.23768	0.000212862	0.00116128
593	ENSCAFG00000001611	IRF5	-2.23685	1.51841e-06	1.44471e-05
5140	ENSCAFG00000015157	TNIK	-2.23668	9.79733e-18	4.8579e-16
9116	ENSCAFG00000036998		-2.23506	8.79273e-06	7.00924e-05
8915	ENSCAFG00000035356		-2.23469	0.00797995	0.0263211
7231	ENSCAFG00000024198		-2.23391	2.902e-14	9.71273e-13
1989	ENSCAFG00000005773	CACNB4	-2.23192	1.85658e-07	2.15472e-06
5859	ENSCAFG00000017303	CD19	-2.22804	0.011385	0.0352628
4461	ENSCAFG00000013159	FZD9	-2.22722	9.09885e-06	7.23806e-05
6216	ENSCAFG00000018317	ASPG	-2.22637	0.0176905	0.0507523
8169	ENSCAFG00000031201		-2.22637	0.00216274	0.00875054
9043	ENSCAFG00000036349		-2.22623	0.00597659	0.0206971
4604	ENSCAFG00000013555	ATOH7	-2.22546	0.00761434	0.0253429
5786	ENSCAFG00000017123	RASL12	-2.2242	6.58415e-17	2.9556e-15
5708	ENSCAFG00000016928	ALOX15B	-2.2239	0.00622118	0.0214008
5781	ENSCAFG00000017111	KLF1	-2.2233	0.00475493	0.0170771
6483	ENSCAFG00000019156	GABRE	-2.22042	4.21124e-11	9.24239e-10
259	ENSCAFG00000000770		-2.21749	0.0298605	0.0776004
3313	ENSCAFG00000009817	KCNJ15	-2.21675	0.00449726	0.0162827
2710	ENSCAFG00000007970	FAM167A	-2.21554	1.24876e-08	1.81485e-07
2887	ENSCAFG00000008588	CNGB1	-2.21494	4.32635e-05	0.000287401
8482	ENSCAFG00000032472	MESP2	-2.21429	0.000290081	0.00152259
744	ENSCAFG00000002043	MEP1A	-2.21393	2.00778e-12	5.36957e-11
9509	ENSCAFG00000039858		-2.2101	0.00676445	0.0229369
7093	ENSCAFG00000023358	SLC22A3	-2.20964	1.35176e-28	1.74799e-26
4894	ENSCAFG00000014402	MPP2	-2.20928	5.19412e-09	8.14138e-08
9355	ENSCAFG00000038683		-2.20878	8.22909e-11	1.74057e-09
6306	ENSCAFG00000018608	C7	-2.20859	5.43176e-06	4.5399e-05
8873	ENSCAFG00000035045		-2.20765	0.000570006	0.00273802
7092	ENSCAFG00000023356		-2.2064	0.0375489	0.0935386
8840	ENSCAFG00000034808		-2.20616	0.049605	0.117076
7662	ENSCAFG00000029170		-2.2061	0.00418085	0.0153298
9605	ENSCAFG00000040530		-2.20514	0.0326651	0.0834935
1205	ENSCAFG00000003493		-2.20474	0.0252412	0.0679517
8559	ENSCAFG00000032763	GDF3	-2.20469	0.0122361	0.0374997
2933	ENSCAFG00000008711	MME	-2.20301	3.3834e-06	2.96621e-05
3115	ENSCAFG00000009228		-2.20131	2.64219e-06	2.37495e-05
3845	ENSCAFG00000011395	NCF1	-2.20088	0.00424518	0.0155232
9081	ENSCAFG00000036714		-2.20072	2.60166e-06	2.34221e-05
6997	ENSCAFG00000021691	RF00001	-2.19948	0.0113909	0.0352715
7454	ENSCAFG00000027894	RF00026	-2.19901	0.0100224	0.0317289
8702	ENSCAFG00000033769		-2.19789	0.00398792	0.0147244
1168	ENSCAFG00000003374	IKZF1	-2.195	3.84605e-07	4.18615e-06
5579	ENSCAFG00000016556	AQP9	-2.19403	7.38191e-12	1.80635e-10
2053	ENSCAFG00000005953		-2.19	0.0214243	0.059347
5506	ENSCAFG00000016310	IKZF3	-2.18983	1.3127e-10	2.6988e-09
1064	ENSCAFG00000003063	SLC46A2	-2.1882	3.27464e-16	1.36248e-14
3469	ENSCAFG00000010238	ADCY2	-2.18717	3.48898e-11	7.73181e-10
3601	ENSCAFG00000010680	DENND5B	-2.18706	4.17647e-29	5.62439e-27
9247	ENSCAFG00000037835		-2.18686	0.000943239	0.00426529
9525	ENSCAFG00000039991		-2.18605	0.00304845	0.0117077
1222	ENSCAFG00000003555	TSKS	-2.18523	4.85736e-10	9.07989e-09
6080	ENSCAFG00000017940		-2.18514	0.0155963	0.0457181
1609	ENSCAFG00000004676		-2.18441	1.08405e-07	1.31935e-06
1818	ENSCAFG00000005266	CIDEC	-2.18372	1.64031e-06	1.54904e-05
6827	ENSCAFG00000020088	LCN2	-2.18343	0.0155481	0.0456063
9480	ENSCAFG00000039606		-2.18291	0.00232062	0.00930415
1490	ENSCAFG00000004385	OTOF	-2.18164	6.48428e-09	1.00051e-07
2707	ENSCAFG00000007963	BLK	-2.18055	0.000214276	0.00116752
9437	ENSCAFG00000039261		-2.18031	0.011322	0.035101
2248	ENSCAFG00000006573	FAM19A4	-2.17976	0.00471231	0.0169374
8002	ENSCAFG00000030557		-2.17824	0.0256057	0.0687785
2549	ENSCAFG00000007481		-2.17788	0.0377508	0.0938713
321	ENSCAFG00000000896	DLA-DOA	-2.17387	0.0184751	0.0525527
2741	ENSCAFG00000008154		-2.17363	9.36011e-07	9.34328e-06
7826	ENSCAFG00000029891	SH2D1A	-2.17323	5.17327e-05	0.000336492
7711	ENSCAFG00000029396	BASP1	-2.17285	6.10371e-06	5.03678e-05
8043	ENSCAFG00000030726	TEX38	-2.1728	0.00012615	0.000736465
3582	ENSCAFG00000010628	SORCS1	-2.16846	5.75046e-06	4.76949e-05
6171	ENSCAFG00000018188	TNFAIP2	-2.16706	7.03792e-07	7.23142e-06
5126	ENSCAFG00000015095	LAP3	-2.1657	2.4e-12	6.3366e-11
8522	ENSCAFG00000032614		-2.16473	2.30592e-05	0.000165763
8103	ENSCAFG00000030969	RTN4RL2	-2.16394	2.82815e-07	3.16761e-06
4899	ENSCAFG00000014413	SPOCK2	-2.16351	0.000884546	0.0040295
3709	ENSCAFG00000010973	RGMA	-2.16299	4.95149e-06	4.17994e-05
5680	ENSCAFG00000016883	ITGAX	-2.16128	1.34278e-11	3.15381e-10
4607	ENSCAFG00000013585		-2.16109	0.0104175	0.0327475
5502	ENSCAFG00000016296	DNAH14	-2.1592	6.77367e-10	1.23626e-08
9190	ENSCAFG00000037394		-2.15675	0.000212017	0.0011577
9068	ENSCAFG00000036567		-2.15419	0.00287255	0.0111412
877	ENSCAFG00000002498	HDAC9	-2.15164	8.41904e-11	1.7758e-09
4874	ENSCAFG00000014350	MEF2B	-2.15072	0.000806797	0.00371247
5109	ENSCAFG00000015063	MMP3	-2.14829	0.0245672	0.0664835
4717	ENSCAFG00000013897	AICDA	-2.14601	0.0190205	0.0537547
4790	ENSCAFG00000014126	SEC16B	-2.14529	4.5504e-09	7.23708e-08
4942	ENSCAFG00000014564		-2.14526	2.67241e-08	3.65513e-07
7534	ENSCAFG00000028698		-2.14515	0.000808167	0.00371727
8238	ENSCAFG00000031463		-2.14467	0.00518274	0.0183823
7382	ENSCAFG00000025524		-2.14331	4.21973e-15	1.554e-13
4898	ENSCAFG00000014406	GPR82	-2.14308	6.39232e-13	1.80053e-11
9196	ENSCAFG00000037458		-2.14238	0.00343335	0.0129284
5847	ENSCAFG00000017274		-2.13977	1.49392e-10	3.02492e-09
8670	ENSCAFG00000033512		-2.1384	0.000317844	0.00164893
8631	ENSCAFG00000033220		-2.13709	0.00762482	0.0253704
6119	ENSCAFG00000018037	B4GALT6	-2.13668	0.00152204	0.00646391
6094	ENSCAFG00000017974	NOL4	-2.13604	0.000310716	0.00161563
4796	ENSCAFG00000014139		-2.13583	0.000724512	0.00337547
5947	ENSCAFG00000017556	TEX14	-2.13548	0.000133829	0.00077423
3375	ENSCAFG00000009994	CD40	-2.13513	1.01269e-06	1.00645e-05
9403	ENSCAFG00000039006		-2.1311	7.81616e-07	7.95694e-06
4597	ENSCAFG00000013531	CLEC9A	-2.13077	1.19564e-18	6.52555e-17
7858	ENSCAFG00000030013	RHEX	-2.13017	0.00161157	0.00678768
9059	ENSCAFG00000036490		-2.12986	0.00535397	0.0188624
1924	ENSCAFG00000005580	CCDC40	-2.1297	1.73816e-05	0.000129193
9529	ENSCAFG00000040020		-2.12885	0.0196248	0.0551545
3561	ENSCAFG00000010574	SLC6A3	-2.12872	0.000313665	0.0016291
9192	ENSCAFG00000037402		-2.12461	0.000658168	0.00310065
2163	ENSCAFG00000006360		-2.12415	0.000471423	0.00232484
9554	ENSCAFG00000040151		-2.12364	0.0135116	0.0406705
819	ENSCAFG00000002277	SUSD3	-2.12214	0.000273676	0.00144439
8884	ENSCAFG00000035124		-2.12104	0.00159269	0.00672629
9627	ENSCAFG00000040688		-2.12104	0.0189079	0.0535164
1080	ENSCAFG00000003103	RRAGD	-2.12082	1.97192e-14	6.70837e-13
3079	ENSCAFG00000009135	SAA1	-2.1203	7.59355e-08	9.49048e-07
354	ENSCAFG00000000975	NFAM1	-2.11868	5.29691e-07	5.59149e-06
9528	ENSCAFG00000040009		-2.11767	0.000303888	0.00158519
661	ENSCAFG00000001833	ABCB4	-2.11627	0.00281233	0.010945
4385	ENSCAFG00000012959		-2.11331	0.000228168	0.00123375
5699	ENSCAFG00000016916	B4GALNT2	-2.11206	0.00146556	0.00626142
9080	ENSCAFG00000036703		-2.11183	3.41742e-05	0.000233635
7821	ENSCAFG00000029876	C17H2orf70	-2.10765	0.00252506	0.00999961
4006	ENSCAFG00000011832	GLRA2	-2.10749	8.19169e-06	6.5878e-05
8563	ENSCAFG00000032788		-2.10703	0.0469065	0.111855
9076	ENSCAFG00000036650		-2.10681	0.0008992	0.00409134
2158	ENSCAFG00000006326	KCTD16	-2.10574	1.86778e-05	0.000137569
1864	ENSCAFG00000005401	GPD1L	-2.10517	1.24957e-14	4.34184e-13
3927	ENSCAFG00000011638		-2.10516	0.0124355	0.0380199
8501	ENSCAFG00000032530	RGS18	-2.10483	3.40536e-18	1.80238e-16
72	ENSCAFG00000000194	INHBC	-2.10302	0.00274034	0.0107197
2534	ENSCAFG00000007437	SMYD1	-2.10215	0.0269279	0.0715697
3511	ENSCAFG00000010398	KIAA0319	-2.102	0.00326354	0.0123998
1043	ENSCAFG00000002996	ZNF483	-2.10151	4.63188e-07	4.96781e-06
206	ENSCAFG00000000610		-2.1015	0.00550804	0.0193155
8955	ENSCAFG00000035681		-2.09882	0.0054339	0.0190967
5081	ENSCAFG00000014982	FMO1	-2.09799	9.5166e-05	0.000572833
9310	ENSCAFG00000038319		-2.09733	0.0115416	0.0356653
2806	ENSCAFG00000008347	NUGGC	-2.09652	0.000192528	0.00106276
1823	ENSCAFG00000005276	AKR1C3	-2.09575	0.027931	0.073651
9107	ENSCAFG00000036927		-2.09573	0.0309099	0.0797595
3851	ENSCAFG00000011415	MCUB	-2.09286	8.47789e-05	0.00051826
9119	ENSCAFG00000037020		-2.0913	0.0016861	0.00704885
386	ENSCAFG00000001067	RSPO3	-2.0886	0.000148203	0.000848753
9418	ENSCAFG00000039091		-2.08852	0.0428713	0.103987
806	ENSCAFG00000002230		-2.08745	6.85526e-11	1.46222e-09
9036	ENSCAFG00000036296		-2.08743	2.30485e-05	0.000165738
289	ENSCAFG00000000827	SMC1B	-2.08632	0.000173118	0.000970921
241	ENSCAFG00000000710	SLC27A6	-2.0855	0.000442429	0.00220382
2459	ENSCAFG00000007233	KRT71	-2.08297	0.000154879	0.00088034
3516	ENSCAFG00000010414	GCG	-2.08241	2.45883e-06	2.22772e-05
7933	ENSCAFG00000030292	LTB	-2.08212	0.000275196	0.00145149
4188	ENSCAFG00000012376	VASH2	-2.08083	1.83616e-06	1.71407e-05
2653	ENSCAFG00000007803	GALNTL6	-2.07907	0.00912275	0.0294419
6737	ENSCAFG00000019831	SYPL2	-2.07842	1.08674e-05	8.51107e-05
8502	ENSCAFG00000032531		-2.07833	0.0021456	0.00870173
7809	ENSCAFG00000029827	KHDC3L	-2.07796	0.00758889	0.0252804
7055	ENSCAFG00000023079	AFF3	-2.07745	2.70188e-06	2.4219e-05
9206	ENSCAFG00000037500		-2.07403	0.000148369	0.00084928
4452	ENSCAFG00000013139	GPR33	-2.07218	9.02915e-06	7.18512e-05
9332	ENSCAFG00000038460		-2.07206	0.0312482	0.0804592
1822	ENSCAFG00000005275	TMC8	-2.0717	2.93051e-07	3.27099e-06
3872	ENSCAFG00000011487	BCAT1	-2.07144	0.00876678	0.0284545
2331	ENSCAFG00000006830	MSR1	-2.07095	2.59335e-10	5.08372e-09
1417	ENSCAFG00000004172	IZUMO1R	-2.06912	0.0446995	0.107561
9034	ENSCAFG00000036287		-2.06693	3.09273e-05	0.000214269
8906	ENSCAFG00000035298		-2.06447	0.0179212	0.0512574
7435	ENSCAFG00000027133	RF00100	-2.06426	0.0269951	0.0716897
8276	ENSCAFG00000031609		-2.06348	4.45799e-10	8.38507e-09
8918	ENSCAFG00000035365		-2.06195	0.0241119	0.0655084
5493	ENSCAFG00000016269	NWD2	-2.0607	0.00941865	0.0302147
880	ENSCAFG00000002501	NLRP5	-2.06032	0.0302316	0.0783824
613	ENSCAFG00000001675	CDKN2A	-2.06017	3.58149e-06	3.12672e-05
1044	ENSCAFG00000002997	COL9A2	-2.06003	8.48343e-07	8.55068e-06
7646	ENSCAFG00000029120	HTR2C	-2.05827	0.000217211	0.00118181
3986	ENSCAFG00000011782	GFRA1	-2.05768	4.37801e-05	0.000290155
1272	ENSCAFG00000003709	CD37	-2.05656	5.74675e-06	4.76815e-05
3408	ENSCAFG00000010112	TSPAN32	-2.05535	0.000180122	0.00100352
8650	ENSCAFG00000033387		-2.05446	0.0007431	0.00344865
3538	ENSCAFG00000010480	BTLA	-2.05442	0.00716489	0.0241221
7117	ENSCAFG00000023498	TLR8	-2.05439	1.49618e-14	5.15933e-13
8241	ENSCAFG00000031475	MIR151B	-2.05412	0.0376797	0.0937831
4921	ENSCAFG00000014493		-2.05402	2.38828e-11	5.41924e-10
5177	ENSCAFG00000015256	FAM129C	-2.05374	0.000273698	0.00144439
8608	ENSCAFG00000033040		-2.05236	0.0497784	0.117363
8936	ENSCAFG00000035497		-2.05103	0.0113151	0.0350845
2602	ENSCAFG00000007649	MPEG1	-2.04994	3.67229e-24	3.22694e-22
9590	ENSCAFG00000040417		-2.04906	0.010397	0.0326967
2057	ENSCAFG00000005963	METTL21C	-2.04904	4.72913e-05	0.00031107
3319	ENSCAFG00000009824	SNX20	-2.049	2.46796e-05	0.000175911
885	ENSCAFG00000002519	ITGB8	-2.04573	3.43467e-06	3.00739e-05
8817	ENSCAFG00000034649		-2.04565	0.0333338	0.0849451
8001	ENSCAFG00000030554	CD1D	-2.04537	5.34432e-10	9.90483e-09
8510	ENSCAFG00000032573	CCL26	-2.04527	3.94589e-06	3.41073e-05
7588	ENSCAFG00000028896		-2.04496	0.0140384	0.0419568
3559	ENSCAFG00000010571	DAPP1	-2.04157	3.16063e-07	3.49867e-06
9479	ENSCAFG00000039583		-2.0398	0.00138904	0.00597265
3341	ENSCAFG00000009884	MMRN1	-2.03837	1.04728e-17	5.17031e-16
9546	ENSCAFG00000040099		-2.03814	0.039415	0.0972408
5993	ENSCAFG00000017669	BTK	-2.03659	8.29566e-05	0.000508349
715	ENSCAFG00000001971		-2.03567	0.0137433	0.0412529
8251	ENSCAFG00000031507		-2.03424	2.8416e-11	6.37162e-10
9588	ENSCAFG00000040404		-2.03308	0.0244529	0.0662529
9410	ENSCAFG00000039035		-2.03287	0.0101877	0.0321716
2062	ENSCAFG00000005991	IL5RA	-2.03126	0.0024367	0.00969524
7085	ENSCAFG00000023317	DUSP2	-2.03051	4.54164e-05	0.000299864
5594	ENSCAFG00000016608	SLIT2	-2.03013	2.15705e-11	4.93886e-10
8137	ENSCAFG00000031105		-2.02955	0.000975154	0.0043965
6187	ENSCAFG00000018219	CSF1R	-2.02779	4.30168e-18	2.23011e-16
2969	ENSCAFG00000008804	2019-03-01	-2.02732	7.34799e-09	1.12388e-07
5858	ENSCAFG00000017302	TSHR	-2.02718	0.0190132	0.0537408
7188	ENSCAFG00000023864		-2.02431	0.0132506	0.0400757
2936	ENSCAFG00000008723	SPI1	-2.02376	4.2374e-08	5.55524e-07
8919	ENSCAFG00000035370		-2.02252	0.000264024	0.00140166
5940	ENSCAFG00000017536	FNDC9	-2.02084	0.00490569	0.0175548
5053	ENSCAFG00000014879	LRRC25	-2.0205	5.7817e-14	1.88518e-12
6600	ENSCAFG00000019465	ATP8B3	-2.01981	0.0112968	0.0350421
1978	ENSCAFG00000005744	ZMAT4	-2.01964	0.0287385	0.0753005
2255	ENSCAFG00000006596	ANKS1B	-2.01933	2.19475e-08	3.05507e-07
531	ENSCAFG00000001486	CPA5	-2.01877	0.00214398	0.00869784
399	ENSCAFG00000001097	ADCY8	-2.01809	0.00109923	0.00488049
2850	ENSCAFG00000008477	BLNK	-2.01771	2.07726e-07	2.38528e-06
7326	ENSCAFG00000025115		-2.01698	6.36577e-05	0.000403786
8404	ENSCAFG00000032097		-2.01686	6.2711e-18	3.1858e-16
5483	ENSCAFG00000016228	SERPINE2	-2.01485	3.64839e-12	9.31915e-11
5068	ENSCAFG00000014939	CYP3A12	-2.01457	0.00259043	0.0102211
7068	ENSCAFG00000023201	TLR9	-2.01406	0.000543975	0.00263075
4672	ENSCAFG00000013781		-2.01305	0.020274	0.0566924
8076	ENSCAFG00000030848	NMB	-2.01236	1.54538e-11	3.59994e-10
108	ENSCAFG00000000283	TXLNB	-2.01234	0.000319649	0.00165677
3229	ENSCAFG00000009526	RIMS4	-2.0114	0.0353309	0.0890768
9002	ENSCAFG00000036019		-2.00943	0.000340498	0.00174811
9567	ENSCAFG00000040233		-2.00836	0.00154587	0.00655044
7442	ENSCAFG00000027540	RF00398	-2.00831	0.0246893	0.0667265
6808	ENSCAFG00000020020	CDYL2	-2.00692	4.05718e-14	1.33243e-12
7163	ENSCAFG00000023745	PLEKHD1	-2.00682	0.000175079	0.000979744
4269	ENSCAFG00000012670		-2.00608	0.000342138	0.00175495
274	ENSCAFG00000000799	ACSL6	-2.00581	0.0454571	0.109039
6305	ENSCAFG00000018598	C6	-2.00569	6.36024e-05	0.000403596
3177	ENSCAFG00000009386	HPSE2	-2.00451	5.94194e-11	1.27578e-09
8635	ENSCAFG00000033260		-2.00427	0.00626035	0.0215323
7432	ENSCAFG00000026915	RF00026	-2.00412	8.02097e-07	8.13137e-06
2096	ENSCAFG00000006099	DDHD2	-2.00366	1.90762e-21	1.29599e-19
1305	ENSCAFG00000003835	AK9	-2.00349	2.30953e-08	3.20403e-07
1576	ENSCAFG00000004595		-2.00207	7.10256e-12	1.74019e-10
763	ENSCAFG00000002098	C10H2orf40	-2.00111	1.68678e-05	0.000125826
1179	ENSCAFG00000003407	ADD2	-1.99975	0.00102724	0.00459494
8437	ENSCAFG00000032240		-1.99808	0.00438763	0.0159569
9251	ENSCAFG00000037865		-1.99688	0.0418099	0.101879
5106	ENSCAFG00000015054	MMP1	-1.99637	0.000153721	0.00087573
7741	ENSCAFG00000029553		-1.99609	2.6085e-07	2.9375e-06
3040	ENSCAFG00000009013	BTC	-1.99531	0.00014451	0.000830324
1513	ENSCAFG00000004449	CCDC81	-1.99446	0.00779792	0.0258406
8892	ENSCAFG00000035181		-1.99322	0.0227726	0.0625121
6226	ENSCAFG00000018343	TMEM132E	-1.99253	0.000506312	0.00247119
8671	ENSCAFG00000033521		-1.99163	0.00305975	0.0117412
6755	ENSCAFG00000019877	GFI1B	-1.98903	4.82355e-07	5.14671e-06
8164	ENSCAFG00000031185	PFN4	-1.98806	0.00798784	0.0263395
8688	ENSCAFG00000033640		-1.98764	4.39826e-05	0.000291412
9160	ENSCAFG00000037231		-1.98674	0.0127444	0.0387612
7986	ENSCAFG00000030509		-1.98615	8.38898e-07	8.47425e-06
3959	ENSCAFG00000011726	EGFL6	-1.98547	0.00768297	0.0255191
1319	ENSCAFG00000003873	METTL24	-1.98489	8.12348e-11	1.71983e-09
9324	ENSCAFG00000038422		-1.98333	0.00228232	0.0091708
3477	ENSCAFG00000010283	MSI1	-1.98318	0.00087213	0.00397809
9235	ENSCAFG00000037756		-1.98255	0.00116193	0.00512092
8769	ENSCAFG00000034276		-1.98242	0.0113806	0.0352587
4640	ENSCAFG00000013692	ADORA3	-1.98223	1.21347e-21	8.41989e-20
5729	ENSCAFG00000016982	DOCK2	-1.97863	3.52132e-05	0.00023973
621	ENSCAFG00000001710	CHRNA3	-1.97845	0.00273137	0.0106938
4010	ENSCAFG00000011838	ST8SIA1	-1.97802	8.63048e-07	8.6912e-06
361	ENSCAFG00000000996	FABP7	-1.97792	2.91204e-08	3.9426e-07
8117	ENSCAFG00000031014	FAM180A	-1.97774	4.87044e-09	7.70301e-08
332	ENSCAFG00000000922	LEAP2	-1.97683	4.7192e-08	6.13388e-07
4825	ENSCAFG00000014215	C5H11orf53	-1.9755	5.17762e-10	9.63512e-09
9372	ENSCAFG00000038790		-1.97514	0.0402701	0.0989214
1608	ENSCAFG00000004675	TNFSF11	-1.97476	0.000182249	0.00101282
957	ENSCAFG00000002766	IGF2BP3	-1.97362	0.000101721	0.000608429
9630	ENSCAFG00000040699		-1.97263	5.71107e-05	0.000366549
1239	ENSCAFG00000003616	FAM131B	-1.97261	7.04007e-08	8.89644e-07
4977	ENSCAFG00000014639	C1QC	-1.97161	1.99155e-21	1.34898e-19
3809	ENSCAFG00000011266	TDRD1	-1.97137	0.00505243	0.0180063
9344	ENSCAFG00000038558		-1.96737	3.7164e-05	0.000251407
7161	ENSCAFG00000023735		-1.96707	2.41229e-05	0.000172375
9323	ENSCAFG00000038421		-1.9667	0.0437336	0.105684
9537	ENSCAFG00000040046		-1.96482	2.41511e-05	0.000172522
2717	ENSCAFG00000008004	SBSPON	-1.96447	7.22566e-05	0.000451039
8581	ENSCAFG00000032920		-1.96417	0.00168538	0.00704714
5184	ENSCAFG00000015289	KCNA1	-1.96415	0.00383385	0.014234
3989	ENSCAFG00000011795	SLAMF8	-1.96323	2.84527e-11	6.37358e-10
2515	ENSCAFG00000007377	PEPD	-1.96314	1.65266e-06	1.55812e-05
9071	ENSCAFG00000036629		-1.96106	0.00422776	0.0154719
75	ENSCAFG00000000199	LVRN	-1.96058	2.85826e-08	3.8767e-07
3868	ENSCAFG00000011466	IL24	-1.9595	0.000194114	0.00107099
9338	ENSCAFG00000038505		-1.95836	0.000564734	0.00271747
5375	ENSCAFG00000015890	UNC13C	-1.95744	0.0076298	0.0253832
5679	ENSCAFG00000016881	ITGAM	-1.95645	4.27252e-27	4.98658e-25
956	ENSCAFG00000002762	EML6	-1.9525	6.30791e-06	5.19023e-05
1054	ENSCAFG00000003023	CHN2	-1.95245	2.67603e-08	3.65568e-07
4395	ENSCAFG00000012986	ADAM12	-1.94792	3.75162e-05	0.000253287
9354	ENSCAFG00000038672		-1.94775	0.0118393	0.0364417
644	ENSCAFG00000001791	ALDH1A1	-1.94772	2.08583e-17	1.0015e-15
7201	ENSCAFG00000023933		-1.94646	1.07742e-07	1.31269e-06
4692	ENSCAFG00000013828	ADORA2A	-1.94637	4.17774e-15	1.54103e-13
7424	ENSCAFG00000026670		-1.9463	7.81744e-07	7.95694e-06
7566	ENSCAFG00000028829		-1.94549	7.1033e-12	1.74019e-10
8690	ENSCAFG00000033675		-1.945	0.00373083	0.0139182
3942	ENSCAFG00000011672	SLC15A2	-1.94446	3.10417e-06	2.74573e-05
9574	ENSCAFG00000040294		-1.9434	0.00657669	0.0224339
6970	ENSCAFG00000020595	MIR199A2	-1.94328	1.2707e-06	1.23221e-05
9181	ENSCAFG00000037327		-1.94223	4.0656e-06	3.50223e-05
2483	ENSCAFG00000007304	IGF1	-1.94013	7.09472e-11	1.51047e-09
2161	ENSCAFG00000006349	TESPA1	-1.94012	0.00011117	0.000658715
9443	ENSCAFG00000039324		-1.94006	0.0100586	0.031817
2503	ENSCAFG00000007348	F11	-1.93811	1.72919e-07	2.01819e-06
8471	ENSCAFG00000032414	PLEKHA2	-1.93688	0.000115537	0.000680513
7352	ENSCAFG00000025281	CD1A8	-1.93663	3.11447e-05	0.000215644
4854	ENSCAFG00000014309	RASGRP2	-1.93625	9.65895e-05	0.000580788
7288	ENSCAFG00000024867	TRIM22	-1.93471	0.0103141	0.0324938
2854	ENSCAFG00000008497	GPM6A	-1.93424	1.71032e-06	1.60516e-05
3603	ENSCAFG00000010686	NLRP3	-1.93351	6.57724e-23	5.10892e-21
1233	ENSCAFG00000003605	GJA4	-1.93339	0.00142701	0.0061174
9586	ENSCAFG00000040380		-1.93315	1.94726e-05	0.000142638
1717	ENSCAFG00000004980	CD79A	-1.93241	0.000344839	0.00176494
33	ENSCAFG00000000093	CCBE1	-1.93221	9.8735e-09	1.46966e-07
6186	ENSCAFG00000018215	LHFPL1	-1.93207	0.011376	0.0352493
211	ENSCAFG00000000618	ZDHHC14	-1.93113	1.27387e-08	1.84898e-07
1345	ENSCAFG00000003935	AGBL4	-1.93091	0.00047473	0.00234013
984	ENSCAFG00000002850	OSBPL3	-1.93065	2.63135e-09	4.34278e-08
1754	ENSCAFG00000005074	MYO7A	-1.92995	1.11368e-14	3.93436e-13
3861	ENSCAFG00000011443	IL10	-1.92965	1.28374e-06	1.24167e-05
4888	ENSCAFG00000014391	NAGS	-1.92801	8.25717e-05	0.00050681
9322	ENSCAFG00000038415		-1.92757	3.06336e-05	0.000212493
1861	ENSCAFG00000005395	GDPD5	-1.9274	2.30173e-10	4.52766e-09
4721	ENSCAFG00000013904	BCL6	-1.92693	8.94591e-05	0.000542066
6951	ENSCAFG00000020411	NEGR1	-1.9264	3.87671e-11	8.54942e-10
5545	ENSCAFG00000016457	FCRL2	-1.92614	1.45682e-06	1.39193e-05
4500	ENSCAFG00000013283	CHRNA1	-1.92579	0.0017536	0.00729753
8545	ENSCAFG00000032732		-1.92565	2.03141e-16	8.64167e-15
5234	ENSCAFG00000015493	NLRP1	-1.9243	1.56794e-08	2.2303e-07
1788	ENSCAFG00000005201	NXPH2	-1.92223	0.016205	0.0472046
8192	ENSCAFG00000031290	C1QA	-1.92141	1.44116e-24	1.31942e-22
8632	ENSCAFG00000033237		-1.92123	1.14696e-06	1.1237e-05
233	ENSCAFG00000000681	FBN2	-1.92091	2.693e-11	6.05035e-10
1301	ENSCAFG00000003827		-1.91923	0.0115389	0.035662
3870	ENSCAFG00000011476	PITPNC1	-1.91874	1.12098e-08	1.64809e-07
1778	ENSCAFG00000005175	SCEL	-1.91803	0.000180684	0.00100616
3906	ENSCAFG00000011580	ENPEP	-1.91602	3.3581e-07	3.69748e-06
1129	ENSCAFG00000003260	PLEK	-1.91573	1.82004e-05	0.000134401
331	ENSCAFG00000000921	BIK	-1.91547	0.000307554	0.00160101
3775	ENSCAFG00000011158	CFAP46	-1.91431	0.000153416	0.000874208
8025	ENSCAFG00000030651		-1.91323	0.001098	0.004876
9286	ENSCAFG00000038133		-1.91213	0.00302497	0.0116273
2889	ENSCAFG00000008591	TDO2	-1.91174	0.0149135	0.0440713
3165	ENSCAFG00000009354	TOX2	-1.91071	5.95164e-05	0.000380701
5854	ENSCAFG00000017294	P2RY10	-1.90921	6.31022e-07	6.56073e-06
6533	ENSCAFG00000019271	NLRC3	-1.90907	1.40299e-08	2.01075e-07
9536	ENSCAFG00000040043		-1.907	3.59579e-05	0.000243997
633	ENSCAFG00000001752		-1.90631	0.00556915	0.0195148
9499	ENSCAFG00000039763		-1.90509	0.000227388	0.00123012
5410	ENSCAFG00000015971	CLCN5	-1.9049	1.74469e-08	2.46783e-07
4908	ENSCAFG00000014448	ZNF804A	-1.90371	0.00232866	0.00932899
8902	ENSCAFG00000035236		-1.90351	0.00907102	0.0292999
1530	ENSCAFG00000004491	LCP1	-1.90301	2.71626e-06	2.43287e-05
9483	ENSCAFG00000039631		-1.89918	0.011992	0.0368471
319	ENSCAFG00000000893	PNPLA3	-1.89906	1.5779e-05	0.000118677
5162	ENSCAFG00000015211		-1.89883	1.35336e-06	1.30292e-05
1557	ENSCAFG00000004561	CD300LB	-1.89874	3.5226e-05	0.000239745
312	ENSCAFG00000000876	PARVG	-1.89843	4.82359e-08	6.25527e-07
5603	ENSCAFG00000016641	CD68	-1.89815	1.38548e-06	1.33103e-05
7191	ENSCAFG00000023887	BCAS4	-1.89661	0.00335385	0.0126752
3988	ENSCAFG00000011793	FCRL6	-1.89659	0.00924916	0.0297823
6089	ENSCAFG00000017956	CPLX3	-1.89606	1.66098e-10	3.33059e-09
4516	ENSCAFG00000013325	PHEX	-1.89485	8.21902e-07	8.31733e-06
8092	ENSCAFG00000030923		-1.89474	0.0190291	0.053759
9099	ENSCAFG00000036852		-1.89374	0.00688976	0.023327
7777	ENSCAFG00000029692	KCNK12	-1.89249	7.79232e-06	6.30001e-05
7314	ENSCAFG00000025025	TRIM6	-1.89197	3.38261e-08	4.5232e-07
6718	ENSCAFG00000019780	SLC2A6	-1.89153	2.02072e-05	0.000147562
6714	ENSCAFG00000019771		-1.89146	7.31464e-05	0.000455718
5130	ENSCAFG00000015105	BIRC3	-1.89113	1.39414e-09	2.41103e-08
4523	ENSCAFG00000013350	SIPA1	-1.89102	1.37891e-10	2.81459e-09
9347	ENSCAFG00000038612		-1.89076	0.00105398	0.00469975
6715	ENSCAFG00000019772	CD53	-1.88997	1.63776e-06	1.54727e-05
8107	ENSCAFG00000030985	POPDC2	-1.8887	2.57315e-08	3.52998e-07
568	ENSCAFG00000001550	FOXRED2	-1.88842	3.68653e-05	0.0002495
9534	ENSCAFG00000040030		-1.8876	8.67865e-05	0.000528687
578	ENSCAFG00000001570	PSAT1	-1.88678	8.72345e-05	0.000531071
8999	ENSCAFG00000036005		-1.88619	0.00132623	0.00573289
2869	ENSCAFG00000008534	P2RY12	-1.88583	2.85274e-07	3.19044e-06
7841	ENSCAFG00000029947		-1.88554	0.00363382	0.0136068
8627	ENSCAFG00000033183		-1.88534	0.000297186	0.00155344
8931	ENSCAFG00000035450		-1.8853	0.00750174	0.025045
4914	ENSCAFG00000014463	PTPN6	-1.88457	1.58894e-06	1.50656e-05
3960	ENSCAFG00000011727	MILR1	-1.88396	1.27525e-05	9.80852e-05
522	ENSCAFG00000001444	FGD2	-1.88312	4.07979e-10	7.70556e-09
1075	ENSCAFG00000003087		-1.88256	6.56292e-11	1.40249e-09
5474	ENSCAFG00000016177	CYB561A3	-1.88184	0.00055875	0.00269533
5373	ENSCAFG00000015883	NRG3	-1.88166	0.00147769	0.00630497
4496	ENSCAFG00000013271	WIPF1	-1.88135	5.5757e-06	4.64145e-05
6167	ENSCAFG00000018177	XYLT1	-1.88125	4.84237e-05	0.000317326
798	ENSCAFG00000002201	SHC3	-1.88114	0.00134412	0.0057992
8933	ENSCAFG00000035478		-1.8777	0.000140599	0.000811085
7118	ENSCAFG00000023502	SLC22A7	-1.87646	0.0175143	0.0503166
3357	ENSCAFG00000009926	LRRK2	-1.87631	1.94844e-11	4.47925e-10
8852	ENSCAFG00000034912		-1.87602	0.00079458	0.0036607
5881	ENSCAFG00000017380	HDX	-1.87429	6.41174e-05	0.000406476
9647	ENSCAFG00000040790		-1.87148	0.00377906	0.0140581
7154	ENSCAFG00000023704	SLAMF6	-1.87072	2.40549e-05	0.000171997
8142	ENSCAFG00000031118		-1.87066	5.81753e-05	0.000372961
5070	ENSCAFG00000014942	CYP3A26	-1.86985	0.00755018	0.0251772
5852	ENSCAFG00000017287	IL12B	-1.86975	1.08089e-08	1.59533e-07
3948	ENSCAFG00000011692		-1.86925	0.00344151	0.0129528
9616	ENSCAFG00000040593		-1.86891	8.55993e-06	6.83803e-05
9291	ENSCAFG00000038181		-1.86777	1.26705e-07	1.51773e-06
2147	ENSCAFG00000006270	P2RX2	-1.86775	0.000129799	0.000753972
8944	ENSCAFG00000035563		-1.86758	0.0377523	0.0938713
295	ENSCAFG00000000834	TNFRSF11B	-1.8651	3.97352e-05	0.000266372
8472	ENSCAFG00000032422	RARRES1	-1.86497	7.13258e-13	1.99914e-11
7674	ENSCAFG00000029232	UGT2B31	-1.86404	0.00968694	0.0308861
9361	ENSCAFG00000038722		-1.86209	7.06757e-17	3.1294e-15
4897	ENSCAFG00000014405	GPR34	-1.86191	1.06159e-13	3.31877e-12
7790	ENSCAFG00000029747		-1.86087	0.018189	0.0518426
1752	ENSCAFG00000005070	ACOD1	-1.85603	0.000408584	0.0020523
7579	ENSCAFG00000028873		-1.85435	0.000111291	0.00065926
4066	ENSCAFG00000012001	ARL4C	-1.85346	3.33796e-08	4.47401e-07
972	ENSCAFG00000002816	MPP6	-1.85329	1.51229e-15	5.84349e-14
3592	ENSCAFG00000010654	AGPAT3	-1.85218	3.50792e-08	4.67702e-07
865	ENSCAFG00000002435	HAAO	-1.85209	0.000939498	0.00425175
5801	ENSCAFG00000017160	IGDCC4	-1.85162	7.02363e-07	7.22208e-06
4915	ENSCAFG00000014469	EFHC2	-1.85145	0.00146851	0.00627169
2148	ENSCAFG00000006275		-1.85106	0.0183005	0.0521213
2554	ENSCAFG00000007496	DZIP1L	-1.84737	0.000315584	0.00163869
656	ENSCAFG00000001815	GDA	-1.84721	2.79115e-05	0.000195819
3935	ENSCAFG00000011657	EAF2	-1.84594	0.00135909	0.00585312
237	ENSCAFG00000000697		-1.8459	3.91668e-05	0.000263027
5231	ENSCAFG00000015477		-1.8455	9.62133e-05	0.000578831
5780	ENSCAFG00000017110	CORO1A	-1.8448	7.59847e-05	0.000471337
7373	ENSCAFG00000025436	C3AR1	-1.84429	5.13446e-13	1.46435e-11
8527	ENSCAFG00000032631		-1.84387	1.81002e-08	2.55389e-07
7273	ENSCAFG00000024722	GLB1L3	-1.84283	0.0244655	0.066271
528	ENSCAFG00000001460	PTPRD	-1.84276	2.21537e-06	2.02732e-05
3218	ENSCAFG00000009501		-1.84249	0.0122749	0.0375944
6170	ENSCAFG00000018184		-1.84103	2.3477e-11	5.34314e-10
7680	ENSCAFG00000029264		-1.84047	0.000269395	0.00142387
4732	ENSCAFG00000013940	CLEC4E	-1.83987	1.15635e-14	4.05506e-13
4085	ENSCAFG00000012058	CTCFL	-1.83985	0.00641434	0.0219855
5065	ENSCAFG00000014928	PDE4C	-1.83956	7.06833e-05	0.000442919
8353	ENSCAFG00000031918	TMEM26	-1.83888	1.75649e-24	1.57385e-22
8455	ENSCAFG00000032335		-1.83809	0.000873128	0.00398147
571	ENSCAFG00000001556	KCNK17	-1.8373	7.92309e-05	0.000488544
2024	ENSCAFG00000005873	RFTN1	-1.8372	3.82324e-05	0.000257511
9497	ENSCAFG00000039745		-1.83675	0.0133795	0.0403906
9551	ENSCAFG00000040137		-1.83593	0.0166435	0.0482349
7539	ENSCAFG00000028710		-1.83519	0.00570525	0.019915
1681	ENSCAFG00000004870	PCDH17	-1.83401	2.0064e-09	3.37749e-08
5798	ENSCAFG00000017153	CITED1	-1.83351	0.002728	0.0106825
9453	ENSCAFG00000039379		-1.83054	0.0299475	0.0777788
8000	ENSCAFG00000030553		-1.82943	8.30188e-05	0.000508593
8739	ENSCAFG00000034026		-1.82885	0.00366669	0.0137163
4299	ENSCAFG00000012718	CPXM2	-1.82835	0.00051179	0.00249579
1737	ENSCAFG00000005033	SLC6A1	-1.82522	2.83543e-08	3.84804e-07
9396	ENSCAFG00000038972		-1.82482	0.0287346	0.0752989
617	ENSCAFG00000001690	PCSK5	-1.82473	1.64822e-07	1.9336e-06
9385	ENSCAFG00000038854		-1.82318	0.00563461	0.0197168
1183	ENSCAFG00000003423		-1.82298	8.76922e-10	1.5777e-08
7457	ENSCAFG00000028026	RF00004	-1.82293	0.0186391	0.0529201
8841	ENSCAFG00000034836		-1.8227	1.2755e-06	1.23528e-05
5141	ENSCAFG00000015159	JAK3	-1.82256	1.86301e-06	1.73558e-05
9282	ENSCAFG00000038100		-1.82031	0.000360916	0.0018376
4117	ENSCAFG00000012120	TRAF5	-1.81729	4.96066e-08	6.42571e-07
4930	ENSCAFG00000014526	STAG3	-1.81716	7.35591e-10	1.33461e-08
8613	ENSCAFG00000033069		-1.81686	0.00422117	0.0154577
8998	ENSCAFG00000035997		-1.81573	0.000937473	0.00424343
9168	ENSCAFG00000037282		-1.81549	0.00580316	0.0202041
9296	ENSCAFG00000038205		-1.81453	0.000504898	0.00246693
4028	ENSCAFG00000011908	SHTN1	-1.81438	1.07886e-09	1.90487e-08
1748	ENSCAFG00000005056	SCN10A	-1.81419	8.63659e-05	0.000526547
5118	ENSCAFG00000015078	FAM184B	-1.81418	2.02097e-05	0.000147562
5540	ENSCAFG00000016432	CAPN8	-1.8131	0.000920692	0.00417577
3034	ENSCAFG00000008989		-1.81306	0.0162934	0.0474134
6165	ENSCAFG00000018169	CCL14	-1.81267	5.09866e-06	4.28668e-05
1751	ENSCAFG00000005068	KCTD12	-1.81187	2.70472e-06	2.42349e-05
3053	ENSCAFG00000009036	PLCB2	-1.80968	1.66547e-06	1.56954e-05
306	ENSCAFG00000000865	ENPP2	-1.80944	5.31026e-11	1.14992e-09
4819	ENSCAFG00000014200	IL12A	-1.80827	0.000335719	0.00172826
7227	ENSCAFG00000024178	BEX3	-1.80789	1.24463e-11	2.93234e-10
1874	ENSCAFG00000005430		-1.80766	6.3213e-07	6.56625e-06
3945	ENSCAFG00000011681		-1.80604	3.67407e-09	5.93879e-08
6402	ENSCAFG00000018871	CYP2J2	-1.80602	3.29761e-09	5.36457e-08
5391	ENSCAFG00000015919	WNT5B	-1.805	2.59461e-06	2.33772e-05
585	ENSCAFG00000001590	SAXO1	-1.80447	0.0132554	0.0400851
8447	ENSCAFG00000032287	CCL22	-1.80379	0.0108608	0.0338836
7262	ENSCAFG00000024540	GBP5	-1.80338	2.719e-08	3.69885e-07
8467	ENSCAFG00000032403	MAP3K7CL	-1.80309	5.66958e-07	5.94626e-06
7077	ENSCAFG00000023282	CYP4A37	-1.80238	0.00647466	0.0221589
8811	ENSCAFG00000034613		-1.80117	5.21014e-07	5.51267e-06
4735	ENSCAFG00000013952	TACR2	-1.8004	8.24705e-06	6.62763e-05
7747	ENSCAFG00000029582		-1.80006	4.68558e-17	2.14135e-15
3990	ENSCAFG00000011796	MCF2L2	-1.79998	0.000317845	0.00164893
272	ENSCAFG00000000797	BTNL2	-1.79876	5.53498e-09	8.62813e-08
4389	ENSCAFG00000012971		-1.79842	0.00611906	0.021107
4831	ENSCAFG00000014229	CDH23	-1.7984	6.83875e-05	0.000430126
7510	ENSCAFG00000028604	VSTM2L	-1.79827	1.06784e-07	1.30171e-06
8116	ENSCAFG00000031013	SAMSN1	-1.79785	0.00034376	0.00176128
1916	ENSCAFG00000005547	RBFOX3	-1.79775	0.000103632	0.000618074
271	ENSCAFG00000000792		-1.79771	5.99779e-07	6.26164e-06
6352	ENSCAFG00000018727	RAB31	-1.79733	1.89744e-09	3.21548e-08
8605	ENSCAFG00000033023		-1.79656	0.0286726	0.0751625
2735	ENSCAFG00000008093	HPD	-1.79656	1.87337e-08	2.62861e-07
9204	ENSCAFG00000037484		-1.79617	0.000326575	0.00168921
9506	ENSCAFG00000039838		-1.79569	1.06178e-07	1.29563e-06
9519	ENSCAFG00000039921		-1.79566	1.49782e-06	1.4275e-05
8072	ENSCAFG00000030833		-1.79451	8.20119e-06	6.59311e-05
1878	ENSCAFG00000005441	DLL3	-1.79399	0.000294725	0.00154341
7946	ENSCAFG00000030332	XKR5	-1.79257	0.00782926	0.0259318
9308	ENSCAFG00000038313		-1.79219	0.0257312	0.069032
2186	ENSCAFG00000006415		-1.79063	0.0178981	0.0512316
7367	ENSCAFG00000025392	VXN	-1.78838	0.00747777	0.0249834
3694	ENSCAFG00000010934	RFTN2	-1.78778	2.28868e-11	5.21925e-10
3919	ENSCAFG00000011613	CMTM5	-1.78638	0.0100477	0.0317914
5730	ENSCAFG00000016983	RAB8B	-1.78632	8.97569e-14	2.84114e-12
2690	ENSCAFG00000007917	DNAH6	-1.78481	0.00889028	0.0288061
3869	ENSCAFG00000011474	FCMR	-1.78466	0.000318837	0.00165294
8412	ENSCAFG00000032125		-1.78465	0.000494736	0.00242457
3901	ENSCAFG00000011559	HCLS1	-1.78379	7.50185e-08	9.40687e-07
3820	ENSCAFG00000011318	ANOS1	-1.78321	0.000245605	0.00131585
1207	ENSCAFG00000003496	WNT16	-1.78317	0.000127258	0.000740921
674	ENSCAFG00000001852	ADAM22	-1.78283	1.33323e-06	1.28572e-05
6410	ENSCAFG00000018904	SNN	-1.78259	5.23012e-05	0.000339893
6471	ENSCAFG00000019114	EBI3	-1.78224	2.05504e-07	2.36334e-06
4044	ENSCAFG00000011953	PARP15	-1.7819	5.13904e-09	8.06061e-08
7058	ENSCAFG00000023105	CRISP2	-1.78007	2.81947e-05	0.000197381
1160	ENSCAFG00000003344	WHRN	-1.77989	4.79431e-05	0.000314811
1792	ENSCAFG00000005210	IL2RA	-1.7796	4.54514e-07	4.88484e-06
8290	ENSCAFG00000031666	CLSTN3	-1.77873	0.000102031	0.000609857
3740	ENSCAFG00000011069	GJA5	-1.77854	1.77317e-05	0.00013153
9085	ENSCAFG00000036757		-1.77853	0.007203	0.0242146
999	ENSCAFG00000002886	KLK11	-1.77647	0.0104076	0.0327255
9050	ENSCAFG00000036421		-1.77467	0.0463995	0.110809
1033	ENSCAFG00000002981	REL	-1.77423	0.000356183	0.00181635
8457	ENSCAFG00000032344	C1QB	-1.77331	1.90714e-14	6.49768e-13
8666	ENSCAFG00000033479		-1.77267	0.0016425	0.006897
5591	ENSCAFG00000016603	ITGAL	-1.7709	1.64456e-06	1.55241e-05
4034	ENSCAFG00000011920	CASS4	-1.77048	1.41291e-08	2.0237e-07
7679	ENSCAFG00000029263		-1.76947	6.56813e-05	0.000415118
7495	ENSCAFG00000028548		-1.76882	0.00010204	0.000609857
3814	ENSCAFG00000011281	APOH	-1.76851	0.0152805	0.044943
4710	ENSCAFG00000013881	RIMKLB	-1.76608	2.59412e-08	3.55232e-07
6267	ENSCAFG00000018465	PARP8	-1.76599	1.7765e-10	3.5466e-09
7874	ENSCAFG00000030082	XKRX	-1.76559	0.00974205	0.0310357
6975	ENSCAFG00000020626	MIR142	-1.76518	0.00032012	0.00165846
2023	ENSCAFG00000005870	RASGRP3	-1.76494	0.000202953	0.00111382
4417	ENSCAFG00000013041		-1.76491	0.0156596	0.0458859
7921	ENSCAFG00000030227		-1.76479	0.00100212	0.00449579
8641	ENSCAFG00000033325		-1.76458	3.76775e-05	0.000254225
3290	ENSCAFG00000009744	ADAMTS20	-1.76427	0.000133421	0.000772789
4503	ENSCAFG00000013287	MAPK4	-1.7635	4.6082e-09	7.32389e-08
3099	ENSCAFG00000009190	ST3GAL6	-1.76214	1.63541e-05	0.000122596
7922	ENSCAFG00000030229	EMX1	-1.7619	0.000234462	0.00126179
6253	ENSCAFG00000018419	2019-09-06	-1.76099	0.000103514	0.000617692
9399	ENSCAFG00000038996		-1.76088	0.0372511	0.0929195
8561	ENSCAFG00000032778		-1.76041	3.28145e-05	0.000225354
2610	ENSCAFG00000007673	SULF1	-1.76009	1.0579e-21	7.38552e-20
1747	ENSCAFG00000005055	RNF157	-1.75953	1.87805e-07	2.17852e-06
5399	ENSCAFG00000015935	PYGO1	-1.75918	3.19469e-05	0.000220193
8136	ENSCAFG00000031101	CD48	-1.7587	9.55149e-07	9.52532e-06
4686	ENSCAFG00000013817	SRGN	-1.7586	5.2221e-07	5.52276e-06
9635	ENSCAFG00000040733		-1.75842	1.67375e-07	1.95851e-06
7647	ENSCAFG00000029121	FAM78A	-1.758	1.02273e-05	8.05132e-05
363	ENSCAFG00000001002	SMPDL3A	-1.75594	0.000311048	0.00161698
2785	ENSCAFG00000008302	MEF2C	-1.75592	7.57604e-05	0.000470202
2856	ENSCAFG00000008501	PPEF2	-1.75587	7.20765e-05	0.000450038
7325	ENSCAFG00000025113	CLEC12A	-1.75542	7.01732e-07	7.22004e-06
9420	ENSCAFG00000039112		-1.75542	0.002349	0.00940054
5971	ENSCAFG00000017622	PRKCB	-1.75496	8.22565e-05	0.000505011
3530	ENSCAFG00000010457	RIPOR2	-1.7544	4.2442e-05	0.000282603
3042	ENSCAFG00000009017	PPP1R16B	-1.75405	6.56387e-07	6.79341e-06
7272	ENSCAFG00000024695	TNFAIP8L2	-1.75389	4.03189e-08	5.31029e-07
7813	ENSCAFG00000029837	TRBV3-1	-1.75386	4.03491e-05	0.00027009
9278	ENSCAFG00000038024		-1.75375	0.00567035	0.0198144
4643	ENSCAFG00000013697	C17H1orf162	-1.75122	7.9638e-07	8.08061e-06
2184	ENSCAFG00000006413	NCKAP1L	-1.75116	1.45496e-06	1.39073e-05
8440	ENSCAFG00000032255	RNF175	-1.75089	0.00927648	0.0298465
6513	ENSCAFG00000019228	SMIM24	-1.75061	5.29002e-05	0.000343105
4217	ENSCAFG00000012469	TWIST2	-1.75029	0.00723271	0.0242973
9128	ENSCAFG00000037086		-1.75012	0.000370755	0.00188222
7609	ENSCAFG00000028969		-1.74902	0.00501818	0.017901
2745	ENSCAFG00000008164	TMEM154	-1.74851	2.69051e-06	2.41361e-05
4092	ENSCAFG00000012070	FGR	-1.74838	2.18167e-09	3.65899e-08
9369	ENSCAFG00000038778		-1.74622	0.0121554	0.0372837
8222	ENSCAFG00000031408	CFAP299	-1.7459	0.00023107	0.00124648
9421	ENSCAFG00000039113		-1.74536	0.000661023	0.00311217
1184	ENSCAFG00000003426	TNC	-1.7446	1.7392e-05	0.000129228
7509	ENSCAFG00000028603		-1.74379	1.31645e-21	9.07914e-20
1467	ENSCAFG00000004329	APBB1IP	-1.74367	9.39967e-06	7.4591e-05
491	ENSCAFG00000001362	PLXNA4	-1.74301	2.68973e-10	5.24555e-09
8833	ENSCAFG00000034724		-1.74268	0.0124623	0.038086
1739	ENSCAFG00000005036	DPP6	-1.74158	0.00256873	0.0101496
7299	ENSCAFG00000024903	MAFB	-1.74149	8.35582e-11	1.7641e-09
3847	ENSCAFG00000011399	RASSF8	-1.74079	3.30558e-05	0.000226738
7472	ENSCAFG00000028456	CD83	-1.74074	0.000952846	0.00430531
2768	ENSCAFG00000008234	DLA-79	-1.74069	2.46003e-07	2.78685e-06
1714	ENSCAFG00000004973	CELF2	-1.74025	5.39969e-11	1.16817e-09
6072	ENSCAFG00000017916	SEMA7A	-1.73946	1.19582e-06	1.16706e-05
7611	ENSCAFG00000028972		-1.73673	0.0486876	0.115317
5251	ENSCAFG00000015560	KCNMB2	-1.73634	0.000389703	0.00196876
7655	ENSCAFG00000029145	PROKR1	-1.73445	0.00153137	0.00649774
9267	ENSCAFG00000037964		-1.7344	0.0157601	0.0461331
872	ENSCAFG00000002476		-1.73427	0.0207904	0.0578518
5683	ENSCAFG00000016887	COX6A2	-1.73387	0.00257627	0.0101724
490	ENSCAFG00000001361	APOBEC3Z3	-1.73364	3.42558e-08	4.5726e-07
4511	ENSCAFG00000013314	NCF2	-1.73325	9.84318e-13	2.73196e-11
1810	ENSCAFG00000005250	UCN3	-1.73267	0.0039737	0.0146838
5241	ENSCAFG00000015519	WAS	-1.73253	4.44749e-06	3.80099e-05
3782	ENSCAFG00000011177	SLC7A7	-1.73244	3.43566e-06	3.00739e-05
6303	ENSCAFG00000018590	VAV1	-1.73227	1.7501e-05	0.000129996
7297	ENSCAFG00000024900	SLC22A5	-1.73217	1.04945e-05	8.24811e-05
8603	ENSCAFG00000033013		-1.73166	0.0239461	0.0651823
1022	ENSCAFG00000002956		-1.73162	4.24056e-07	4.58266e-06
9461	ENSCAFG00000039453		-1.73055	0.0359826	0.0904094
8848	ENSCAFG00000034893		-1.73036	0.000297036	0.00155301
2511	ENSCAFG00000007364	KLKB1	-1.72707	2.87435e-05	0.000200728
156	ENSCAFG00000000426	LYZ	-1.72679	0.000114	0.000672926
7415	ENSCAFG00000026309	RF00190	-1.72573	0.0280101	0.0738082
6881	ENSCAFG00000020240	PMFBP1	-1.72548	0.00231462	0.00928418
8750	ENSCAFG00000034147		-1.72431	1.9317e-05	0.000141589
6313	ENSCAFG00000018623	EVI2B	-1.72372	5.0912e-07	5.39839e-06
2277	ENSCAFG00000006675	TMC2	-1.72339	0.00487278	0.017448
8112	ENSCAFG00000030997	CCDC3	-1.7233	0.00232747	0.00932584
5922	ENSCAFG00000017484	CYFIP2	-1.72308	1.42258e-05	0.00010821
6239	ENSCAFG00000018379	GZMK	-1.72235	8.94438e-05	0.000542066
5116	ENSCAFG00000015075	MMP20	-1.72184	0.0398707	0.0981734
5315	ENSCAFG00000015731	ZNF385C	-1.72029	0.000533755	0.00258848
6215	ENSCAFG00000018314	CD209	-1.72019	7.02565e-07	7.22208e-06
8751	ENSCAFG00000034155		-1.72013	0.000649932	0.00306884
7861	ENSCAFG00000030023	MESP1	-1.7198	0.00240466	0.00958955
8845	ENSCAFG00000034875		-1.71942	0.000382524	0.00193506
7916	ENSCAFG00000030215		-1.71916	0.000546812	0.00264335
9475	ENSCAFG00000039561		-1.71846	0.00701276	0.0237047
5883	ENSCAFG00000017384	DGKE	-1.71846	7.10815e-19	3.96514e-17
7049	ENSCAFG00000023062	FYB1	-1.71839	1.59399e-18	8.63753e-17
928	ENSCAFG00000002660		-1.71779	3.68727e-07	4.03261e-06
2346	ENSCAFG00000006888	IL31RA	-1.71748	5.47783e-05	0.000353373
3951	ENSCAFG00000011698	TLR7	-1.71736	0.005821	0.0202569
9100	ENSCAFG00000036856		-1.71627	2.05431e-05	0.000149565
7230	ENSCAFG00000024196	VSTM1	-1.71576	0.000764351	0.00353574
9021	ENSCAFG00000036190		-1.71552	0.0452605	0.10867
8446	ENSCAFG00000032284	HCST	-1.71532	1.55398e-05	0.000116993
1253	ENSCAFG00000003652	NME8	-1.71426	0.00993543	0.0315194
5789	ENSCAFG00000017133	MAST1	-1.71407	2.57599e-07	2.90952e-06
544	ENSCAFG00000001508	RAC2	-1.71355	6.45228e-06	5.29752e-05
39	ENSCAFG00000000107	ALPK2	-1.71267	0.00292269	0.0112997
297	ENSCAFG00000000838	FAM118A	-1.71216	0.00023014	0.00124265
6875	ENSCAFG00000020200	GBP6	-1.71148	4.89652e-14	1.60115e-12
7336	ENSCAFG00000025174		-1.71136	0.0107475	0.0335947
7371	ENSCAFG00000025412	ALKAL1	-1.71112	0.000218482	0.00118759
2041	ENSCAFG00000005913	NOTUM	-1.71108	6.27663e-08	8.01176e-07
3327	ENSCAFG00000009850	DNAH5	-1.71108	0.00927696	0.0298465
2081	ENSCAFG00000006052	RASSF2	-1.71083	4.74122e-07	5.06598e-06
5958	ENSCAFG00000017592	SGCD	-1.71066	6.62355e-05	0.000418213
1889	ENSCAFG00000005473	ARHGAP15	-1.71051	4.66091e-05	0.000306924
3731	ENSCAFG00000011039	ITGB2	-1.70978	7.06332e-08	8.91801e-07
2409	ENSCAFG00000007076	RET	-1.70974	0.00411662	0.0151382
8049	ENSCAFG00000030747	RGS19	-1.70973	1.42017e-05	0.000108063
8604	ENSCAFG00000033022		-1.70958	9.13741e-05	0.000552199
9521	ENSCAFG00000039930		-1.70796	0.000279416	0.00147272
7408	ENSCAFG00000026126	RF00007	-1.70698	9.4204e-09	1.41145e-07
915	ENSCAFG00000002611	PTPRH	-1.70677	5.55813e-06	4.62852e-05
5259	ENSCAFG00000015593		-1.70524	1.68837e-12	4.5528e-11
8882	ENSCAFG00000035115		-1.70457	8.22145e-05	0.000504889
8909	ENSCAFG00000035312		-1.70449	1.08349e-05	8.48849e-05
3600	ENSCAFG00000010676	BANK1	-1.70435	0.00572708	0.019979
2561	ENSCAFG00000007505	TDRD12	-1.70389	2.56418e-06	2.31397e-05
7613	ENSCAFG00000028978	IL2RG	-1.7038	1.0923e-05	8.54875e-05
8565	ENSCAFG00000032820		-1.70359	0.00064623	0.0030558
76	ENSCAFG00000000206	CDO1	-1.7033	0.0007715	0.00356085
5783	ENSCAFG00000017115	DNASE2	-1.70322	1.51305e-06	1.44022e-05
1154	ENSCAFG00000003331		-1.70311	0.00926624	0.0298289
3930	ENSCAFG00000011650	INPP5D	-1.70308	3.53975e-05	0.000240768
8964	ENSCAFG00000035754		-1.70229	0.0195637	0.0550099
9640	ENSCAFG00000040762		-1.70024	0.000694076	0.00325097
9604	ENSCAFG00000040521		-1.69995	0.012923	0.0392099
5021	ENSCAFG00000014752	TFPI	-1.69995	5.95321e-18	3.03107e-16
4201	ENSCAFG00000012422		-1.69969	6.53687e-05	0.000413372
8843	ENSCAFG00000034867		-1.69942	0.0093488	0.030031
1461	ENSCAFG00000004315	SYNDIG1	-1.69881	1.66178e-07	1.94549e-06
147	ENSCAFG00000000400		-1.69812	0.00129028	0.00559874
5404	ENSCAFG00000015946	CCSER2	-1.69753	1.14354e-10	2.37029e-09
9143	ENSCAFG00000037160		-1.69487	8.04767e-09	1.22023e-07
7791	ENSCAFG00000029748		-1.69323	0.00817026	0.0268477
6786	ENSCAFG00000019963	FNBP1	-1.69232	2.22522e-09	3.72381e-08
7450	ENSCAFG00000027687	RF00015	-1.69195	6.14629e-12	1.52378e-10
5364	ENSCAFG00000015859	JAKMIP1	-1.69145	1.87985e-14	6.41432e-13
5597	ENSCAFG00000016623	VSIG4	-1.69137	2.59226e-07	2.925e-06
1429	ENSCAFG00000004210	ARMC3	-1.69096	1.38892e-05	0.000105897
5862	ENSCAFG00000017318	EBF1	-1.6908	0.000126652	0.000738341
4611	ENSCAFG00000013596	CD69	-1.6901	1.15214e-05	8.96161e-05
1786	ENSCAFG00000005194	PFKFB3	-1.68909	9.08836e-05	0.000549527
6371	ENSCAFG00000018782	PRLR	-1.68844	1.83427e-08	2.58331e-07
2674	ENSCAFG00000007870	DCLK2	-1.6883	9.35976e-10	1.67074e-08
2555	ENSCAFG00000007499	SLC7A9	-1.68813	4.9283e-05	0.000322256
270	ENSCAFG00000000790	GPSM3	-1.68774	1.00436e-05	7.9231e-05
9074	ENSCAFG00000036638		-1.68714	0.0289797	0.075784
5964	ENSCAFG00000017612	ASB2	-1.68706	1.0308e-09	1.82995e-08
2621	ENSCAFG00000007693	LPXN	-1.68544	1.13866e-05	8.87493e-05
6572	ENSCAFG00000019385	GNG7	-1.68521	6.23307e-06	5.13422e-05
9287	ENSCAFG00000038141		-1.68502	0.000597091	0.00285128
1244	ENSCAFG00000003624	INPP4B	-1.68398	6.7303e-17	3.00708e-15
573	ENSCAFG00000001560	KIF6	-1.68331	0.000826528	0.00379176
965	ENSCAFG00000002796	CCDC88A	-1.68282	3.82106e-07	4.16094e-06
4068	ENSCAFG00000012003	LAT2	-1.68236	5.25348e-05	0.000341124
5145	ENSCAFG00000015177	SELL	-1.6817	0.0457299	0.109554
1317	ENSCAFG00000003864	CLEC5A	-1.6809	0.00239779	0.00956718
2959	ENSCAFG00000008769	MYBPC3	-1.68048	0.00208437	0.0084893
3284	ENSCAFG00000009732	TSPAN2	-1.68013	7.6839e-05	0.000475858
2908	ENSCAFG00000008659	SAMHD1	-1.67947	2.35908e-11	5.35831e-10
9496	ENSCAFG00000039737		-1.67871	5.32985e-05	0.00034509
6008	ENSCAFG00000017712	IGSF6	-1.67753	7.24851e-18	3.66597e-16
9613	ENSCAFG00000040574		-1.67644	0.0168978	0.0488663
800	ENSCAFG00000002204	S1PR3	-1.6763	0.000309834	0.00161177
9153	ENSCAFG00000037203		-1.67623	0.01917	0.05409
4011	ENSCAFG00000011844	NRL	-1.67561	1.51454e-07	1.79154e-06
4823	ENSCAFG00000014213	POU2AF1	-1.67469	0.00265237	0.0104258
1167	ENSCAFG00000003373	DGKI	-1.67394	4.7169e-06	4.00141e-05
4257	ENSCAFG00000012610	LMO3	-1.67339	0.000475917	0.00234395
8718	ENSCAFG00000033882		-1.67271	0.0209481	0.0582336
201	ENSCAFG00000000598	APOM	-1.67265	4.91269e-07	5.22466e-06
7293	ENSCAFG00000024882		-1.67083	0.000224716	0.00121827
8989	ENSCAFG00000035897		-1.66946	0.00267058	0.0104901
7897	ENSCAFG00000030155	PPM1E	-1.66917	2.36962e-08	3.27843e-07
2558	ENSCAFG00000007502	HHEX	-1.6691	0.000165782	0.000935078
1133	ENSCAFG00000003268	ARHGAP25	-1.66762	1.47942e-06	1.41116e-05
3406	ENSCAFG00000010107	BMPR1B	-1.66759	0.00589076	0.0204434
9465	ENSCAFG00000039476		-1.66723	7.00529e-06	5.70628e-05
1453	ENSCAFG00000004279	MYO3A	-1.66637	0.0057115	0.0199307
280	ENSCAFG00000000810	TRPS1	-1.6655	1.22472e-08	1.78219e-07
1652	ENSCAFG00000004784	CAMK1D	-1.66503	7.45008e-10	1.34925e-08
2920	ENSCAFG00000008686	CSMD1	-1.66323	0.0302548	0.0784227
9318	ENSCAFG00000038374		-1.66235	1.22299e-06	1.18999e-05
4877	ENSCAFG00000014356	CCDC96	-1.66225	0.0078077	0.0258692
6814	ENSCAFG00000020038	ADAMTS18	-1.66149	1.13382e-07	1.37259e-06
5692	ENSCAFG00000016903	FGF18	-1.66115	0.000387445	0.00195778
169	ENSCAFG00000000473	TRHDE	-1.66094	0.023336	0.0638499
5657	ENSCAFG00000016837	SKAP1	-1.66062	2.84874e-05	0.000199062
5453	ENSCAFG00000016114	ADA2	-1.66007	9.13846e-12	2.20087e-10
5504	ENSCAFG00000016302	VWCE	-1.65871	7.37503e-07	7.54713e-06
783	ENSCAFG00000002143	DYNC1I1	-1.65837	0.000127645	0.000742418
9370	ENSCAFG00000038786		-1.65702	0.00309489	0.011856
5213	ENSCAFG00000015410	RCSD1	-1.65582	5.78304e-05	0.000370959
2591	ENSCAFG00000007600	SCN8A	-1.65481	6.89912e-05	0.00043339
8694	ENSCAFG00000033713		-1.6541	0.0428332	0.103928
9600	ENSCAFG00000040478		-1.65257	0.00233981	0.0093687
2692	ENSCAFG00000007930		-1.65227	0.00163224	0.00686023
6189	ENSCAFG00000018226		-1.65217	0.001525	0.00647406
9562	ENSCAFG00000040194		-1.65212	0.0490479	0.116045
2675	ENSCAFG00000007873		-1.6495	0.00705616	0.0238195
1354	ENSCAFG00000003961	SPHK2	-1.64927	1.24269e-11	2.93234e-10
6168	ENSCAFG00000018180	ANKRD29	-1.64849	2.15219e-05	0.000155695
6867	ENSCAFG00000020177	CALB2	-1.64819	0.00146714	0.00626703
4963	ENSCAFG00000014610	RND2	-1.64663	6.93818e-06	5.65566e-05
2516	ENSCAFG00000007379	CAMK4	-1.64644	2.6292e-10	5.14514e-09
7174	ENSCAFG00000023777	CLDN15	-1.64625	1.12707e-05	8.79969e-05
6069	ENSCAFG00000017910	CCDC69	-1.64591	8.65119e-08	1.0724e-06
9447	ENSCAFG00000039335		-1.64585	0.0460548	0.110182
7536	ENSCAFG00000028703		-1.64523	0.0065596	0.0223924
3808	ENSCAFG00000011265	PTPRC	-1.64501	1.29342e-06	1.25051e-05
4679	ENSCAFG00000013805	CCR1	-1.6449	2.82715e-13	8.34541e-12
3932	ENSCAFG00000011654	TIFA	-1.64443	7.43398e-16	2.97869e-14
9343	ENSCAFG00000038539		-1.64439	0.00504791	0.0179987
3952	ENSCAFG00000011706	MNDA	-1.64396	4.00553e-06	3.45703e-05
3314	ENSCAFG00000009818	NOD2	-1.64216	0.000141844	0.000817478
557	ENSCAFG00000001525	PVALB	-1.64185	1.82081e-07	2.11428e-06
1716	ENSCAFG00000004978	DACH1	-1.64109	1.34762e-09	2.33948e-08
178	ENSCAFG00000000517	TNF	-1.63969	0.00026569	0.00140803
5670	ENSCAFG00000016865		-1.63936	2.55669e-09	4.23184e-08
8079	ENSCAFG00000030857	LRRC63	-1.63793	0.000209192	0.00114422
4647	ENSCAFG00000013707	DUOXA1	-1.63789	0.000908068	0.00412723
6084	ENSCAFG00000017950	LMAN1L	-1.63767	7.97981e-10	1.44251e-08
834	ENSCAFG00000002319	KIAA1211L	-1.63674	0.000112512	0.000665452
7103	ENSCAFG00000023427	KCNE4	-1.63671	2.12443e-05	0.000154079
1886	ENSCAFG00000005465	DZIP1	-1.63487	3.59063e-06	3.131e-05
8306	ENSCAFG00000031735	TNFSF13B	-1.63477	0.000281576	0.00148308
534	ENSCAFG00000001490	SH3BP1	-1.63453	2.30155e-08	3.19785e-07
1260	ENSCAFG00000003684	UCP1	-1.6344	0.006478	0.022167
9541	ENSCAFG00000040072		-1.6338	0.00334343	0.0126443
5408	ENSCAFG00000015962	PGLYRP2	-1.63287	2.92889e-05	0.000204036
1854	ENSCAFG00000005377	GASK1A	-1.63224	6.87481e-05	0.000432046
7453	ENSCAFG00000027846	RF00026	-1.63202	0.0228926	0.0627952
5843	ENSCAFG00000017262	MYH10	-1.6319	1.15718e-17	5.67592e-16
2433	ENSCAFG00000007146	SACS	-1.63163	8.78116e-06	7.00247e-05
4762	ENSCAFG00000014042		-1.6309	0.0132114	0.0399678
7703	ENSCAFG00000029347	PLN	-1.62912	0.0204466	0.0570565
1856	ENSCAFG00000005381	MAP6	-1.62904	0.00175029	0.00728641
1925	ENSCAFG00000005583	GRM7	-1.62865	0.0244454	0.0662402
5446	ENSCAFG00000016084		-1.62827	0.00135366	0.00583374
3409	ENSCAFG00000010115	TMEFF2	-1.62777	0.00089459	0.004072
8587	ENSCAFG00000032945		-1.62703	0.0225392	0.0619528
3934	ENSCAFG00000011656		-1.62701	1.38307e-13	4.25368e-12
8787	ENSCAFG00000034464		-1.6269	0.00037935	0.00192243
2212	ENSCAFG00000006468	NLRP6	-1.62676	1.00798e-08	1.49547e-07
9610	ENSCAFG00000040557		-1.62613	0.0432293	0.104699
4658	ENSCAFG00000013735	ITGB3	-1.62552	9.92811e-15	3.53605e-13
1308	ENSCAFG00000003845		-1.62546	0.00330272	0.0125222
5570	ENSCAFG00000016528	NTRK1	-1.6245	0.0244007	0.0661351
3922	ENSCAFG00000011625	NFATC2	-1.62429	3.40668e-07	3.74554e-06
8893	ENSCAFG00000035182		-1.62404	0.000273544	0.00144439
4361	ENSCAFG00000012892	ERP27	-1.62391	0.00013578	0.00078475
5635	ENSCAFG00000016764	SLC49A3	-1.6234	2.46932e-08	3.40395e-07
1089	ENSCAFG00000003132		-1.62299	1.96742e-05	0.00014393
8828	ENSCAFG00000034705		-1.62264	0.0138844	0.0416002
8744	ENSCAFG00000034099		-1.6201	0.00353015	0.0132557
5595	ENSCAFG00000016614	SRCIN1	-1.61921	1.44512e-06	1.38307e-05
4634	ENSCAFG00000013673	CXHXorf21	-1.61862	4.57903e-05	0.00030207
7385	ENSCAFG00000025546	TRAV21	-1.61774	0.00238809	0.00953351
4767	ENSCAFG00000014053	RASGRF1	-1.61714	0.00119754	0.00525748
761	ENSCAFG00000002087		-1.61615	0.0399248	0.0982748
9398	ENSCAFG00000038987		-1.61496	0.00054031	0.00261581
7911	ENSCAFG00000030196	DRAM2	-1.61492	3.81031e-16	1.57671e-14
4356	ENSCAFG00000012883	ARHGDIB	-1.61442	1.64924e-05	0.000123471
3359	ENSCAFG00000009931	SLC12A5	-1.61353	0.000477992	0.00235264
8786	ENSCAFG00000034460		-1.61213	5.83643e-05	0.000373857
3211	ENSCAFG00000009487	ENTPD7	-1.61057	1.03494e-08	1.53048e-07
8078	ENSCAFG00000030851	HLF	-1.6102	4.27269e-11	9.3592e-10
1976	ENSCAFG00000005737	SFRP1	-1.6091	8.7905e-10	1.58028e-08
7114	ENSCAFG00000023480		-1.60904	0.000466567	0.00230488
5468	ENSCAFG00000016155	TMEM156	-1.60888	0.00293111	0.0113297
2043	ENSCAFG00000005926	FGF14	-1.6081	0.00288245	0.0111758
9505	ENSCAFG00000039829		-1.60791	0.00417421	0.0153128
3363	ENSCAFG00000009951	SPAG17	-1.60759	7.45512e-11	1.58128e-09
5884	ENSCAFG00000017387	PIK3R5	-1.60732	8.12663e-05	0.000499876
7540	ENSCAFG00000028714		-1.60725	2.04919e-22	1.53413e-20
8549	ENSCAFG00000032744	GSG1L	-1.60607	0.000174202	0.000975316
8643	ENSCAFG00000033331		-1.60567	0.0115322	0.0356508
8764	ENSCAFG00000034254		-1.60561	0.0181781	0.0518244
58	ENSCAFG00000000148	RDH16	-1.60519	1.90598e-09	3.2266e-08
6580	ENSCAFG00000019408	ARHGAP4	-1.60449	2.42447e-06	2.20274e-05
5352	ENSCAFG00000015807	MAT1A	-1.60423	0.0104871	0.0329344
1213	ENSCAFG00000003510	PTPRZ1	-1.60267	7.01706e-05	0.000440191
6384	ENSCAFG00000018828	CIDEA	-1.60239	0.000930274	0.00421671
5485	ENSCAFG00000016233	AGMAT	-1.60215	0.00036914	0.00187445
5753	ENSCAFG00000017044	BATF	-1.60211	4.28633e-07	4.62773e-06
3335	ENSCAFG00000009872	CNTN1	-1.60206	4.73413e-05	0.000311309
9673	ENSCAFG00000040962		-1.60143	1.47366e-05	0.000111519
8301	ENSCAFG00000031715		-1.60101	0.000283743	0.00149277
7430	ENSCAFG00000026864	RF00015	-1.60091	0.00818613	0.0268882
9157	ENSCAFG00000037224		-1.59993	0.000143946	0.0008275
6354	ENSCAFG00000018730	TXNDC2	-1.59945	0.0044484	0.0161419
9346	ENSCAFG00000038585		-1.59778	0.000701215	0.00327901
925	ENSCAFG00000002645	KCNQ5	-1.59752	5.67014e-09	8.80866e-08
7633	ENSCAFG00000029069		-1.59654	1.12834e-05	8.80657e-05
207	ENSCAFG00000000611	MEGF10	-1.59622	0.00182159	0.00753774
60	ENSCAFG00000000155	TAC3	-1.59551	8.31375e-06	6.66711e-05
9466	ENSCAFG00000039493		-1.59508	8.92601e-05	0.000541511
9362	ENSCAFG00000038723		-1.59499	0.0406167	0.0996093
4251	ENSCAFG00000012579	SLAMF1	-1.59348	6.49564e-05	0.000410993
7603	ENSCAFG00000028951		-1.59346	4.98736e-05	0.000325516
1691	ENSCAFG00000004893	TMEM37	-1.59341	0.000201762	0.00110781
7810	ENSCAFG00000029830		-1.59184	0.000756099	0.00350327
5414	ENSCAFG00000015977	NEDD4	-1.59183	1.22589e-11	2.90324e-10
7475	ENSCAFG00000028475	ZFP82	-1.59168	1.45256e-05	0.000110196
2040	ENSCAFG00000005909		-1.5915	7.57149e-14	2.42703e-12
7505	ENSCAFG00000028584	NMUR1	-1.59051	8.43884e-19	4.67298e-17
5159	ENSCAFG00000015206		-1.59046	0.0405206	0.0994296
3268	ENSCAFG00000009675	LRRN2	-1.59033	0.0034269	0.0129085
310	ENSCAFG00000000873	SHISAL1	-1.58988	0.00226049	0.00909272
2476	ENSCAFG00000007290	RGS7BP	-1.58922	0.000499019	0.00244188
7693	ENSCAFG00000029315		-1.58879	0.00214754	0.00870297
2036	ENSCAFG00000005896	RYR1	-1.58807	4.5184e-05	0.000298503
8891	ENSCAFG00000035174		-1.58675	1.38371e-05	0.000105571
9185	ENSCAFG00000037360		-1.58655	0.0128455	0.039015
714	ENSCAFG00000001970	EDAR	-1.58619	3.16936e-08	4.25806e-07
6344	ENSCAFG00000018703	SASH3	-1.58552	5.31452e-05	0.0003444
8780	ENSCAFG00000034405		-1.58449	0.0377195	0.093841
99	ENSCAFG00000000258	IL22RA2	-1.58414	0.000669443	0.00314725
3007	ENSCAFG00000008896	KIAA1755	-1.58409	5.6825e-11	1.22238e-09
5667	ENSCAFG00000016857	SEMA4A	-1.58396	1.03274e-08	1.52885e-07
6629	ENSCAFG00000019526	FUT7	-1.58392	1.03797e-09	1.8398e-08
4133	ENSCAFG00000012181	ACTC1	-1.58265	0.0116966	0.0360658
8211	ENSCAFG00000031353	BST2	-1.58244	3.91178e-13	1.13556e-11
2497	ENSCAFG00000007334	STAB2	-1.58141	5.29925e-05	0.000343541
5197	ENSCAFG00000015331	DYRK4	-1.58055	0.00669514	0.0227391
7129	ENSCAFG00000023562	DMD	-1.58038	6.9495e-17	3.08913e-15
5393	ENSCAFG00000015923	RHOH	-1.57994	0.000182213	0.00101282
6700	ENSCAFG00000019720	MADCAM1	-1.57984	0.000132988	0.000770733
4916	ENSCAFG00000014473	BCHE	-1.57957	2.49228e-10	4.89403e-09
5959	ENSCAFG00000017594	GDPD1	-1.57917	2.51027e-06	2.26892e-05
4893	ENSCAFG00000014400	CCDC88B	-1.5787	1.71138e-08	2.42222e-07
7455	ENSCAFG00000027987		-1.57837	0.0259352	0.0694504
3196	ENSCAFG00000009428	CNNM1	-1.57813	0.000220154	0.00119553
2303	ENSCAFG00000006747	CDC20B	-1.57738	0.00464407	0.0167231
1981	ENSCAFG00000005750	IDO1	-1.57684	4.9507e-24	4.28414e-22
9460	ENSCAFG00000039448		-1.57675	0.0493334	0.116628
341	ENSCAFG00000000935	CEP85L	-1.57608	8.28143e-09	1.25317e-07
9478	ENSCAFG00000039580		-1.57443	0.000495065	0.00242566
6876	ENSCAFG00000020204	GBP1	-1.57425	1.8535e-13	5.63954e-12
3011	ENSCAFG00000008904	SHOX2	-1.57404	0.0292238	0.0763434
5814	ENSCAFG00000017184	IL6R	-1.57384	2.57951e-06	2.32688e-05
9671	ENSCAFG00000040958		-1.57311	0.0357042	0.0897991
4768	ENSCAFG00000014054	ACHE	-1.57282	0.00033057	0.00170638
3805	ENSCAFG00000011247	LAPTM5	-1.57273	0.00012786	0.000743475
2594	ENSCAFG00000007612	RBP2	-1.57266	0.000833787	0.00382198
2706	ENSCAFG00000007960	MAB21L2	-1.57257	1.89303e-15	7.2531e-14
7733	ENSCAFG00000029502		-1.57235	8.30727e-06	6.66426e-05
2014	ENSCAFG00000005853	PPP1R27	-1.57177	1.4348e-05	0.000108957
2399	ENSCAFG00000007051	PLAG1	-1.57163	0.00182059	0.00753499
6440	ENSCAFG00000019009	TMIGD1	-1.57017	1.22192e-05	9.43341e-05
6613	ENSCAFG00000019489	TP73	-1.56944	0.000254275	0.00135528
6285	ENSCAFG00000018540	MYO1F	-1.56941	2.61272e-22	1.92436e-20
5556	ENSCAFG00000016481	STAC2	-1.56904	0.000227799	0.00123205
2520	ENSCAFG00000007394	ABHD6	-1.56728	2.86222e-07	3.19947e-06
4624	ENSCAFG00000013652	TRIM69	-1.567	2.68852e-06	2.41278e-05
595	ENSCAFG00000001616	KCP	-1.56665	1.47392e-05	0.000111519
5271	ENSCAFG00000015621	KCNH4	-1.56633	2.13326e-05	0.000154522
7781	ENSCAFG00000029714	TRBV16	-1.56629	0.000397102	0.0020008
4782	ENSCAFG00000014093		-1.56542	0.0172122	0.049599
2055	ENSCAFG00000005960	LRRN1	-1.56326	0.00148437	0.00632519
751	ENSCAFG00000002067	SLC1A1	-1.56238	1.096e-09	1.93063e-08
5497	ENSCAFG00000016284	CARD11	-1.56172	7.45832e-05	0.000463982
9463	ENSCAFG00000039465		-1.56149	0.0320437	0.0821819
2144	ENSCAFG00000006261	MAB21L1	-1.56129	0.035201	0.0888416
3749	ENSCAFG00000011090		-1.56084	2.15098e-05	0.000155657
1523	ENSCAFG00000004474	CACNB2	-1.56063	6.82423e-14	2.20615e-12
7079	ENSCAFG00000023296	KCNA3	-1.56045	2.53041e-09	4.1975e-08
8443	ENSCAFG00000032267	WNT2	-1.5587	0.000160782	0.000910256
540	ENSCAFG00000001503	MFNG	-1.55846	8.93368e-05	0.000541758
3215	ENSCAFG00000009494	DENND2C	-1.55844	9.77189e-08	1.19956e-06
1158	ENSCAFG00000003340	AKNA	-1.55816	9.13113e-08	1.12698e-06
2025	ENSCAFG00000005874	MAP4K1	-1.55805	3.81961e-05	0.000257419
858	ENSCAFG00000002420	MEOX2	-1.55753	5.62997e-05	0.000361548
7281	ENSCAFG00000024792		-1.55679	4.96152e-12	1.25049e-10
6707	ENSCAFG00000019735	PIK3CD	-1.55654	7.43169e-08	9.32917e-07
4203	ENSCAFG00000012426	CCDC87	-1.55591	0.0168679	0.0487921
4558	ENSCAFG00000013433	WNT9B	-1.55581	0.000520585	0.00253264
1824	ENSCAFG00000005283	CLIP4	-1.55454	3.83359e-06	3.3301e-05
2424	ENSCAFG00000007127	LMO2	-1.55421	5.32394e-08	6.85724e-07
9669	ENSCAFG00000040952		-1.55396	0.0401106	0.098604
8566	ENSCAFG00000032821		-1.5538	0.00321759	0.0122477
4781	ENSCAFG00000014091	RBP5	-1.5526	0.00942344	0.0302195
3895	ENSCAFG00000011542	HAPLN3	-1.5525	1.10029e-06	1.0817e-05
1157	ENSCAFG00000003337	GPR85	-1.55139	0.0444206	0.107063
7723	ENSCAFG00000029468	OSGIN2	-1.55097	1.97364e-13	5.98908e-12
1293	ENSCAFG00000003802		-1.55073	0.000695982	0.00325923
2721	ENSCAFG00000008023	IL17RD	-1.55049	8.28004e-05	0.000507529
6812	ENSCAFG00000020034	VAT1L	-1.55014	0.000846678	0.00387405
2818	ENSCAFG00000008383	PFN2	-1.54987	7.20974e-13	2.01829e-11
236	ENSCAFG00000000696	RSPO2	-1.54964	0.000214848	0.00117007
6231	ENSCAFG00000018360		-1.54916	3.60039e-08	4.78629e-07
1938	ENSCAFG00000005618	ACP7	-1.54895	7.3383e-08	9.21702e-07
4025	ENSCAFG00000011901	ASB9	-1.54872	8.92724e-05	0.000541511
224	ENSCAFG00000000667	FNDC1	-1.54872	0.00618664	0.0212981
1920	ENSCAFG00000005569	DNAJB13	-1.54845	1.05924e-06	1.04677e-05
7643	ENSCAFG00000029106		-1.54831	0.00949763	0.030406
1926	ENSCAFG00000005586	AP3M2	-1.54828	9.27843e-05	0.00055983
4124	ENSCAFG00000012146	SCN4A	-1.54805	8.32359e-05	0.000509786
7571	ENSCAFG00000028851		-1.54804	4.84664e-08	6.28158e-07
1640	ENSCAFG00000004753	ARPP21	-1.54784	0.0292055	0.0763133
9127	ENSCAFG00000037073		-1.54729	0.00021492	0.00117018
1290	ENSCAFG00000003788	HRC	-1.54681	0.00173665	0.00723627
5094	ENSCAFG00000015028	IL12RB1	-1.54639	2.1311e-16	9.04884e-15
5995	ENSCAFG00000017677	GGA2	-1.54616	7.99768e-05	0.000492609
9175	ENSCAFG00000037307		-1.54583	0.00967974	0.0308761
1986	ENSCAFG00000005767	PDE6G	-1.54562	0.0490576	0.116048
8910	ENSCAFG00000035315		-1.54541	0.0276639	0.0730821
7634	ENSCAFG00000029072		-1.54495	3.50645e-07	3.84965e-06
5113	ENSCAFG00000015068	ITIH3	-1.54483	3.51295e-07	3.85493e-06
3593	ENSCAFG00000010655	ACRV1	-1.54479	0.0319856	0.0820699
1600	ENSCAFG00000004658	CCR4	-1.54449	0.00349272	0.0131303
9401	ENSCAFG00000039003		-1.54371	0.000168496	0.000948503
8381	ENSCAFG00000032013	DLX4	-1.54168	0.00211454	0.0085968
5371	ENSCAFG00000015878	UCHL1	-1.54124	0.00012083	0.000708938
9018	ENSCAFG00000036131		-1.54123	0.00023891	0.001283
666	ENSCAFG00000001839	TTBK1	-1.54085	0.00632109	0.0217084
105	ENSCAFG00000000273	AGAP2	-1.53995	8.98186e-07	9.00521e-06
8252	ENSCAFG00000031508		-1.53984	0.00107633	0.00478628
2387	ENSCAFG00000007027	FFAR2	-1.53974	2.69735e-06	2.41879e-05
9660	ENSCAFG00000040890		-1.53966	5.62932e-06	4.68267e-05
7130	ENSCAFG00000023567		-1.53912	6.36423e-10	1.16703e-08
7081	ENSCAFG00000023298		-1.53866	2.55792e-05	0.000181527
7286	ENSCAFG00000024858		-1.53864	3.74109e-08	4.95885e-07
4250	ENSCAFG00000012569	CD84	-1.53793	1.68608e-10	3.37795e-09
1396	ENSCAFG00000004117	PLXDC2	-1.53676	8.61051e-21	5.59444e-19
1013	ENSCAFG00000002934		-1.53663	0.0381239	0.0946609
7558	ENSCAFG00000028799		-1.53641	0.00800335	0.0263868
4742	ENSCAFG00000013968	CD163	-1.53625	1.12366e-11	2.66945e-10
3970	ENSCAFG00000011751	CD86	-1.53617	7.08747e-13	1.98895e-11
1162	ENSCAFG00000003351	TMEM268	-1.53591	0.000394249	0.00198908
8726	ENSCAFG00000033941		-1.53543	0.025663	0.0688807
2780	ENSCAFG00000008288	GPD1	-1.5354	1.49959e-05	0.000113273
5340	ENSCAFG00000015789	CEP170	-1.53449	8.81519e-07	8.8498e-06
8804	ENSCAFG00000034580		-1.53426	0.00518598	0.0183873
6985	ENSCAFG00000021068	RF00406	-1.53265	0.000921883	0.00418034
7875	ENSCAFG00000030083		-1.53233	2.5902e-05	0.000183589
1649	ENSCAFG00000004768	STAC	-1.53223	1.35258e-05	0.00010337
8822	ENSCAFG00000034666		-1.5321	0.039107	0.0967535
[truncated: 7,674 more rows]
